# Supplementary material for: Unveiling the intellectual structure of informality: Insights from the socioeconomic literature
Source: PLoS One. 2024 Jan 31;19(1):e0297577. doi: 10.1371/journal.pone.0297577 (PMC10830049; doi:10.1371/journal.pone.0297577)
Supplement: S1 File — This file lists the 29546 documents used for the macro analysis. (XLSX) [file pone.0297577.s001.xlsx]

## Sheet: REGISTROS TOTALES
Authors	Title	Year	Source title	Volume	Issue	Art. No.	Page start	Page end	Page count	Cited by	Link	Affiliations	Authors with affiliations	Author Keywords
Kaldma T., Motus L., Tommingas T., Paluoja R., Tekko J.	Animation in CONRAD: Informal analysis of timing properties	1994	Proceedings - Euromicro Conference on Real-Time Systems			336839	220	225		1	https://www.scopus.com/inward/record.uri?eid=2-s2.0-84884687514&doi=10.1109%2fEMWRTS.1994.336839&partnerID=40&md5=bd185c0c28885f467de392f28a55bb11	Tallinn Technical University, Department of Real-Time Systems, EE0026 Tallinn, Estonia; Institute of Cybernetics, Department of Real-Time Systems, Akadeemia tee 21, EE0026 Tallinn, Estonia	Kaldma, T., Tallinn Technical University, Department of Real-Time Systems, EE0026 Tallinn, Estonia; Motus, L., Tallinn Technical University, Department of Real-Time Systems, EE0026 Tallinn, Estonia; Tommingas, T., Tallinn Technical University, Department of Real-Time Systems, EE0026 Tallinn, Estonia; Paluoja, R., Institute of Cybernetics, Department of Real-Time Systems, Akadeemia tee 21, EE0026 …
Waywood A.	Informal writing-to-learn as a dimension of a student profile	1994	Educational Studies in Mathematics	27	4		321	340		11	https://www.scopus.com/inward/record.uri?eid=2-s2.0-33744729838&doi=10.1007%2fBF01273376&partnerID=40&md5=61406ef46eb21cc0c2668d550537ece0	Australian Catholic University, Christ Campus, Oakleigh, 3166, Australia	Waywood, A., Australian Catholic University, Christ Campus, Oakleigh, 3166, Australia
Griffin J.	Learning to learn in informal science settings	1994	Research in Science Education	24	1		121	128		52	https://www.scopus.com/inward/record.uri?eid=2-s2.0-28744450546&doi=10.1007%2fBF02356336&partnerID=40&md5=b5e5dd0c575d31ac2b9e5905604e910f	Science and Technology Education, University of Technology, Kuring-gai Campus, Sydney, Australia	Griffin, J., Science and Technology Education, University of Technology, Kuring-gai Campus, Sydney, Australia
Morony W., Olssen K.	Support for informal assessment in mathematics in the context of standards referenced reporting	1994	Educational Studies in Mathematics	27	4		387	399		3	https://www.scopus.com/inward/record.uri?eid=2-s2.0-25844450561&doi=10.1007%2fBF01273379&partnerID=40&md5=18f1174a55fb6f459ed39ce0febbe0f3	Dept. for Education and Children's Services of South Australia, Curriculum Monitoring and Effectiveness Unit, 72 A Marlborough Str., Henley Beach, 5022, Australia	Morony, W., Dept. for Education and Children's Services of South Australia, Curriculum Monitoring and Effectiveness Unit, 72 A Marlborough Str., Henley Beach, 5022, Australia; Olssen, K., Dept. for Education and Children's Services of South Australia, Curriculum Monitoring and Effectiveness Unit, 72 A Marlborough Str., Henley Beach, 5022, Australia
Shapiro G.	Informal processes and women's careers in information technology management	1994	IFIP Transactions A: Computer Science and Technology		A-57		423	437		1	https://www.scopus.com/inward/record.uri?eid=2-s2.0-0028750504&partnerID=40&md5=35b585b608cc3072ddac8fcb116195a4	Univ of Brighton, East Sussex, United Kingdom	Shapiro, G., Univ of Brighton, East Sussex, United Kingdom
Cadwell V.S., Perkins P., Yates K.	Use of registered nurse versus non-registered-nurse triage in seventy-six California hospitals: an informal survey.	1994	Journal of Emergency Nursing	20	6		21A	23A		3	https://www.scopus.com/inward/record.uri?eid=2-s2.0-0028725254&partnerID=40&md5=3b47038a79586f77f08f5d1a0d491ac2		Cadwell, V.S.; Perkins, P.; Yates, K.
French James C.	DIRE: An approach to improving informal scientific communication	1994	Information and decision technologies Amsterdam	19	6		527	541		2	https://www.scopus.com/inward/record.uri?eid=2-s2.0-0028603080&partnerID=40&md5=26b2a90fcd998217764630974e4ef7d8	Univ of Virginia, Charlottesville, United States	French, James C., Univ of Virginia, Charlottesville, United States
Williams C.C., Windebank J.	Spatial Variations in the Informal Sector: A Review of Evidence from the European Union	1994	Regional Studies	28	8		819	825		31	https://www.scopus.com/inward/record.uri?eid=2-s2.0-0028591968&doi=10.1080%2f00343409412331348716&partnerID=40&md5=c6118d04de2ffd5f4fc6f705b344b56b	School of the Environment, Leeds Metropolitan University, Calverley Street, Leeds LS1 3HE, United Kingdom; Department of French Studies, University of Sheffield, Sheffield S10 2TN, United Kingdom	Williams, C.C., School of the Environment, Leeds Metropolitan University, Calverley Street, Leeds LS1 3HE, United Kingdom; Windebank, J., Department of French Studies, University of Sheffield, Sheffield S10 2TN, United Kingdom
Nilsson Hakan, Hamfelt Andreas	Methodology for formal specification of logic controllers from informal specifications	1994	Proceedings of the IEEE/IFAC Joint Symposium on Computer-Aided				213	218			https://www.scopus.com/inward/record.uri?eid=2-s2.0-0028561175&partnerID=40&md5=ea501d17894ac9f1d6012ffd6b3146a9	Uppsala Univ, Uppsala, Sweden	Nilsson, Hakan, Uppsala Univ, Uppsala, Sweden; Hamfelt, Andreas, Uppsala Univ, Uppsala, Sweden
Wieand Bruce, Howden W.E.	Application of an informal program verification method to Ada	1994	COMPASS - Proceedings of the Annual Conference on Computer Assurance				81	89			https://www.scopus.com/inward/record.uri?eid=2-s2.0-0028556185&partnerID=40&md5=3217f2102a61312e86ca32b5ca98f1d3	IBM, RTP, United States	Wieand, Bruce, IBM, RTP, United States; Howden, W.E., IBM, RTP, United States
Coutsoudis A., Jinabhai C.C., Coovadia H.M., Mametja L.D.	Determining appropriate nutritional interventions for South African children living in informal urban settlements	1994	South African Medical Journal	84	9		597	600		10	https://www.scopus.com/inward/record.uri?eid=2-s2.0-0028044112&partnerID=40&md5=eb4a255194c479bc2c42aa9d1e819fc1	Dept. Paediatrics and Child Health, University of Natal, Durban, South Africa	Coutsoudis, A., Dept. Paediatrics and Child Health, University of Natal, Durban, South Africa; Jinabhai, C.C., Dept. Paediatrics and Child Health, University of Natal, Durban, South Africa; Coovadia, H.M., Dept. Paediatrics and Child Health, University of Natal, Durban, South Africa; Mametja, L.D., Dept. Paediatrics and Child Health, University of Natal, Durban, South Africa
Intner S.S.	The relationship of acquisitions to resource sharing: An informal analysis	1994	Resource Sharing and Information Networks	9	2		61	73			https://www.scopus.com/inward/record.uri?eid=2-s2.0-84953122564&doi=10.1300%2fJ121v09n02_06&partnerID=40&md5=fb663222c7b4d8a2bfc89fa914944622	Graduate School of Library and Information Science, Simmons College, 300 The Fenway, Boston, MA, 02115-5898, United States	Intner, S.S., Graduate School of Library and Information Science, Simmons College, 300 The Fenway, Boston, MA, 02115-5898, United States
Tang J.C., Isaacs E.A., Rua M.	Supporting distributed groups with a montage of lightweight interactions	1994	Proceedings of the 1994 ACM Conference on Computer Supported Cooperative Work, CSCW 1994				23	34		94	https://www.scopus.com/inward/record.uri?eid=2-s2.0-85016916502&doi=10.1145%2f192844.192861&partnerID=40&md5=5a46fb5719b5e4f74efaea572b5e40fc	SunSoft, Inc., 2550 Garcia Avenue, Mountain View, CA 94043, United States	Tang, J.C., SunSoft, Inc., 2550 Garcia Avenue, Mountain View, CA 94043, United States; Isaacs, E.A., SunSoft, Inc., 2550 Garcia Avenue, Mountain View, CA 94043, United States; Rua, M., SunSoft, Inc., 2550 Garcia Avenue, Mountain View, CA 94043, United States	Awareness; Informal communication; Media space; Remote collaboration; Video
Imai T., Yamaguchi K., Muranaga T.	Hypermedia conversation recording to preserve informal artifacts in realtime collaboration	1994	Proceedings of the 2nd ACM International Conference on Multimedia, MULTIMEDIA 1994				417	424		7	https://www.scopus.com/inward/record.uri?eid=2-s2.0-0010364874&doi=10.1145%2f192593.192712&partnerID=40&md5=067c8c0b6b6f82b5f52650b0b2931b83	Communication and Information Systems Research Laboratories, Toshiba R and D Center, Japan	Imai, T., Communication and Information Systems Research Laboratories, Toshiba R and D Center, Japan; Yamaguchi, K., Communication and Information Systems Research Laboratories, Toshiba R and D Center, Japan; Muranaga, T., Communication and Information Systems Research Laboratories, Toshiba R and D Center, Japan
Groger L.	Limit of support and reaction to illness: An exploration of black elders' pathways to long-term care settings	1994	Journal of Cross-Cultural Gerontology	9	4		369	387		6	https://www.scopus.com/inward/record.uri?eid=2-s2.0-0040356296&doi=10.1007%2fBF00975005&partnerID=40&md5=8227bee3a9311d4124bc84d2032569f0	Department of Sociology and Anthropology and Scripps Gerontology Center, Miami University, Oxford, 45056, OH, United States	Groger, L., Department of Sociology and Anthropology and Scripps Gerontology Center, Miami University, Oxford, 45056, OH, United States	black elders; informal support; long-term care; reaction to illness
Goodland R.J.A.	Urgent need for environmental sustainability in land transport in developing countries: an informal personal view	1994	Transportation Research Record		1441		44	52		4	https://www.scopus.com/inward/record.uri?eid=2-s2.0-0028532460&partnerID=40&md5=7e25451fd0706bc44ccd7356bc3d3745	World Bank, Washington, United States	Goodland, R.J.A., World Bank, Washington, United States
Johnson P.J.	Informal discovery between treating physicians and defense counsel in Missouri.	1994	Missouri Medicine	91	10		622	623			https://www.scopus.com/inward/record.uri?eid=2-s2.0-0028520609&partnerID=40&md5=4d168894fc362cfc504b69ba2fafb276		Johnson, P.J.
Haake J.M., Neuwirth C.M., Streitz N.A.	Coexistence and transformation of informal and formal structures: Requirements for more flexible hypermedia systems	1994	Proceedings of the 1994 ACM European Conference on Hypermedia Technology, ECHT 1994				1	12		28	https://www.scopus.com/inward/record.uri?eid=2-s2.0-6044228926&doi=10.1145%2f192757.192758&partnerID=40&md5=d180c08d03f9f71c31727f912ebf32c3	IPSI - Integrated Publication and Information Systems Institute, GMD - German National ResearchCenter for Computer Science, Dolivostr. 15, Dartnstadt, D -64293, Germany; Carnegie Mellon University, Pittsburgh, PA 15223, United States	Haake, J.M., IPSI - Integrated Publication and Information Systems Institute, GMD - German National ResearchCenter for Computer Science, Dolivostr. 15, Dartnstadt, D -64293, Germany; Neuwirth, C.M., Carnegie Mellon University, Pittsburgh, PA 15223, United States; Streitz, N.A., IPSI - Integrated Publication and Information Systems Institute, GMD - German National ResearchCenter for Computer Scien…	Design space for hypermedia systems; Flexibility; Hypermedia interface; Information structures; Meeting support
Triplett R.A., Jarjoura G.R.	Theoretical and empirical specification of a model of informal labeling	1994	Journal of Quantitative Criminology	10	3		241	276		28	https://www.scopus.com/inward/record.uri?eid=2-s2.0-21844527009&doi=10.1007%2fBF02221212&partnerID=40&md5=9f9a8cd04600b5babb3516384ff23ccb	Criminal Justice Center, Sam Houston State University, Huntsville, 77340, Texas, United States; School of Public and Environmental Affairs, Indiana University, Indianapolis, 46202, Indiana, United States	Triplett, R.A., Criminal Justice Center, Sam Houston State University, Huntsville, 77340, Texas, United States; Jarjoura, G.R., School of Public and Environmental Affairs, Indiana University, Indianapolis, 46202, Indiana, United States	continuation; delinquency; disaggregation; initiation; labeling
Thomas R., Thomas H.	The Informal Economy and Local Economic Development Policy	1994	Local Government Studies	20	3		486	501		11	https://www.scopus.com/inward/record.uri?eid=2-s2.0-0028559125&doi=10.1080%2f03003939408433740&partnerID=40&md5=215ed4cfb62cc51a1b47ad396a7ce289	Leeds Metropolitan University, University of Wales, College of Cardiff, Cardiff, United Kingdom	Thomas, R., Leeds Metropolitan University, University of Wales, College of Cardiff, Cardiff, United Kingdom; Thomas, H., Leeds Metropolitan University, University of Wales, College of Cardiff, Cardiff, United Kingdom
Samaratunga V.S.	Informal complaints procedure in general practice	1994	BMJ	309	6953		544				https://www.scopus.com/inward/record.uri?eid=2-s2.0-0027931451&doi=10.1136%2fbmj.309.6953.544a&partnerID=40&md5=73168c55b0de114499585ce0c17c0f90	Chalgrove, Oxfordshire OX44 7SR, United Kingdom	Samaratunga, V.S., Chalgrove, Oxfordshire OX44 7SR, United Kingdom
Schutte P.K.	Informal complaints procedure in general practice	1994	BMJ	309	6952		478				https://www.scopus.com/inward/record.uri?eid=2-s2.0-0027933409&doi=10.1136%2fbmj.309.6952.478b&partnerID=40&md5=1b8872bd9c14abb1dbcd15f7a5562569	Medical Defence Union, London W1N 2EA, United Kingdom	Schutte, P.K., Medical Defence Union, London W1N 2EA, United Kingdom
Polakoff P.L.	Employee focus groups cultivate openness about company policies. Informal, confidential discussions can prove helpful in workplace health planning.	1994	Occupational health & safety (Waco, Tex.)	63	8		36	37			https://www.scopus.com/inward/record.uri?eid=2-s2.0-14544277193&partnerID=40&md5=cefeca920eeac19db8e159f758771b75	Integrated Health Management Associates, Albany, CA, USA.	Polakoff, P.L., Integrated Health Management Associates, Albany, CA, USA.
Trinkaus J.	Cable television home-shopping stations and disabled persons: an informal look.	1994	Perceptual and Motor Skills	79	1 Pt 1		185	186			https://www.scopus.com/inward/record.uri?eid=2-s2.0-0028493167&partnerID=40&md5=e9dadba3869ada375d312ed651f26aa5	College of Business Administration, St. John's University, Jamaica, NY 11439.	Trinkaus, J., College of Business Administration, St. John's University, Jamaica, NY 11439.
[No author name available]	Informal talks held on ICPD draft programme.	1994	ICPD 94 ; newsletter of the International Conference on Population and Development		18		5	6			https://www.scopus.com/inward/record.uri?eid=2-s2.0-0028492481&partnerID=40&md5=05cc230bc20328a71cab15d37b8d0cb6
Diwan S.	Differences in the scalability of formal and informal in-home care of urban elderly	1994	Home Health Care Services Quarterly	14	4		105	116			https://www.scopus.com/inward/record.uri?eid=2-s2.0-0028185982&doi=10.1300%2fJ027v14n04_08&partnerID=40&md5=8744c73be36e239236ccddfed9750682	Department of Social Work at Georgia State University, United States	Diwan, S., Department of Social Work at Georgia State University, United States
Dehlin O.	Informal care of the elderly in Canada [Informell omsorg av äldre i Kanada.]	1994	Lakartidningen	91	28-29		2672				https://www.scopus.com/inward/record.uri?eid=2-s2.0-0028772107&partnerID=40&md5=18446df5fa3094c175cbd88e2b03516a		Dehlin, O.
Sayers J.	Informal care and dementia: Lessons for psychoanalysis and feminism	1994	Journal of Social Work Practice	8	2		123	135		2	https://www.scopus.com/inward/record.uri?eid=2-s2.0-84937301369&doi=10.1080%2f02650539408413974&partnerID=40&md5=e0654220495e0e29e0f2c372c81d9e35	Keynes College, University of Kent, Canterbury, Kent CT2 7NP, United Kingdom	Sayers, J., Keynes College, University of Kent, Canterbury, Kent CT2 7NP, United Kingdom
Pietroni P.C., de Uray-Ura S.	Informal complaints procedure in general practice: First year's experience	1994	BMJ	308	6943		1546			15	https://www.scopus.com/inward/record.uri?eid=2-s2.0-0028365643&doi=10.1136%2fbmj.308.6943.1546&partnerID=40&md5=5628327ded8a2e3df57021d0dd24af67	Marylebone Health Centre, London NW1 5LT, United Kingdom; Centre for Community Care and Primary Health, University of Westminster, London W1M 9FB, United Kingdom	Pietroni, P.C., Marylebone Health Centre, London NW1 5LT, United Kingdom, Centre for Community Care and Primary Health, University of Westminster, London W1M 9FB, United Kingdom, ; de Uray-Ura, S., Marylebone Health Centre, London NW1 5LT, United Kingdom, Centre for Community Care and Primary Health, University of Westminster, London W1M 9FB, United Kingdom,
Wistedt I.	Everyday common sense and school mathematics	1994	European Journal of Psychology of Education	9	2		139	147		17	https://www.scopus.com/inward/record.uri?eid=2-s2.0-21344479701&doi=10.1007%2fBF03173549&partnerID=40&md5=11285bc0b9fe916d8166f4bdc375a8d8	Department of Education, Stockholm University, Stockholm, Sweden	Wistedt, I., Department of Education, Stockholm University, Stockholm, Sweden	Common sense; Informal knowledge; School Mathematics
Adler J.	Life in an informal settlement	1994	Urban Forum	5	2		99	111		8	https://www.scopus.com/inward/record.uri?eid=2-s2.0-0038396921&doi=10.1007%2fBF03036688&partnerID=40&md5=4915b871d41c3c700c57be95696fa6e8		Adler, J.
White-Means S.I., Chang C.F.	Informal caregivers' leisure time and stress	1994	Journal of Family and Economic Issues	15	2		117	136		20	https://www.scopus.com/inward/record.uri?eid=2-s2.0-0000512538&doi=10.1007%2fBF02353636&partnerID=40&md5=d7dccc1441b8c4cb16cf59ffe59d74c9	Department of Economics Center for Research on Women, The University of Memphis, Memphis, 38152, TN, United States	White-Means, S.I., Department of Economics Center for Research on Women, The University of Memphis, Memphis, 38152, TN, United States; Chang, C.F., Department of Economics Center for Research on Women, The University of Memphis, Memphis, 38152, TN, United States	informal caregiving; leisure time; long-term care economics; stress
Evers A., Leichsenring K.	Paying for informal care - An issue of growing importance	1994	Ageing International	21	1		29	40		6	https://www.scopus.com/inward/record.uri?eid=2-s2.0-51249169693&doi=10.1007%2fBF02681177&partnerID=40&md5=80a7f9ae75b5f009b33eefcbfc618d47	Comparative Health and Social Policy at the Justus Liebig University in Giessen, Germany; the European Centre for Social Welfare Policy and Research, Vienna, Austria	Evers, A., Comparative Health and Social Policy at the Justus Liebig University in Giessen, Germany; Leichsenring, K., the European Centre for Social Welfare Policy and Research, Vienna, Austria
Schoorman F.D., Champagne M.V.	Managers as informal third parties: The impact of supervisor-subordinate relationships on interventions	1994	Employee Responsibilities and Rights Journal	7	1		73	84		1	https://www.scopus.com/inward/record.uri?eid=2-s2.0-34247720668&doi=10.1007%2fBF02621061&partnerID=40&md5=4745eb87701febd2a92344369f644bc5	Purdue University, West Lafayette, 47907, Indiana, United States	Schoorman, F.D.; Champagne, M.V., Purdue University, West Lafayette, 47907, Indiana, United States	dispute resolution; informal third parties; mediation; negotiation; supervisor-subordinate conflict
Dourish Paul, Bellotti Victoria	Networked multimedia support for informal collaboration	1994	IEE Colloquium (Digest)		73		2022-01-06	2022-04-06			https://www.scopus.com/inward/record.uri?eid=2-s2.0-0028384381&partnerID=40&md5=037fb9a04c58cf5a5584ebca82190dc1	Rank Xerox Research Cent (EuroPARC), Cambridge, United Kingdom	Dourish, Paul, Rank Xerox Research Cent (EuroPARC), Cambridge, United Kingdom; Bellotti, Victoria, Rank Xerox Research Cent (EuroPARC), Cambridge, United Kingdom
Van Katwijk J., Toetenel H.	Formal and informal software engineering approaches and tools. Software engineering education at Delft University: A formatic approach	1994	Proceedings - Software Education Conference, SRIG-ET 1994			475334	178	184		1	https://www.scopus.com/inward/record.uri?eid=2-s2.0-85063500227&doi=10.1109%2fSEDC.1994.475334&partnerID=40&md5=cabe0363a24c699ee885c1556653ce49	Fac. of Math. and Inf., Delft Univ. of Technol., 132 Julianalaan, Delft, Netherlands	Van Katwijk, J., Fac. of Math. and Inf., Delft Univ. of Technol., 132 Julianalaan, Delft, Netherlands; Toetenel, H., Fac. of Math. and Inf., Delft Univ. of Technol., 132 Julianalaan, Delft, Netherlands
[No author name available]	Conference report: 11th Informal Meeting on Mass Spectrometry (Budapest)	1994	Biological Mass Spectrometry	23	1		39				https://www.scopus.com/inward/record.uri?eid=2-s2.0-85044565150&doi=10.1002%2fbms.1200230108&partnerID=40&md5=82801c48346c4782065f222002ebc8d4
Sommerville I., Monk S.	Supporting informality in the software process	1994	Lecture Notes in Computer Science (including subseries Lecture Notes in Artificial Intelligence and Lecture Notes in Bioinformatics)	772 LNCS			114	118			https://www.scopus.com/inward/record.uri?eid=2-s2.0-85028453700&doi=10.1007%2f3-540-57739-4_15&partnerID=40&md5=fd73c79d37765c9a90d160d0c120f3f4	Department of Computing, Lancaster University, Lancaster, LA1 4YR, United Kingdom	Sommerville, I., Department of Computing, Lancaster University, Lancaster, LA1 4YR, United Kingdom; Monk, S., Department of Computing, Lancaster University, Lancaster, LA1 4YR, United Kingdom
Larsson G., Wilde B.	Daughters helping their elderly mothers: impact of early attachment, daughter's trait anxiety and helping interaction characteristics	1994	Scandinavian Journal of Social Welfare	3	3		167	172			https://www.scopus.com/inward/record.uri?eid=2-s2.0-85024975160&doi=10.1111%2fj.1468-2397.1994.tb00075.x&partnerID=40&md5=216eed094a7b6554820f3f557560575b	Centre for Public Health Research, Värmland County Council, Sweden	Larsson, G., Centre for Public Health Research, Värmland County Council, Sweden; Wilde, B., Centre for Public Health Research, Värmland County Council, Sweden	anxiety; early attachment; elderly; informal care
Rahman A.	The Informal Financial Sector in Bangladesh: An Appraisal of its Role in Development — A Reply	1994	Development and Change	25	3		641	643		2	https://www.scopus.com/inward/record.uri?eid=2-s2.0-85005402792&doi=10.1111%2fj.1467-7660.1994.tb00530.x&partnerID=40&md5=740d69a8650f9f2ef059cca7e6e1f347		Rahman, A.
Ahmed A.	The Informal Financial Sector in Bangladesh: An Appraisal of its Role in Development — A Comment	1994	Development and Change	25	3		635	640			https://www.scopus.com/inward/record.uri?eid=2-s2.0-85005314364&doi=10.1111%2fj.1467-7660.1994.tb00529.x&partnerID=40&md5=40db43f6318202b540016c6684d35c00		Ahmed, A.
McLaughlin E., Ritchie J.	Legacies of caring: the experiences and circumstances of ex‐carers	1994	Health & Social Care in the Community	2	4		241	253		15	https://www.scopus.com/inward/record.uri?eid=2-s2.0-84991174142&doi=10.1111%2fj.1365-2524.1994.tb00170.x&partnerID=40&md5=3356d9d8fd6f2a295f82fa8eaf8d5f3e	Department of Sociology and Social Policy, Queen's University of Belfast, Belfast, United Kingdom; Social Community and Planning Research, 35 Northampton Square, London, United Kingdom	McLaughlin, E., Department of Sociology and Social Policy, Queen's University of Belfast, Belfast, United Kingdom, Social Community and Planning Research, 35 Northampton Square, London, United Kingdom; Ritchie, J., Department of Sociology and Social Policy, Queen's University of Belfast, Belfast, United Kingdom, Social Community and Planning Research, 35 Northampton Square, London, United Kingdom	community care; costs of care; ex‐carers; informal carers
Malone M.J.	Small Disagreements: Character Contests and Working Consensus in Informal Talk	1994	Symbolic Interaction	17	2		107	127		6	https://www.scopus.com/inward/record.uri?eid=2-s2.0-84989052427&doi=10.1525%2fsi.1994.17.2.107&partnerID=40&md5=05c2f32f6ce5e2be6b8325e61a472252	Mount Saint Mary's College	Malone, M.J., Mount Saint Mary's College
Dierking L.D., Falk J.H.	Family behavior and learning in informal science settings: A review of the research	1994	Science Education	78	1		57	72		126	https://www.scopus.com/inward/record.uri?eid=2-s2.0-84987197513&doi=10.1002%2fsce.3730780104&partnerID=40&md5=1ce98ca478a9f43349f1f09ea8f64f48	Science Learning, Inc., Annapolis, Maryland, 21403, United States	Dierking, L.D., Science Learning, Inc., Annapolis, Maryland, 21403, United States; Falk, J.H., Science Learning, Inc., Annapolis, Maryland, 21403, United States
Fortado B.	Informal Supervisory Social Control Strategies	1994	Journal of Management Studies	31	2		251	274		33	https://www.scopus.com/inward/record.uri?eid=2-s2.0-84986163625&doi=10.1111%2fj.1467-6486.1994.tb00774.x&partnerID=40&md5=36ad85cd45f8a045879ab2e48a498cd9	Department of Management, University of North Florida, United States	Fortado, B., Department of Management, University of North Florida, United States
PETEE T.A., MILNER T.F., WELCH M.R.	LEVELS OF SOCIAL INTEGRATION IN GROUP CONTEXTS AND THE EFFECTS OF INFORMAL SANCTION THREAT ON DEVIANCE	1994	Criminology	32	1		85	106		23	https://www.scopus.com/inward/record.uri?eid=2-s2.0-84984330334&doi=10.1111%2fj.1745-9125.1994.tb01147.x&partnerID=40&md5=5b5040756e1268230ecdba9ea3b5d0de	Auburn University, United States; Mendham, New Jersey, United States; University of Notre Dame, Notre Dame, Indiana, United States	PETEE, T.A., Auburn University, United States; MILNER, T.F., Mendham, New Jersey, United States; WELCH, M.R., University of Notre Dame, Notre Dame, Indiana, United States
GIBSON B., KELLEY B.	A CLASSICAL THEORY OF THE INFORMAL SECTOR	1994	The Manchester School	62	1		81	96		23	https://www.scopus.com/inward/record.uri?eid=2-s2.0-84981477941&doi=10.1111%2fj.1467-9957.1994.tb00647.x&partnerID=40&md5=8eda89840e2e89eb8a9f5c375e44a3e3	University of Vermont, United States; Florida International University, United States	GIBSON, B., University of Vermont, United States; KELLEY, B., Florida International University, United States
Cousins M.	Social security support for informal caring in the Republic of Ireland	1994	International Social Security Review	47	2		37	50			https://www.scopus.com/inward/record.uri?eid=2-s2.0-84977332907&doi=10.1111%2fj.1468-246X.1994.tb00399.x&partnerID=40&md5=f2317ec5501dd74567692a0cd451b674	Dublin	Cousins, M., Dublin
Hopkins A.G.	Informal Empire in Argentina: An Alternative View	1994	Journal of Latin American Studies	26	2		469	484		49	https://www.scopus.com/inward/record.uri?eid=2-s2.0-84976001204&doi=10.1017%2fS0022216X00016308&partnerID=40&md5=b719cb06f9d105d6dd12ce903655dc38	Graduate Institute of International Studies, Geneva, Switzerland	Hopkins, A.G., Graduate Institute of International Studies, Geneva, Switzerland
Austin T.	Unexpected Dimensions of Informal Social Control: A View from the Philippine Sitio	1994	International Journal of Offender Therapy and Comparative Criminology	38	4		355	365		1	https://www.scopus.com/inward/record.uri?eid=2-s2.0-84973806851&doi=10.1177%2f0306624X9403800407&partnerID=40&md5=7a121a5f01f34fde4cac1a2b64767d50	Department of Criminology, Indiana University of Pennsylvania, 210 Walsh Hall, Indiana, Pennsylvania 15705, United States	Austin, T., Department of Criminology, Indiana University of Pennsylvania, 210 Walsh Hall, Indiana, Pennsylvania 15705, United States
Grant G., Mcgrath M., Ramcharan P.	How Family and Informal Supporters Appraise Service Quality	1994	International Journal of Disability, Development and Education	41	2		127	141		10	https://www.scopus.com/inward/record.uri?eid=2-s2.0-84972901730&doi=10.1080%2f0156655940410206&partnerID=40&md5=ab19449381d75b0bcf2b1ee42630fdeb	University of Wales, United Kingdom	Grant, G., University of Wales, United Kingdom; Mcgrath, M., University of Wales, United Kingdom; Ramcharan, P., University of Wales, United Kingdom
Tilton M.	Informal market governance in Japan’s basic materials industries	1994	International Organization	48	4		663	685		7	https://www.scopus.com/inward/record.uri?eid=2-s2.0-84971942737&doi=10.1017%2fS0020818300028344&partnerID=40&md5=876f887245cc986eedd36c4e05d09aca		Tilton, M.
Tuominen M.	The Hidden Organization of Labor: Gender, Race/Ethnicity and Child-Care Work in the Formal and Informal Economy	1994	Sociological Perspectives	37	2		229	245		23	https://www.scopus.com/inward/record.uri?eid=2-s2.0-84970382601&doi=10.2307%2f1389321&partnerID=40&md5=e847cc9dabf56925828d62bf907acd3d	Department of Sociology and Anthropology, Denison University, Granville OH 43023, United States	Tuominen, M., Department of Sociology and Anthropology, Denison University, Granville OH 43023, United States
Johnson J.D., Donohue W.A., Atkin C.K., Johnson S.	Differences Between Formal and Informal Communication Channels	1994	Journal of Business Communication	31	2		111	122		93	https://www.scopus.com/inward/record.uri?eid=2-s2.0-84970296665&doi=10.1177%2f002194369403100202&partnerID=40&md5=3e832f0831fabee2318ef05a6b77354f	Michigan State University, United States; Lansing Community College, United States	Johnson, J.D., Michigan State University, United States; Donohue, W.A., Michigan State University, United States; Atkin, C.K., Michigan State University, United States; Johnson, S., Lansing Community College, United States
Arellano R.	Informal-Underground Retailers in Less-Developed Countries: An Exploratory Research from a Marketing Point of View	1994	Journal of Macromarketing	14	2		21	35		22	https://www.scopus.com/inward/record.uri?eid=2-s2.0-84970096243&doi=10.1177%2f027614679401400203&partnerID=40&md5=37623047a65a0933270e5fa58976b5bf	Department of Marketing, Faculte des Sciences de I'Administration, Universite Laval, Quebec, Canada	Arellano, R., Department of Marketing, Faculte des Sciences de I'Administration, Universite Laval, Quebec, Canada
Buchsbaum T., Hammer S., Suntinger W., Tretter H.	The First Human Dimension Implementation Meeting: Analysis of the Informal Recommendations	1994	Helsinki Monitor	5	2		68	80		2	https://www.scopus.com/inward/record.uri?eid=2-s2.0-84966088455&doi=10.1163%2f157181494X00352&partnerID=40&md5=09ace8e0f3f9e49503621c1d70c3b311		Buchsbaum, T.; Hammer, S.; Suntinger, W.; Tretter, H.
Peters J.A.	Summary of the Informal Discussion of the General Overview of Nutrition and Cancer	1994	Cancer Research	35			3301	3303			https://www.scopus.com/inward/record.uri?eid=2-s2.0-84965840238&partnerID=40&md5=25016bf428310bfe001e6d7939f95645	Division of Cancer Cause and Prevention, National Cancer Institute, NIH, Bethesda, Maryland 20014, United States	Peters, J.A., Division of Cancer Cause and Prevention, National Cancer Institute, NIH, Bethesda, Maryland 20014, United States
Gori G.B.	Summary of the Informal Discussion of Dietary Factors and Cancer of the Large Bowel	1994	Cancer Research	35			3432	3436		1	https://www.scopus.com/inward/record.uri?eid=2-s2.0-84965839409&partnerID=40&md5=7232968958d2f24baf7c72e2ae1d7363	Division of Cancer Cause and Prevention, National Cancer Institute, Bethesda, Maryland 20014, United States	Gori, G.B., Division of Cancer Cause and Prevention, National Cancer Institute, Bethesda, Maryland 20014, United States
Feldman J.	Summary of the Informal Discussion of Alcoholism and Nutritional Imbalance	1994	Cancer Research	35			3343	3344		1	https://www.scopus.com/inward/record.uri?eid=2-s2.0-84965837424&partnerID=40&md5=13c7815510391c2df3c1282fcc0ac0e0	Department of Environmental Medicine and Community Health, State University of New York, Downstate Medical Center, Brooklyn, New York 11203, United States	Feldman, J., Department of Environmental Medicine and Community Health, State University of New York, Downstate Medical Center, Brooklyn, New York 11203, United States
Schneiderman M.A.	Summary of the Informal Discussion of Dietary Factors and Special Epidemiological Situations	1994	Cancer Research	35			3540				https://www.scopus.com/inward/record.uri?eid=2-s2.0-84965835260&partnerID=40&md5=40aec968578d1c17640866c642e0440b	Division of Cancer Cause and Prevention, National Cancer Institute, Bethesda, Maryland 20014, United States	Schneiderman, M.A., Division of Cancer Cause and Prevention, National Cancer Institute, Bethesda, Maryland 20014, United States
Holleb A.I.	Summary of the Informal Discussion of Dietary Factors and Hormone-dependent Cancers	1994	Cancer Research	35			3387				https://www.scopus.com/inward/record.uri?eid=2-s2.0-84965810306&partnerID=40&md5=3a9333b07e6ee4e9227814aaeb0c0ea2	American Cancer Society, New York, New York 10017, United States	Holleb, A.I., American Cancer Society, New York, New York 10017, United States
Newell G.R.	Summary of the Informal Discussion of Cancers of the Pancreas and Stomach and Miscellaneous Dietary Factors	1994	Cancer Research	35			3488	3492			https://www.scopus.com/inward/record.uri?eid=2-s2.0-84965808564&partnerID=40&md5=60b4009092d6af8c8b9b27162f1dff59	National Cancer Institute, NIH, Bethesda, Maryland 20014, United States	Newell, G.R., National Cancer Institute, NIH, Bethesda, Maryland 20014, United States
Liff S., Dale K.	Formal opportunity, informal barriers: Black women managers within a local authority	1994	Work Employment & Society	8	2		177	198		34	https://www.scopus.com/inward/record.uri?eid=2-s2.0-84965650230&doi=10.1177%2f095001709482002&partnerID=40&md5=38e1bd73983300408c4860a9530c1b69	School of Industrial and Business Studies, Warwick University, United Kingdom	Liff, S., School of Industrial and Business Studies, Warwick University, United Kingdom; Dale, K., School of Industrial and Business Studies, Warwick University, United Kingdom
Benton L.	Beyond legal pluralism: Towards a New Approach To Law in the Informal Sector	1994	Social & Legal Studies	3	2		223	242		48	https://www.scopus.com/inward/record.uri?eid=2-s2.0-84965632015&doi=10.1177%2f096466399400300202&partnerID=40&md5=7b47371eb2ac7117e9d6e7592b309bc3	Rutgers-NJIT, United States	Benton, L., Rutgers-NJIT, United States
Hudson M.J.	Women and Minorities in School Administration: Re-examining the Role of Informal Job Contact Systems	1994	Urban education	28	4		386	397		5	https://www.scopus.com/inward/record.uri?eid=2-s2.0-84965609099&doi=10.1177%2f0042085994028004004&partnerID=40&md5=5af6a951828d6b3214cdf630461c8800	New York, United States	Hudson, M.J., New York, United States
Mershon C.A.	Expectations and informal rules in coalition formation	1994	Comparative Political Studies	27	1		40	79		30	https://www.scopus.com/inward/record.uri?eid=2-s2.0-84965401403&doi=10.1177%2f0010414094027001002&partnerID=40&md5=6ad082a71a6f411e88f5fc4022e3c957	University of Virginia, United States	Mershon, C.A., University of Virginia, United States
Gray M., Bernstein A.	Pavement people and informal communities: Lessons for social work	1994	International Social Work	37	2		149	163		5	https://www.scopus.com/inward/record.uri?eid=2-s2.0-84964193325&doi=10.1177%2f002087289403700206&partnerID=40&md5=8f590394c09fb52271077c53a4773fb2	Department of Social Work, University of Natal, King George V Avenue, Durban 4001, United States	Gray, M., Department of Social Work, University of Natal, King George V Avenue, Durban 4001, United States; Bernstein, A., Department of Social Work, University of Natal, King George V Avenue, Durban 4001, United States
Pallett-Hehn P.	LIFE: Learning informally from elders	1994	Gerontologist	34	2		217	223		2	https://www.scopus.com/inward/record.uri?eid=2-s2.0-84960595423&doi=10.1093%2fgeront%2f34.2.267&partnerID=40&md5=9f09111f733945a13d3fb9e642a5129a	Nursing Systems, Policy and Community Health Division, Yale University School of Nursing, New Haven, United States; Nursing Systems, Policy and Community Health Division, Yale University School of Nursing, New Haven, United States	Pallett-Hehn, P., Nursing Systems, Policy and Community Health Division, Yale University School of Nursing, New Haven, United States, Nursing Systems, Policy and Community Health Division, Yale University School of Nursing, New Haven, United States	Community assessment; Community forums; Focus group interviews
Hartrum T.C., Bailor P.D.	Teaching formal extensions of informal-based object-oriented analysis methodologies	1994	Lecture Notes in Computer Science (including subseries Lecture Notes in Artificial Intelligence and Lecture Notes in Bioinformatics)	750 LNCS			389	409		9	https://www.scopus.com/inward/record.uri?eid=2-s2.0-84958084549&partnerID=40&md5=15abce7589bc8c85f0dc3367028f897a	Department of Electrical and Computer Engineering, Air Force Institute of Technology, Wright-Patterson Air Force BaseOH 45433-7765, United States	Hartrum, T.C., Department of Electrical and Computer Engineering, Air Force Institute of Technology, Wright-Patterson Air Force BaseOH 45433-7765, United States; Bailor, P.D., Department of Electrical and Computer Engineering, Air Force Institute of Technology, Wright-Patterson Air Force BaseOH 45433-7765, United States
Bracker J., Van Clouse G.H., Thacker R.A.	Teleconferencing business forums: An approach to linking entrepreneurs and potential investors	1994	Entrepreneurship and Regional Development	6	3		259	274		1	https://www.scopus.com/inward/record.uri?eid=2-s2.0-84950459534&doi=10.1080%2f08985629400000015&partnerID=40&md5=10f037af907f7d7581fd8431ace606bd	Department of Management, College of Business and Public Administration, University of Louisville, Louisville, KY, 40292, United States	Bracker, J., Department of Management, College of Business and Public Administration, University of Louisville, Louisville, KY, 40292, United States; Van Clouse, G.H., Department of Management, College of Business and Public Administration, University of Louisville, Louisville, KY, 40292, United States; Thacker, R.A., Department of Management, College of Business and Public Administration, Univer…	Business forums; Equity financing; Informal investors; Teleconferencing
Sandland R.	The common law and the ‘informal’ minor patient	1994	Journal of Forensic Psychiatry	5	3		569	576			https://www.scopus.com/inward/record.uri?eid=2-s2.0-84948048263&doi=10.1080%2f09585189408410849&partnerID=40&md5=c614824d0d7ea5e415b4e4e7ad6e11c6	Univmiry of Noningham, Noningham, NG72RD, United States	Sandland, R., Univmiry of Noningham, Noningham, NG72RD, United States
Ranta A.	Type theory and the informal language of mathematics	1994	Lecture Notes in Computer Science (including subseries Lecture Notes in Artificial Intelligence and Lecture Notes in Bioinformatics)	806 LNCS			352	365		5	https://www.scopus.com/inward/record.uri?eid=2-s2.0-84947461950&doi=10.1007%2f3-540-58085-9_84&partnerID=40&md5=2e9af64e353cb1a6944334a6c8751006	Department of Philosophy, University of Helsinki, P.O. Box 2400014, Finland	Ranta, A., Department of Philosophy, University of Helsinki, P.O. Box 2400014, Finland
Fish R.S., Kraut R.E.	Networking for collaboration: Video telephony and media conferencing	1994	Conference on Human Factors in Computing Systems - Proceedings	1994-April			375	376			https://www.scopus.com/inward/record.uri?eid=2-s2.0-84943568488&doi=10.1145%2f259963.260511&partnerID=40&md5=7c872c3b88411a54992db1e7390aa776	Bellcore Multimedia Communications Research, 445 South Street, Morristown, NJ 07960, United States; Carnegie Mellon University, School of Computer Science, Wein Hall, Pittsburgh, PA 15213, United States	Fish, R.S., Bellcore Multimedia Communications Research, 445 South Street, Morristown, NJ 07960, United States; Kraut, R.E., Carnegie Mellon University, School of Computer Science, Wein Hall, Pittsburgh, PA 15213, United States	Collaboration; Computer conferencing and teleconferencing; Critical mass; Digital audio compression; Digital video compression; Echo cancellation and suppression; Evaluation/methodology; Groupware; Hands-free audio; Human factors; Informal communication; ISDN; Media richness; Multimedia information systems-video; Privacy; Shared computer applications; Synchronous interaction; Telecommunications n…
Sheppard B.H., Blumenfeld-Jones K., Minton J.W., Hyder E.	Informal conflict intervention: Advice and dissent	1994	Employee Responsibilities and Rights Journal	7	1		53	72		5	https://www.scopus.com/inward/record.uri?eid=2-s2.0-84937316577&doi=10.1007%2fBF02621060&partnerID=40&md5=0271b20aab2307d743a8714a5aca2079	Fuqua School of Business, Duke University, Durham, North Carolina, 27706, United States; Appalachian State University, Boone, North Carolina, 28608, United States; Carnegie-Mellon University, Pittsburgh, Pennsylvania, United States	Sheppard, B.H., Fuqua School of Business, Duke University, Durham, North Carolina, 27706, United States; Blumenfeld-Jones, K., Fuqua School of Business, Duke University, Durham, North Carolina, 27706, United States; Minton, J.W., Appalachian State University, Boone, North Carolina, 28608, United States; Hyder, E., Carnegie-Mellon University, Pittsburgh, Pennsylvania, United States	conflict and intervention methods; conflict intervention choices; informal conflict resolution; managerial third party dispute resolution; third party dispute resolution
Poggenpoel M., Nolte A., Dorfling C., Greeff M., Gross E., Muller M., Nel E., Roos S.	Community views on informal housing environment: Implications for health promotion	1994	South African Journal of Sociology	25	4		131	136		2	https://www.scopus.com/inward/record.uri?eid=2-s2.0-84937308511&doi=10.1080%2f02580144.1994.10432071&partnerID=40&md5=d76679357f91120fb08f1924bd7e8824	Department of Nursing Science, Rand Afrikaans University, P.O. Box 525, Auckland, 2006, South Africa	Poggenpoel, M., Department of Nursing Science, Rand Afrikaans University, P.O. Box 525, Auckland, 2006, South Africa; Nolte, A., Department of Nursing Science, Rand Afrikaans University, P.O. Box 525, Auckland, 2006, South Africa; Dorfling, C., Department of Nursing Science, Rand Afrikaans University, P.O. Box 525, Auckland, 2006, South Africa; Greeff, M., Department of Nursing Science, Rand Afri…
Warren M.R.	Exploitation or Cooperation? the Political Basis of Regional Variation in the Italian Informal Economy	1994	Politics & Society	22	1		89	115		29	https://www.scopus.com/inward/record.uri?eid=2-s2.0-84937305956&doi=10.1177%2f0032329294022001005&partnerID=40&md5=f9156590bf71a864f88608d2444f7a2a		Warren, M.R.
Mangum W.P., Garcia J.L., Kosberg J.I., Mullins L.C., Barresi C.M.	Racial/ethnic variations in informal caregiving	1994	Educational Gerontology	20	7		715	731		10	https://www.scopus.com/inward/record.uri?eid=2-s2.0-84937304573&doi=10.1080%2f0360127940200708&partnerID=40&md5=6f46969c10622f4b28787c3c873eb3b2	University of South Florida, Tampa, FL, United States; McGill University, Montreal, QC, Canada; Auburn University at Montgomery, Montgomery, AL, United States; University of South Florida, Tampa, FL, United States	Mangum, W.P., University of South Florida, Tampa, FL, United States; Garcia, J.L., University of South Florida, Tampa, FL, United States; Kosberg, J.I., McGill University, Montreal, QC, Canada; Mullins, L.C., Auburn University at Montgomery, Montgomery, AL, United States; Barresi, C.M., University of South Florida, Tampa, FL, United States
Dworkin J.B.	Managerial third party dispute resolution: An overview and introduction to the special issue	1994	Employee Responsibilities and Rights Journal	7	1		1	8		2	https://www.scopus.com/inward/record.uri?eid=2-s2.0-84916590994&doi=10.1007%2fBF02621056&partnerID=40&md5=2935f356ed375271b27e1946a9767907	Krannert Graduate School of Management, Purdue University, West Lafayette, Indiana, 47907-1310, United States	Dworkin, J.B., Krannert Graduate School of Management, Purdue University, West Lafayette, Indiana, 47907-1310, United States	informal third parties; intervention strategy; managers; mediation; political model; rights; self efficacy; third party dispute resolution
Sarantakos S.	Unmarried cohabitation: Options, limits and possibilities	1994	Australian Journal of Marriage and Family	15	3		148	160		1	https://www.scopus.com/inward/record.uri?eid=2-s2.0-84909193159&doi=10.1080%2f1034652X.1994.11004477&partnerID=40&md5=4a40ddc5aedf9c96e9333dc176f4d4e1		Sarantakos, S.	Cohabitation; De facto relationship; Divorce; Informal marriage; Interpersonal relationships; Law; Liberation; Marriage; State; Wedding
Fitzgerald J.S., Brookes T.M., Green M.A., Larsen P.G.	Formal and informal specifications of a secure system component: First results in a comparative study	1994	Lecture Notes in Computer Science (including subseries Lecture Notes in Artificial Intelligence and Lecture Notes in Bioinformatics)	873 LNCS			35	44		7	https://www.scopus.com/inward/record.uri?eid=2-s2.0-84895411666&doi=10.1007%2f3-540-58555-9_85&partnerID=40&md5=ebc5f749222cf9b4878e9ae2422a6351	Centre for Software Reliability, University of Newcastle upon TyneNE1 7RU, United Kingdom; British Aerospace (Systems and Equipment) PLC, Plymouth, United Kingdom; IFAD (The Institute of Applied Computer Science), Odense, Denmark	Fitzgerald, J.S., Centre for Software Reliability, University of Newcastle upon TyneNE1 7RU, United Kingdom; Brookes, T.M., British Aerospace (Systems and Equipment) PLC, Plymouth, United Kingdom; Green, M.A., British Aerospace (Systems and Equipment) PLC, Plymouth, United Kingdom; Larsen, P.G., IFAD (The Institute of Applied Computer Science), Odense, Denmark
Banks F.E.	Oil and money. Economic theory and the Brent System	1994	Energy Policy	22	12		993	1001		1	https://www.scopus.com/inward/record.uri?eid=2-s2.0-43949158012&doi=10.1016%2f0301-4215%2894%2990014-0&partnerID=40&md5=70a277de85af8b82a100b1237714a7ae	The Department of Economics, Uppsala University Box 513, S-751 20 Uppsala, Sweden	Banks, F.E., The Department of Economics, Uppsala University Box 513, S-751 20 Uppsala, Sweden	Informal futures market; Marker crude; Normal backwardation
Vickery G., Iarrera M.	International Expert Meeting of the OECD Informal Working Group on the Global Environment Industry, held at the Department of Commerce, Washington, DC, USA, during 13-14 October 1994	1994	Environmental Conservation	21	4		374	375			https://www.scopus.com/inward/record.uri?eid=2-s2.0-43949157276&doi=10.1017%2fs0376892900033828&partnerID=40&md5=e9cee7fdae6de700b142799ac69fe93e	Industry Division, France; OECD Directorate for Science, Technology and Industry 2 Rue Andre-Pascal, Cedex 16 France or 249 337, 75775 Paris, United States	Vickery, G., Industry Division, France; Iarrera, M., OECD Directorate for Science, Technology and Industry 2 Rue Andre-Pascal, Cedex 16 France or 249 337, 75775 Paris, United States
Greenfield P.M., DeWinstanley P., Kilpatrick H., Kaye D.	Action video games and informal education: Effects on strategies for dividing visual attention	1994	Journal of Applied Developmental Psychology	15	1		105	123		165	https://www.scopus.com/inward/record.uri?eid=2-s2.0-43949155772&doi=10.1016%2f0193-3973%2894%2990008-6&partnerID=40&md5=ed3d318050679f3ccdfd9dea034c9a9b	University of California, Los Angeles, United States	Greenfield, P.M., University of California, Los Angeles, United States; DeWinstanley, P., University of California, Los Angeles, United States; Kilpatrick, H., University of California, Los Angeles, United States; Kaye, D., University of California, Los Angeles, United States
Juslin P.	The Overconfidence Phenomenon as a Consequence of Informal Experimenter-Guided Selection of Almanac Items	1994	Organizational Behavior and Human Decision Processes	57	2		226	246		177	https://www.scopus.com/inward/record.uri?eid=2-s2.0-43949155437&doi=10.1006%2fobhd.1994.1013&partnerID=40&md5=2eadf754f509121ac237538cd88f189d	Uppsala University, Uppsala, Sweden	Juslin, P., Uppsala University, Uppsala, Sweden
Cronin B., Rosenbaum H.	Netelligence: Informal know-how trading on the internet	1994	International Journal of Information Management	14	2		144	145		3	https://www.scopus.com/inward/record.uri?eid=2-s2.0-43949148255&doi=10.1016%2f0268-4012%2894%2990033-7&partnerID=40&md5=fb560dcce95491dcfd681e3a50b5c374	School of Library and Information Science, Indiana University at Bloomington, IN 47405, United States	Cronin, B., School of Library and Information Science, Indiana University at Bloomington, IN 47405, United States; Rosenbaum, H., School of Library and Information Science, Indiana University at Bloomington, IN 47405, United States
Webster R., Yaalon D.H.	The research paper. An informal guide for authors	1994	Catena	21	1		3	11		5	https://www.scopus.com/inward/record.uri?eid=2-s2.0-38149144210&doi=10.1016%2f0341-8162%2894%2990027-2&partnerID=40&md5=723d593cfd94c32d344005b770c0b87c	Rothamsted Experimental Station, Harpenden, Herts. AL5 2JQ, United Kingdom; Institute of Earth Sciences, Hebrew University of Jerusalem, Givat Ram Campus, 91904 Jerusalem, Israel	Webster, R., Rothamsted Experimental Station, Harpenden, Herts. AL5 2JQ, United Kingdom; Yaalon, D.H., Institute of Earth Sciences, Hebrew University of Jerusalem, Givat Ram Campus, 91904 Jerusalem, Israel
Teertstra D.K., Dyer A.	The informal discreditation of "doranite" as the magnesium analog of analcime	1994	Zeolites	14	6		411	413		3	https://www.scopus.com/inward/record.uri?eid=2-s2.0-3643051033&doi=10.1016%2f0144-2449%2894%2990166-X&partnerID=40&md5=8a971aadda9da0e5d01846ffc44ab80a	Department of Geological Sciences, University of Manitoba, Winnipeg, Man., Canada; Department of Chemistry and Applied Chemistry, University of Salford, Salford, United Kingdom	Teertstra, D.K., Department of Geological Sciences, University of Manitoba, Winnipeg, Man., Canada; Dyer, A., Department of Chemistry and Applied Chemistry, University of Salford, Salford, United Kingdom	Analcime; basalt; Carrickfergus; magnesium analcime (doranite); natrolite; thomsonite; zeolites
Sturges P.	Using grey literature in informal information services in africa [1]	1994	Journal of Documentation	50	4		273	290		9	https://www.scopus.com/inward/record.uri?eid=2-s2.0-31044455257&doi=10.1108%2feb026934&partnerID=40&md5=cad27b9db0ba7eec7ae1bc6ecf9a0490	Department of Information and Library Studies, Loughborough University, Leicestershire LEU 3TU, United Kingdom	Sturges, P., Department of Information and Library Studies, Loughborough University, Leicestershire LEU 3TU, United Kingdom
Naftalin M.	Informal strategies in design by refinement	1994	Lecture Notes in Computer Science (including subseries Lecture Notes in Artificial Intelligence and Lecture Notes in Bioinformatics)	873 LNCS			401	420		1	https://www.scopus.com/inward/record.uri?eid=2-s2.0-21844514017&doi=10.1007%2f3-540-58555-9_107&partnerID=40&md5=d487150e0143c97f422a9f02fa251578	Department of Computing Science, Queen Mary and Westfield College, Mile End Road, London, E1 4NS, United Kingdom	Naftalin, M., Department of Computing Science, Queen Mary and Westfield College, Mile End Road, London, E1 4NS, United Kingdom
Ball W.J.	Using Virgil to Analyze Public Policy Arguments: A System Based on Toulmin's Informal Logic	1994	Social Science Computer Review	12	1		26	37		20	https://www.scopus.com/inward/record.uri?eid=2-s2.0-21344480383&doi=10.1177%2f089443939401200102&partnerID=40&md5=1ec0a995d689c93c6d424f3d0578926f	Department of Political Science, Trenton State College, Trenton, NJ 08650-4700; 609-771-2747, United States	Ball, W.J., Department of Political Science, Trenton State College, Trenton, NJ 08650-4700; 609-771-2747, United States
McEvoy M.	Gender issues in the informal sector: a Philippine case study	1994	Trocaire Development Review	1993-94			67	84			https://www.scopus.com/inward/record.uri?eid=2-s2.0-17944386252&partnerID=40&md5=2efb3c6eb95e50f675d37668cd3ebd9a		McEvoy, M.
Russell B.	Informal study shows new perfusion catheter reduces balloons per case.	1994	The Journal of cardiovascular management : the official journal of the American College of Cardiovascular Administrators	5	1						https://www.scopus.com/inward/record.uri?eid=2-s2.0-17644441778&partnerID=40&md5=40e896664078c40d7762834e612ea56f	St. Francis Hospital Center, Beech Grove, IN.	Russell, B., St. Francis Hospital Center, Beech Grove, IN.
Temu A.E., Hill G.P.	Some lessons from informal financial practices in rural Tanzania	1994	Savings & Development/African Review of Money Finance & Banking	2022-02-01			141	166		3	https://www.scopus.com/inward/record.uri?eid=2-s2.0-17144474135&partnerID=40&md5=d0486eb6cb7eff36b782627b7e01f3ee		Temu, A.E.; Hill, G.P.
Coleman P., Jarred A.D.	Regional association criteria and the standards for college libraries: The informal role of quantitative input measures for libraries in accreditation	1994	The Journal of Academic Librarianship	20	2022-06-05		273	284		10	https://www.scopus.com/inward/record.uri?eid=2-s2.0-0039588923&doi=10.1016%2f0099-1333%2894%2990063-9&partnerID=40&md5=c14f0a53c0422c4066c50fad708c1e99	Adrian College, Adrian, MI 49221-2575, United States; Northwestern State University of Louisiana, Natchitoches, LA 71497, United States	Coleman, P., Adrian College, Adrian, MI 49221-2575, United States; Jarred, A.D., Northwestern State University of Louisiana, Natchitoches, LA 71497, United States
Rosenthal M.M.	What happens behind closed doors when physicians become a problem? Informal mechanisms are revealed in a case study [Vad händer i slutna rum då läkare blir problem? Informella mekanismer avslöjas i fallstudie.]	1994	Läkartidningen	91	48		4523	4526		2	https://www.scopus.com/inward/record.uri?eid=2-s2.0-0028782924&partnerID=40&md5=7d2d699481f57376fb24f77b81a26d9c	Program in Health Policy Studies, University of Michigan in Dearborn, Chicago, United States	Rosenthal, M.M., Program in Health Policy Studies, University of Michigan in Dearborn, Chicago, United States
Nolan M.	Are the needs of informal carers still neglected in nursing practice?	1994	British journal of nursing (Mark Allen Publishing)	3	20		1044	1045		1	https://www.scopus.com/inward/record.uri?eid=2-s2.0-0028770713&doi=10.12968%2fbjon.1994.3.20.1044&partnerID=40&md5=55e1acf9650bb980fe711eda3e605fc7		Nolan, M.
Nirel N., Schmid H., Stern Z.	Formal and informal authority of hospital directors.	1994	Journal of management in medicine	8	5		37	48		3	https://www.scopus.com/inward/record.uri?eid=2-s2.0-0028711129&doi=10.1108%2f02689239410073349&partnerID=40&md5=1ce643c69b9ebc708c124ba6c3873309	JDC-Brookdale Institute of Gerontology and Human Development, Jerusalem, Israel	Nirel, N., JDC-Brookdale Institute of Gerontology and Human Development, Jerusalem, Israel; Schmid, H., JDC-Brookdale Institute of Gerontology and Human Development, Jerusalem, Israel; Stern, Z., JDC-Brookdale Institute of Gerontology and Human Development, Jerusalem, Israel
Jennings M.	Gender issues in the informal sector: constraints and opportunities	1994	Trocaire Development Review	1993-94			49	66			https://www.scopus.com/inward/record.uri?eid=2-s2.0-0028684249&partnerID=40&md5=319058662e2a07c57a2608d87f728d2d		Jennings, M.
Rosenau P.V.	Impact of Political Structures and Informal Political Processes on Health Policy: Comparison of the United States and Canadab	1994	Review of Policy Research	13	2022-04-03		293	314		7	https://www.scopus.com/inward/record.uri?eid=2-s2.0-0028684039&doi=10.1111%2fj.1541-1338.1994.tb00608.x&partnerID=40&md5=77d96e3b48ee44b88091c091e864e7cd	School of Public Health, University of Texas - Health Science Center at Houston, United States	Rosenau, P.V., School of Public Health, University of Texas - Health Science Center at Houston, United States
Ghayur S.	Developing labour market information system for informal sector in Pakistan	1994	Pakistan Development Review	33	4		1357	1370		2	https://www.scopus.com/inward/record.uri?eid=2-s2.0-0028681725&doi=10.30541%2fv33i4iipp.1357-1370&partnerID=40&md5=b3c2c50329cf7ac73414ea2c6fa776e6		Ghayur, S.
Muzzin L.J., Hornosty R.W.	Formal and informal training in pharmacy, Ontario, Canada, 1917-1927.	1994	Pharmacy in history	36	2		71	84			https://www.scopus.com/inward/record.uri?eid=2-s2.0-0028678563&partnerID=40&md5=63bf4ede5dd3a74f6eebbd0b0e56bae0	University of Toronto; Department of Sociology, McMaster University, Hamilton, Ontario, Canada	Muzzin, L.J., University of Toronto; Department of Sociology, McMaster University, Hamilton, Ontario, Canada; Hornosty, R.W., University of Toronto; Department of Sociology, McMaster University, Hamilton, Ontario, Canada
Wickrama K.A.S., Keith P.M.	Savings and credit: women's informal groups as models for change in developing countries	1994	Journal of Developing Areas	28	3		365	377		11	https://www.scopus.com/inward/record.uri?eid=2-s2.0-0028665648&partnerID=40&md5=b15510433b68612dbc1664b77a6f0437	Dept. of Sociology, Iowa State Univ., Ames, IA, USA, United States	Wickrama, K.A.S., Dept. of Sociology, Iowa State Univ., Ames, IA, USA, United States; Keith, P.M., Dept. of Sociology, Iowa State Univ., Ames, IA, USA, United States
Gildenberg P.L., Franklin P.O.	An informal survey of stereotactic and functional neurosurgery	1994	Stereotactic and Functional Neurosurgery	63	2022-04-01		104	123		7	https://www.scopus.com/inward/record.uri?eid=2-s2.0-0028619041&doi=10.1159%2f000100302&partnerID=40&md5=9ce64a9f706071f36f7eff87c62209dd	Houston Stereotactic Center, Houston, TX, United States	Gildenberg, P.L., Houston Stereotactic Center, Houston, TX, United States; Franklin, P.O., Houston Stereotactic Center, Houston, TX, United States	Functional neurosurgery; Stereotactic radiosurgery; Stereotactic surgery; Surgeon survey
Rey H.	The informal sector and the market: the case of the central delta of the Niger fishery [Secteur informel et marche: le cas de la filiere halieutique dans le delta central du Niger]	1994	Cahiers des Sciences Humaines	30	2022-02-01		289	301		1	https://www.scopus.com/inward/record.uri?eid=2-s2.0-0028603162&partnerID=40&md5=3eeec390975e4972af2c67d52aac13d5	Economiste, Inst franc de rech pour l'expl, Service d'econ maritime, 155 rue Jean-Jacques-Rousseau, Issy-les-Moulineaux Cedex, France, France	Rey, H., Economiste, Inst franc de rech pour l'expl, Service d'econ maritime, 155 rue Jean-Jacques-Rousseau, Issy-les-Moulineaux Cedex, France, France
Tchotsoua M.	Informal dynamics of urban space and accelerated erosion in a west tropical setting: the case of the city of Yaounde, Cameroon [Dynamique informelle de l'espace urbain et erosion acceleree en milieu tropical humide: le cas de la ville de Yaounde]	1994	Cahiers d'Outre-Mer	47	185		123	136		1	https://www.scopus.com/inward/record.uri?eid=2-s2.0-0028600709&doi=10.3406%2fcaoum.1994.3508&partnerID=40&md5=b29026ceeb4af708e6961133cb6bd2ff		Tchotsoua, M.
Kombe J.W.M.	The demise of public urban land management and the emergence of informal land markets in Tanzania. A case of Dar-es-Salaam city	1994	Habitat International	18	1		23	43		35	https://www.scopus.com/inward/record.uri?eid=2-s2.0-0028600155&doi=10.1016%2f0197-3975%2894%2990037-X&partnerID=40&md5=2d1025dde3bbc29a2ab2d2f47d6c5cb1	Universitat Dortmund, Ardhi Institute, Dar-es-Salaam, Tanzania	Kombe, J.W.M., Universitat Dortmund, Ardhi Institute, Dar-es-Salaam, Tanzania
Cukier J., Wall G.	Informal tourism employment: vendors in Bali, Indonesia	1994	Tourism Management	15	6		464	467		48	https://www.scopus.com/inward/record.uri?eid=2-s2.0-0028599105&doi=10.1016%2f0261-5177%2894%2990067-1&partnerID=40&md5=26648a778c14d97c9c774eaa0d724a15	Faculty of Environment Studies University of Waterloo, Waterloo, Ont. N2L 3G1, Canada	Cukier, J., Faculty of Environment Studies University of Waterloo, Waterloo, Ont. N2L 3G1, Canada; Wall, G., Faculty of Environment Studies University of Waterloo, Waterloo, Ont. N2L 3G1, Canada
Kelley B.	The informal sector and the macroeconomy: A computable general equilibrium approach for Peru	1994	World Development	22	9		1393	1411		16	https://www.scopus.com/inward/record.uri?eid=2-s2.0-0028591929&doi=10.1016%2f0305-750X%2894%2990011-6&partnerID=40&md5=16ec4bd57353efa306d0237d646b78df	Florida International University, Miami, United States	Kelley, B., Florida International University, Miami, United States
Pérez Sáinz J.P.	Central American Men and Women in the Urban Informal Sector	1994	Journal of Latin American Studies	26	2		431	447		6	https://www.scopus.com/inward/record.uri?eid=2-s2.0-0028590218&doi=10.1017%2fS0022216X0001628X&partnerID=40&md5=99778425f5fa183441ffd88610e4b9ab	Sainz is a researcher at FLACSO, San Jose, Northern Mariana Islands; Director of the FLACSO program, Costa Rica	Pérez Sáinz, J.P., Sainz is a researcher at FLACSO, San Jose, Northern Mariana Islands, Director of the FLACSO program, Costa Rica
CHENG L.‐L., GEREFFI G.	The Informal Economy in East Asian Development	1994	International Journal of Urban and Regional Research	18	2		194	219		44	https://www.scopus.com/inward/record.uri?eid=2-s2.0-0028589246&doi=10.1111%2fj.1468-2427.1994.tb00262.x&partnerID=40&md5=91541991236a883e139da6a56582c8cb	Department of Sociology, Duke University, Durham, North Carolina, 27708-0088, United States	CHENG, L.‐L., Department of Sociology, Duke University, Durham, North Carolina, 27708-0088, United States; GEREFFI, G., Department of Sociology, Duke University, Durham, North Carolina, 27708-0088, United States
Teltscher S.	Small trade and the world economy: informal vendors in Quito, Ecuador	1994	Economic Geography	70	2		167	187		37	https://www.scopus.com/inward/record.uri?eid=2-s2.0-0028579830&doi=10.2307%2f143653&partnerID=40&md5=58b1f0da2e50f6ab1aa77068d7ff38ea	, Switzerland	Teltscher, S., , Switzerland
Nwanna G.I.	Forging collaboration between formal and informal financial markets: some thoughts	1994	Savings & Development	18	3		323	334			https://www.scopus.com/inward/record.uri?eid=2-s2.0-0028569385&partnerID=40&md5=d209d09dac22230f5e483b803c7c6039		Nwanna, G.I.
Nabuguzi E.	Structural adjustment and the informal economy in Uganda	1994	Working Paper - Centre for Development Research, Copenhagen	94	4				22		https://www.scopus.com/inward/record.uri?eid=2-s2.0-0028569250&partnerID=40&md5=5b9ca9a92893b231a7ba8d28f1320fac		Nabuguzi, E.
Ahwireng‐Obeng F.	Compatibility of the cooperative model with urban informal sector development: A policy query	1994	Journal of International Development	6	3		275	285			https://www.scopus.com/inward/record.uri?eid=2-s2.0-0028568752&doi=10.1002%2fjid.3380060303&partnerID=40&md5=c674053e1026c83b117fd4b200448511	Department of Economics, University of the Witwatersrand, South Africa	Ahwireng‐Obeng, F., Department of Economics, University of the Witwatersrand, South Africa
Chatters L.M., Taylor R.J., Jayakody R.	Fictive kinship relations in black extended families	1994	Journal of Comparative Family Studies	25	3		297	312+iii-xi		152	https://www.scopus.com/inward/record.uri?eid=2-s2.0-0028560752&doi=10.3138%2fjcfs.25.3.297&partnerID=40&md5=3152c877eab20c5954c1059fa59e62b1	School of Public Health, University of Michigan, 1420 Washington Heights, Ann Arbor, MI 48109-2029, United States	Chatters, L.M., School of Public Health, University of Michigan, 1420 Washington Heights, Ann Arbor, MI 48109-2029, United States; Taylor, R.J., School of Public Health, University of Michigan, 1420 Washington Heights, Ann Arbor, MI 48109-2029, United States; Jayakody, R., School of Public Health, University of Michigan, 1420 Washington Heights, Ann Arbor, MI 48109-2029, United States	informal support; kinship terms; social network
Teranishi J.	Modernization of financial markets: An analysis of informal credit markets in prewar Japan	1994	World Development	22	3		315	322		6	https://www.scopus.com/inward/record.uri?eid=2-s2.0-0028560736&doi=10.1016%2f0305-750X%2894%2990124-4&partnerID=40&md5=d024a30eeb07c4f74db1b27bd595bdb4	Hitotsubashi University, Tokyo, Japan	Teranishi, J., Hitotsubashi University, Tokyo, Japan
Islam R., Von Pischke J.D., De Waard J.M.	Small firms informally financed: studies from Bangladesh	1994	World Bank Discussion Papers	253					236	1	https://www.scopus.com/inward/record.uri?eid=2-s2.0-0028560619&partnerID=40&md5=7a085dc3b9e63d7a18d688f2e27c84f5		Islam, R.; Von Pischke, J.D.; De Waard, J.M.
Massaquoi J.G.M.	The effect of some sectoral development policies on technology - the case of the informal sector	1994	Science, Technology & Development	12	2022-03-02		172	180			https://www.scopus.com/inward/record.uri?eid=2-s2.0-0028560265&partnerID=40&md5=46afd012b6c54afc3270032b9034e5f0		Massaquoi, J.G.M.
Zeller M.	Determinants of credit rationing: A study of informal lenders and formal credit groups in Madagascar	1994	World Development	22	12		1895	1907		111	https://www.scopus.com/inward/record.uri?eid=2-s2.0-0028560082&doi=10.1016%2f0305-750X%2894%2990181-3&partnerID=40&md5=9992d525e32d76df1f38ee982adfe8d8	International Food Policy Research Institute, Washington, DC, United States	Zeller, M., International Food Policy Research Institute, Washington, DC, United States
Lodigiani R.	Migrant women and informal network [Donne migranti e reti informali]	1994	Studi Emigrazione	115			494	506		2	https://www.scopus.com/inward/record.uri?eid=2-s2.0-0028559388&partnerID=40&md5=7cd9f5031f755329bb887195843622ac		Lodigiani, R.
Amin A.	The difficult transition from informal economy to Marshallian industrial district	1994	Area	26	1		13	24		59	https://www.scopus.com/inward/record.uri?eid=2-s2.0-0028559332&partnerID=40&md5=b6be1adbf44f8e6cfd06b1eb2aa3d565	Centre for Urban & Regional Dev, Univ of Newcastle upon Tyne, Newcastle upon Tyne, UK	Amin, A., Centre for Urban & Regional Dev, Univ of Newcastle upon Tyne, Newcastle upon Tyne, UK
Okamba E.	"Acculturation in Africa: informal debate in aid of management' [Le processus d'acculturation en Afrique: les vertus de la palabre locale au service de l'enterprise]	1994	Cahiers des Sciences Humaines	30	4		731	748		2	https://www.scopus.com/inward/record.uri?eid=2-s2.0-0028551867&partnerID=40&md5=1e9a72f59aea1230038a4708b30e0396		Okamba, E.
Ballantyne R.R., Uzzell D.L.	A checklist for the critical evaluation of informal environmental learning experiences	1994	Environmental Education & Information	13	2		111	124		17	https://www.scopus.com/inward/record.uri?eid=2-s2.0-0028551373&partnerID=40&md5=6e9c52794f8e835dfcef054d683cde31	Sch of Social, Business & Env Ed, Queensland Univ of Technology, Locked Bag No. 2, Red Hill, Australia	Ballantyne, R.R., Sch of Social, Business & Env Ed, Queensland Univ of Technology, Locked Bag No. 2, Red Hill, Australia; Uzzell, D.L., Sch of Social, Business & Env Ed, Queensland Univ of Technology, Locked Bag No. 2, Red Hill, Australia
Smith J.P.	INFORMAL CARERS IN GREAT BRITAIN	1994	Journal of Advanced Nursing	20	5		787	787			https://www.scopus.com/inward/record.uri?eid=2-s2.0-0028538162&doi=10.1046%2fj.1365-2648.1994.20050787.x&partnerID=40&md5=addb59283fb8845c04c13cb98fccab03	OBE FRCN	Smith, J.P., OBE FRCN
van Beukering P.	An economic analysis of different types of formal and informal entrepreneurs, recovering urban solid waste in Bangalore (India)	1994	Resources, Conservation and Recycling	12	2022-04-03		229	252		15	https://www.scopus.com/inward/record.uri?eid=2-s2.0-0028533995&doi=10.1016%2f0921-3449%2894%2990011-6&partnerID=40&md5=44024949ca15dfee40c3ce4901855435	Institute for Environmental Studies (IVM), De Boelelaan 1115, 1081 HV Amsterdam, Netherlands	van Beukering, P., Institute for Environmental Studies (IVM), De Boelelaan 1115, 1081 HV Amsterdam, Netherlands	Bangalore; Development; Economics; India; Informal; Urban solid waste; Waste trade
HEWISON A.	Managing to care: the importance of using existing information to guide service provision for informal carers	1994	Journal of Nursing Management	2	5		217	221			https://www.scopus.com/inward/record.uri?eid=2-s2.0-0028512934&doi=10.1111%2fj.1365-2834.1994.tb00159.x&partnerID=40&md5=815e37ab90c67ef77c4b5f8f2750ec24	School of Health and Social Sciences, Coventry University, Coventry, United Kingdom	HEWISON, A., School of Health and Social Sciences, Coventry University, Coventry, United Kingdom
Tanenbaum S.	Informal caregiving as state Medicaid expenditure: an only slightly immodest proposal.	1994	Spectrum (Lexington, Ky.)	67	4		31	36		1	https://www.scopus.com/inward/record.uri?eid=2-s2.0-0028510358&partnerID=40&md5=237217bfcba514f56ec18342ca5d16ad	Ohio State University College of Medicine., United States	Tanenbaum, S., Ohio State University College of Medicine., United States
SWARTZ H.M.	Biophysics of Melanin and Informal Group on the Characterization of Neuromelanin	1994	Pigment Cell Research	7	4		244	244			https://www.scopus.com/inward/record.uri?eid=2-s2.0-0028492616&doi=10.1111%2fj.1600-0749.1994.tb00058.x&partnerID=40&md5=f9f0f2fd3ad2e09a7d7c83c3f1ff874c	Department of Radiology, Dartmouth-Hitchcock Medical Center, Hanover, New Hampshire, 03755-3863, United States	SWARTZ, H.M., Department of Radiology, Dartmouth-Hitchcock Medical Center, Hanover, New Hampshire, 03755-3863, United States
Laitinen P.	Elderly patients’and their informal caregivers’perceptions of care given: the study‐control ward design	1994	Journal of Advanced Nursing	20	1		71	76		29	https://www.scopus.com/inward/record.uri?eid=2-s2.0-0028472954&doi=10.1046%2fj.1365-2648.1994.20010071.x&partnerID=40&md5=7d142f3168ffc3f6eb52faec89170583	University of Kuopio, Department of Nursing Science, PO Box 1627, Kuopio, 70211, Finland	Laitinen, P., University of Kuopio, Department of Nursing Science, PO Box 1627, Kuopio, 70211, Finland
Howden W.E.	QDA—A Method For Systematic Informal Program Analysis	1994	IEEE Transactions on Software Engineering	20	6		445	462		15	https://www.scopus.com/inward/record.uri?eid=2-s2.0-0028449063&doi=10.1109%2f32.295893&partnerID=40&md5=6cc6820c80b36a65291a7e0c9df25d8c	department of Computer Science and Engineering, University of California at San Diego, La Jolla, CA, United States; IBM at Research Triangle Park, NC, United States	Howden, W.E., department of Computer Science and Engineering, University of California at San Diego, La Jolla, CA, United States, IBM at Research Triangle Park, NC, United States	Analysis; annotations; code reading; comments; informal; inspections; specifications; types; understanding; verification
Ettner S.L., Weissman J.	Utilization of formal and informal home care by AIDS patients in boston: A comparison of intravenous drug users and homosexual males	1994	Medical Care	32	5		459	470		23	https://www.scopus.com/inward/record.uri?eid=2-s2.0-0028432324&doi=10.1097%2f00005650-199405000-00005&partnerID=40&md5=9c727c127cdbbfc1905dc6a77809146b	Department of Health Care Policy, Harvard Medical School, Boston, MA, United States; Division of General Medicine (Section on Health Services Research), Brigham and Women’s Hospital, Boston, MA, United States	Ettner, S.L., Department of Health Care Policy, Harvard Medical School, Boston, MA, United States; Weissman, J., Division of General Medicine (Section on Health Services Research), Brigham and Women’s Hospital, Boston, MA, United States	Access; AIDS; Caregiving; Long-term care; Utilization
Smith K., Wright K.	Informal care and economic appraisal: A discussion of possible methodological approaches	1994	Health Economics	3	3		137	148		43	https://www.scopus.com/inward/record.uri?eid=2-s2.0-0028431743&doi=10.1002%2fhec.4730030303&partnerID=40&md5=b684786f451ce2ccf0e6db7dc981a968	Centre for Health Economics, University of York, United Kingdom	Smith, K., Centre for Health Economics, University of York, United Kingdom; Wright, K., Centre for Health Economics, University of York, United Kingdom	community; costs; Informal care; residential care
Arnold L.D.W.	Informal Sharing of Human Milk: Not-so-Hypothetical Questions, Concrete Answers	1994	Journal of Human Lactation	10	1		43	44		2	https://www.scopus.com/inward/record.uri?eid=2-s2.0-0028402662&doi=10.1177%2f089033449401000127&partnerID=40&md5=b7142b21a41ce452aeee5f6c6c335a5b	c/o HMBANA, PO Box 370464, West Hartford, CT 06137-0464, United States	Arnold, L.D.W., c/o HMBANA, PO Box 370464, West Hartford, CT 06137-0464, United States	donor breastmilk; human milk
Goldstein J.E.	Informal smoking controls in Winnipeg households	1994	Canadian Journal of Public Health	85	2		106	109		3	https://www.scopus.com/inward/record.uri?eid=2-s2.0-0028351706&partnerID=40&md5=c0ed60b71fdbb75290cee2f8d330b61d	Department of Sociology, University of Manitoba, Winnipeg, MB, R3T 2N2, Canada	Goldstein, J.E., Department of Sociology, University of Manitoba, Winnipeg, MB, R3T 2N2, Canada
Litwin H.	Filial responsibility and informal support among family caregivers of the elderly in Jerusalem: A path analysis	1994	International Journal of Aging and Human Development	38	2		137	151		22	https://www.scopus.com/inward/record.uri?eid=2-s2.0-0028325499&doi=10.2190%2fTLDK-8U5Q-67M8-BMU8&partnerID=40&md5=7348c894f0243331ecd108821c44c1bc	Paul Baerwald School of Social Work, Hebrew University of Jerusalem, Mount Scopus, 91905, Israel	Litwin, H., Paul Baerwald School of Social Work, Hebrew University of Jerusalem, Mount Scopus, 91905, Israel
Daatland S.O.	Stress and strategies in care systems: the Scandinavian experience	1994	Social Science and Medicine	38	7		867	874		7	https://www.scopus.com/inward/record.uri?eid=2-s2.0-0028314717&doi=10.1016%2f0277-9536%2894%2990420-0&partnerID=40&md5=29bd7109f24bcc26bb28c0ac41428491	Norwegian Institute of Gerontology, Oscarsgt. 36, 0258 Oslo 2, Norway	Daatland, S.O., Norwegian Institute of Gerontology, Oscarsgt. 36, 0258 Oslo 2, Norway	case systems; formal and informal care; gerontology; social policy
Khan S.A.	Attributes of informal settlements affecting their vulnerability to eviction; a study of Bangkok	1994	Environment & Urbanization	6	1		25	39		6	https://www.scopus.com/inward/record.uri?eid=2-s2.0-0028311128&doi=10.1177%2f095624789400600103&partnerID=40&md5=e328bc4ca4c7fe9e4fe86fa9a2174365	Creative Cultures, Inc., PO Box 1000 St. Mary's, NSW 2760, Australia	Khan, S.A., Creative Cultures, Inc., PO Box 1000 St. Mary's, NSW 2760, Australia
Davies B.	British home and community care: Research-based critiques and the challenge of the new policy	1994	Social Science and Medicine	38	7		883	903		6	https://www.scopus.com/inward/record.uri?eid=2-s2.0-0028299046&doi=10.1016%2f0277-9536%2894%2990422-7&partnerID=40&md5=79529f614a53e04ec9714c3d197fa1d9	PSSRU, University of Kent at Canterbury, Kent CT2 7NF England, United Kingdom	Davies, B., PSSRU, University of Kent at Canterbury, Kent CT2 7NF England, United Kingdom	admission to institutions; care management; home care; informal care-giver stress; targeting
Kelman H.R., Thomas C., Tanaka J.S.	Longitudinal patterns of formal and informal social support in an urban elderly population	1994	Social Science and Medicine	38	7		905	914		36	https://www.scopus.com/inward/record.uri?eid=2-s2.0-0028296768&doi=10.1016%2f0277-9536%2894%2990423-5&partnerID=40&md5=58bcf6ccb765c6a4e0635ac468164dd9	Division of Health Services Organization and Policy, Department of Epidemiology and Social Medicine, Montefiore Medical Center/Albert Einstein College of Medicine, Bronx, NY 10467, United States; Departments of Educational Psychology and Psychology, University of Illinois, Urbana, IL 61801, United States	Kelman, H.R., Division of Health Services Organization and Policy, Department of Epidemiology and Social Medicine, Montefiore Medical Center/Albert Einstein College of Medicine, Bronx, NY 10467, United States; Thomas, C., Division of Health Services Organization and Policy, Department of Epidemiology and Social Medicine, Montefiore Medical Center/Albert Einstein College of Medicine, Bronx, NY 104…	attrition greater among heaviest users of support; stability over time; substitution of formal for informal care
Turner H.A., Catania J.A., Gagnon J.	The prevalence of informal caregiving to persons with aids in the United States: Caregiver characteristics and their implications	1994	Social Science and Medicine	38	11		1543	1552		104	https://www.scopus.com/inward/record.uri?eid=2-s2.0-0028293847&doi=10.1016%2f0277-9536%2894%2990116-3&partnerID=40&md5=ec75cc953de26ce9f159e5a5cfb623fd	Department of Sociology, University of New Hampshire, Durham, NH 03824, United States; Center for AIDS Prevention Studies (CAPS), Department of Medicine, University of California, San Francisco, United States; Department of Sociology, State University of New York, Stony Brook, United States	Turner, H.A., Department of Sociology, University of New Hampshire, Durham, NH 03824, United States; Catania, J.A., Center for AIDS Prevention Studies (CAPS), Department of Medicine, University of California, San Francisco, United States; Gagnon, J., Department of Sociology, State University of New York, Stony Brook, United States	AIDS; caregiving; prevalence; socio-demographics
Marchand A., Béland F., Renaud M.	Le fardeau des aidants d'un parent âgé vivant en institution	1994	Canadian Journal on Aging / La Revue canadienne du vieillissement	13	1		79	95		2	https://www.scopus.com/inward/record.uri?eid=2-s2.0-0028291338&doi=10.1017%2fS0714980800006577&partnerID=40&md5=d33f4ec616fc95318bca96f968b607c8	Université de Montréal, Canada	Marchand, A., Université de Montréal, Canada; Béland, F., Université de Montréal, Canada; Renaud, M., Université de Montréal, Canada	Aidants; aide informelle; autonomie; Autonomy; Burden; Caregivers; Elderly Persons; fardeau; Informal Support; Institution; institution; personnes âgées
Skinner K.M., Tennstedt S.L., Crawford S.L.	Do Characteristics of Informal Caregivers Affect the Length of Hospital Stay for Frail Elders?	1994	Journal of Aging and Health	6	2		255	269		12	https://www.scopus.com/inward/record.uri?eid=2-s2.0-0028271449&doi=10.1177%2f089826439400600207&partnerID=40&md5=c498b54feabb669fd6eec99f6b8d9059	Department of Veterans Affairs, Edith Nourse Rogers Memorial Hospital; New England Research Institute	Skinner, K.M., Department of Veterans Affairs, Edith Nourse Rogers Memorial Hospital; Tennstedt, S.L., New England Research Institute; Crawford, S.L., New England Research Institute
Evers H.-D., Mehmet O.	The management of risk: Informal trade in Indonesia	1994	World Development	22	1		1	9		34	https://www.scopus.com/inward/record.uri?eid=2-s2.0-0028254574&doi=10.1016%2f0305-750X%2894%2990164-3&partnerID=40&md5=b34d55dc28fdccbfe71aba20b674f3f3	University of Bielefeld, Germany; Carleton University, Ottawa, Canada	Evers, H.-D., University of Bielefeld, Germany; Mehmet, O., Carleton University, Ottawa, Canada
Stull D.E., Kosloski K., Kercher K.	Caregiver Burden and Generic Well-Being: Opposite Sides of the Same Coin?	1994	Gerontologist	34	1		88	94		99	https://www.scopus.com/inward/record.uri?eid=2-s2.0-0028208906&doi=10.1093%2fgeront%2f34.1.88&partnerID=40&md5=29a966746647cee8e5e7c1d6199df736	Department of Sociology, The University of Akron, Akron, OH, United States; Gerontology Center, The University of Kansas, Lawrence, KS, United States; Department of Sociology, Case Western Reserve University, Cleveland, OH, United States	Stull, D.E., Department of Sociology, The University of Akron, Akron, OH, United States; Kosloski, K., Gerontology Center, The University of Kansas, Lawrence, KS, United States; Kercher, K., Department of Sociology, Case Western Reserve University, Cleveland, OH, United States	Caregiver burden; Caregiver well-being; Family caregiving; Informal support
Baker S.P., Fowler C., Li G., Warner M., Dannenberg A.L.	Head injuries incurred by children and young adults during informal recreation	1994	American Journal of Public Health	84	4		649	652		15	https://www.scopus.com/inward/record.uri?eid=2-s2.0-0028204848&doi=10.2105%2fAJPH.84.4.649&partnerID=40&md5=b1b1c4b4607ff56ea0bac05dc2e3a935	Johns Hopkins Injury Prevention Ctr., 624 N Broadway, Baltimore, MD 21205, United States	Baker, S.P., Johns Hopkins Injury Prevention Ctr., 624 N Broadway, Baltimore, MD 21205, United States; Fowler, C., Johns Hopkins Injury Prevention Ctr., 624 N Broadway, Baltimore, MD 21205, United States; Li, G., Johns Hopkins Injury Prevention Ctr., 624 N Broadway, Baltimore, MD 21205, United States; Warner, M., Johns Hopkins Injury Prevention Ctr., 624 N Broadway, Baltimore, MD 21205, United St…
Rakowski C.A.	Convergence and divergence in the informal sector debate: A focus on Latin America, 1984-92	1994	World Development	22	4		501	516		78	https://www.scopus.com/inward/record.uri?eid=2-s2.0-0028192330&doi=10.1016%2f0305-750X%2894%2990107-4&partnerID=40&md5=84f8df616de74d8934a2208f7507724a	Ohio State University, Columbus, United States	Rakowski, C.A., Ohio State University, Columbus, United States
Curry N., Pack C.	Informal county strategies for countryside recreation in England and Wales	1994	Journal of Environmental Management	40	1		91	101		4	https://www.scopus.com/inward/record.uri?eid=2-s2.0-0028172515&doi=10.1006%2fjema.1994.1006&partnerID=40&md5=604b93471a91a218607fda6b4adfa6b2	Countryside and Community Research Unit, Cheltenham and Gloucester College of Higher Education, Cheltenham, United Kingdom	Curry, N., Countryside and Community Research Unit, Cheltenham and Gloucester College of Higher Education, Cheltenham, United Kingdom; Pack, C., Countryside and Community Research Unit, Cheltenham and Gloucester College of Higher Education, Cheltenham, United Kingdom	Countryside recreation; Countryside strategies; Informal county planning policies; Planning for countryside recreation; Recreation strategies
Berry M.G., Robertson B.L., Campbell E.E.	Impacts of informal settlements on south-eastern Cape coastal vegetation (South Africa)	1994	Global Ecology and Biogeography Letters	4	5		129	139		7	https://www.scopus.com/inward/record.uri?eid=2-s2.0-0028166539&doi=10.2307%2f2997531&partnerID=40&md5=315469c7872d36ec21d5a1ed25771198	Univ.Port Elizabeth,Dept Bot., Port Elizabeth, 6000, South Africa	Berry, M.G., Univ.Port Elizabeth,Dept Bot., Port Elizabeth, 6000, South Africa; Robertson, B.L., Univ.Port Elizabeth,Dept Bot., Port Elizabeth, 6000, South Africa; Campbell, E.E., Univ.Port Elizabeth,Dept Bot., Port Elizabeth, 6000, South Africa
Thakar Aniruddha, Cyre Walling	Visual feedback for validation of informal specifications	1994	Proceedings of the IEEE International Workshop on Modeling, Analysis, and Simulation of Computer and Telecommunication Systems				411	412		2	https://www.scopus.com/inward/record.uri?eid=2-s2.0-0028138053&partnerID=40&md5=f6353b193ed356aaa8368c8c1a844fe0	Intel Corp, Chandler, United States	Thakar, Aniruddha, Intel Corp, Chandler, United States; Cyre, Walling, Intel Corp, Chandler, United States
Diwan S., Coulton C.	Period Effects on the Mix of Formal and Informal In-Home Care Used by Urban Elderly	1994	The Journal of Applied Gerontology	13	3		316	330		4	https://www.scopus.com/inward/record.uri?eid=2-s2.0-0028114118&doi=10.1177%2f073346489401300307&partnerID=40&md5=8981a44175b56c7a7b7cfca50cd460f7	Georgia State University; Case Western Reserve University	Diwan, S., Georgia State University; Coulton, C., Case Western Reserve University
MORRIS L.	Informal Aspects of Social Divisions	1994	International Journal of Urban and Regional Research	18	1		112	126		41	https://www.scopus.com/inward/record.uri?eid=2-s2.0-0028099428&doi=10.1111%2fj.1468-2427.1994.tb00253.x&partnerID=40&md5=e30a06b2c0303319494445f1a115fd34	Department of Sociology, University of Essex, Wivenhoe Park, Colchester, CO4 3SQ, United Kingdom	MORRIS, L., Department of Sociology, University of Essex, Wivenhoe Park, Colchester, CO4 3SQ, United Kingdom
Miller B., Furner S.E.	Change in the number of informal helpers of frail older persons	1994	Public Health Reports	109	4		583	586		3	https://www.scopus.com/inward/record.uri?eid=2-s2.0-0028085492&partnerID=40&md5=20ab758a38cdaf73b28501914a8fd55b	Jane Addams College of Social Work, University of Illinois, Chicago, IL 60612, United States	Miller, B., Jane Addams College of Social Work, University of Illinois, Chicago, IL 60612, United States; Furner, S.E., Jane Addams College of Social Work, University of Illinois, Chicago, IL 60612, United States
Schehr R.S.	Therapeutic approaches to alzheimer’s disease: An informal survey of promising drug discovery strategies	1994	Bio/Technology	12	2		140	144		13	https://www.scopus.com/inward/record.uri?eid=2-s2.0-0028085024&doi=10.1038%2fnbt0294-140&partnerID=40&md5=5a63de8d5fccbab7e2ec277c18abe545	P.O. Box 109, Lake Placid, NY, 12946, United States	Schehr, R.S., P.O. Box 109, Lake Placid, NY, 12946, United States
Logan J.R., Spitze G.	Informal support and the use of formal services by older Americans	1994	Journals of Gerontology	49	1		S25	S34		120	https://www.scopus.com/inward/record.uri?eid=2-s2.0-0028036211&doi=10.1093%2fgeronj%2f49.1.S25&partnerID=40&md5=6158a02377fbc571b7c8a66beb20994d	Department of Sociology, State University of New York, Albany, NY 12222, United States	Logan, J.R., Department of Sociology, State University of New York, Albany, NY 12222, United States; Spitze, G., Department of Sociology, State University of New York, Albany, NY 12222, United States
Horwitz M.E., Rosenthal T.C.	The Impact of Informal Care Giving on Labor Force Participation by Rural Farming and Nonfarming Families	1994	The Journal of Rural Health	10	4		266	272		8	https://www.scopus.com/inward/record.uri?eid=2-s2.0-0028034187&doi=10.1111%2fj.1748-0361.1994.tb00240.x&partnerID=40&md5=c9d79f603f8c0305f0482ce76e35b12f	Rural Health Research Center, Department of Family Medicine, State University of New York in Buffalo, New York, United States; Department of Family Medicine, State University of New York in Buffalo, Buffalo, New York, United States	Horwitz, M.E., Rural Health Research Center, Department of Family Medicine, State University of New York in Buffalo, New York, United States; Rosenthal, T.C., Department of Family Medicine, State University of New York in Buffalo, Buffalo, New York, United States
Dodds P.	Wandering: A short report on coping strategies adopted by informal carers	1994	International Journal of Geriatric Psychiatry	9	9		751	756		17	https://www.scopus.com/inward/record.uri?eid=2-s2.0-0028021809&doi=10.1002%2fgps.930090910&partnerID=40&md5=3de2b052195b10aa167e84235ef39114	Felix Post Unit, Maudsley Hospital, Denmark Hill, London, SE5 8AZ, United Kingdom	Dodds, P., Felix Post Unit, Maudsley Hospital, Denmark Hill, London, SE5 8AZ, United Kingdom	carers; Dementia; wandering
Wjittaker Steve, Frohlich David, Daly-Jones Owen	Informal workplace communication: what is ti like and how might we support it?	1994	Conference on Human Factors in Computing Systems - Proceedings				131	137		189	https://www.scopus.com/inward/record.uri?eid=2-s2.0-0027986205&partnerID=40&md5=9fa49e778552673392f2a215c78d6661	Hewlett-Packard Lab, Bristol, United Kingdom	Wjittaker, Steve, Hewlett-Packard Lab, Bristol, United Kingdom; Frohlich, David, Hewlett-Packard Lab, Bristol, United Kingdom; Daly-Jones, Owen, Hewlett-Packard Lab, Bristol, United Kingdom
Besselman Joe	Position statement on software process innovations and informal organizational networks	1994	IFIP Transactions A: Computer Science and Technology		A-45		321	325			https://www.scopus.com/inward/record.uri?eid=2-s2.0-0027961407&partnerID=40&md5=0f92a6fd79a4813a9c49a81da7cab30d	Carnegie Mellon Univ, Pittsburgh, United States	Besselman, Joe, Carnegie Mellon Univ, Pittsburgh, United States
ROBERTS B.	Informal Economy and Family Strategies	1994	International Journal of Urban and Regional Research	18	1		6	23		110	https://www.scopus.com/inward/record.uri?eid=2-s2.0-0027960730&doi=10.1111%2fj.1468-2427.1994.tb00248.x&partnerID=40&md5=f72ef5b781d52eab51ba22532e144930	Population Research Center, University of Texas at Austin, 1800 Main Building, Austin, Texas, 78712, United States	ROBERTS, B., Population Research Center, University of Texas at Austin, 1800 Main Building, Austin, Texas, 78712, United States
Tubiana M.	Summary of Informal Discussion on Staging Procedures in Hodgkin’s Disease	1994	Cancer Research	31	11		1751	1754		3	https://www.scopus.com/inward/record.uri?eid=2-s2.0-0015156437&partnerID=40&md5=1210d0686c6f10fe460c88ea34add970	Institut Gustave Roussy, Villejuif, France	Tubiana, M., Institut Gustave Roussy, Villejuif, France
Thomas L.B.	Summary of Informal Discussion on Histological Criteria for Diagnosis of the Extent of Hodgkin’s Disease	1994	Cancer Research	31	11		1799	1800		4	https://www.scopus.com/inward/record.uri?eid=2-s2.0-0015155699&partnerID=40&md5=3a34fe39f493ac008d3d7c5b8330216c	National Cancer Institute, NIH, Bethesda, Maryland 20014, United States	Thomas, L.B., National Cancer Institute, NIH, Bethesda, Maryland 20014, United States
Peters M.V.	Summary of Informal Discussion on the Prognostic and Therapeutic Implications of Staging in Hodgkin’s Disease	1994	Cancer Research	31	11		1851	1853		6	https://www.scopus.com/inward/record.uri?eid=2-s2.0-0015146650&partnerID=40&md5=595b77c36182b525ad9ec2d28ca90344	Princess Margaret Hospital, Toronto, Ontario, United States	Peters, M.V., Princess Margaret Hospital, Toronto, Ontario, United States
Obeng S.G.	Verbal indirection in Akan informal discourse	1994	Journal of Pragmatics	21	1		37	65		36	https://www.scopus.com/inward/record.uri?eid=2-s2.0-0002193345&doi=10.1016%2f0378-2166%2894%2990046-9&partnerID=40&md5=54c5ed004c0bffba6a94291d2bdc563d		Obeng, S.G.
Fox J.C., Blank M.B., Kane C.F., Hargrove D.S.	Balance theory as a model for coordinating delivery of rural mental health services	1994	Applied and Preventive Psychology	3	2		121	129		7	https://www.scopus.com/inward/record.uri?eid=2-s2.0-0001475519&doi=10.1016%2fS0962-1849%2805%2980143-X&partnerID=40&md5=bb78153ff9ab8460ecdcc0d425783341	Southeastern Rural Mental Health Research Center, University of Virginia, Charlottesville, United States; Department of Psychology, University of Mississippi, University, United States	Fox, J.C., Southeastern Rural Mental Health Research Center, University of Virginia, Charlottesville, United States; Blank, M.B., Southeastern Rural Mental Health Research Center, University of Virginia, Charlottesville, United States; Kane, C.F., Southeastern Rural Mental Health Research Center, University of Virginia, Charlottesville, United States; Hargrove, D.S., Department of Psychology, Uni…	Balance theory; Informal care; Mental health services research; Rural mental health; Social distance case management; Social support
Freed A.F.	The form and function of questions in informal dyadic conversation	1994	Journal of Pragmatics	21	6		621	644		50	https://www.scopus.com/inward/record.uri?eid=2-s2.0-0000157187&doi=10.1016%2f0378-2166%2894%2990101-5&partnerID=40&md5=ce53154a838f7c3c82e53f1ffdf6ceee		Freed, A.F.
Basart A.	Reference lacunae: Results of an informal survey of what librarians want	1993	Music Reference Services Quarterly	2	2022-04-03		365	384		3	https://www.scopus.com/inward/record.uri?eid=2-s2.0-84953993113&doi=10.1300%2fJ116v02n03_08&partnerID=40&md5=ab38f96068309beafa0447e0a1601233	University of California, Berkeley, United States	Basart, A., University of California, Berkeley, United States
Ali S.M., Cotton A., Coad A.	Informal sector waste recycling	1993	Water, Sanitation, Environment and Development: Proceedings of the 19th WEDC Conference				153	155		10	https://www.scopus.com/inward/record.uri?eid=2-s2.0-84891478302&partnerID=40&md5=b3ba5af3c297b3ad11f3e3608bca0acc		Ali, S.M.; Cotton, A.; Coad, A.
Clement A.	Looking for the designers: Transforming the 'invisible' infrastructure of computerised office work	1993	AI & Society	7	4		323	344		19	https://www.scopus.com/inward/record.uri?eid=2-s2.0-0037887896&doi=10.1007%2fBF01891415&partnerID=40&md5=a0aad1a3978a94a610d62f7223f9b647	Faculty of Library and Information Science, University of Toronto, 140 St. George Street, Toronto, M5S IA1, Canada	Clement, A., Faculty of Library and Information Science, University of Toronto, 140 St. George Street, Toronto, M5S IA1, Canada	Desktop computerisation; Informal design; Office work; Systems design; Women's work
Haramundanis Kathy	Informal usability testing: a strategy for user involvement	1993					281	288			https://www.scopus.com/inward/record.uri?eid=2-s2.0-0027883344&partnerID=40&md5=d636fc6751fc967b7157545460b4fd0e	Digital Equipment Corp, United States	Haramundanis, Kathy, Digital Equipment Corp, United States
Craighill Earl, Lang Ruth, Fong Martin, Skinner Keith	CECED: A system for informal multimedia collaboration	1993					437	445		28	https://www.scopus.com/inward/record.uri?eid=2-s2.0-0027869315&partnerID=40&md5=0a6e295d31fcd7fa6b7ecd33de7c87fa	SRI Int, Menlo Park, United States	Craighill, Earl, SRI Int, Menlo Park, United States; Lang, Ruth, SRI Int, Menlo Park, United States; Fong, Martin, SRI Int, Menlo Park, United States; Skinner, Keith, SRI Int, Menlo Park, United States
Pedersen Elin Ronby, McCall Kim, Moran Thomas P., Halasz Frank G.	Tivoli: an electronic whiteboard for informal workgroup meetings	1993	Conference on Human Factors in Computing Systems - Proceedings				391	398		172	https://www.scopus.com/inward/record.uri?eid=2-s2.0-0027814619&partnerID=40&md5=a68c6edc296cd8a0609b47189f2baf55	Xerox Palo Alto Research Cent, Palo Alto, United States	Pedersen, Elin Ronby, Xerox Palo Alto Research Cent, Palo Alto, United States; McCall, Kim, Xerox Palo Alto Research Cent, Palo Alto, United States; Moran, Thomas P., Xerox Palo Alto Research Cent, Palo Alto, United States; Halasz, Frank G., Xerox Palo Alto Research Cent, Palo Alto, United States
Newton L.P., Stratas N.E.	Review of informal interviews and disciplinary actions by the North Carolina Board of Medical Examiners, 1988-1991.	1993	North Carolina medical journal	54	12		625	632			https://www.scopus.com/inward/record.uri?eid=2-s2.0-0027759929&partnerID=40&md5=f2368908fb1cc517776843629764c40e		Newton, L.P.; Stratas, N.E.
Tse T.H.	Formal or informal, practical or impractical: towards integrating formal methods with informal practices in software engineering education	1993	IFIP Transactions A: Computer Science and Technology		A-40		189	197		1	https://www.scopus.com/inward/record.uri?eid=2-s2.0-0027757990&partnerID=40&md5=0278215ce549fa1c20b6b2572f2ce79d	Univ of Hong Kong, Pokfulam Road, Hong Kong	Tse, T.H., Univ of Hong Kong, Pokfulam Road, Hong Kong
Lamport M.A.	Student-faculty informal interaction and the effect on college student outcomes: a review of the literature.	1993	Adolescence	28	112		971	990		112	https://www.scopus.com/inward/record.uri?eid=2-s2.0-0027745521&partnerID=40&md5=99f631ecc14953cc7222ec033d4c83a2	Gordon College, Wenham, Massachusetts 01984.	Lamport, M.A., Gordon College, Wenham, Massachusetts 01984.
Devillaer M.R., Shain M.V.	A comparison of eap referrals, informal workplace referrals, and non-workplacereferrals to substance abuse programs	1993	Employee Assistance Quarterly	9	1		91	108		1	https://www.scopus.com/inward/record.uri?eid=2-s2.0-0027373166&doi=10.1300%2fJ022v09n01_05&partnerID=40&md5=6fc19d20f2739961e1b07e6f5da19d43	Addiction Research Foundation, 20 Hughson Street South, Suite 508, Hamilton, ON, L8N 2A1, Canada; Addiction Research Foundation, 33 Russell Street, Toronto, ON, M5S 2S1, Canada	Devillaer, M.R., Addiction Research Foundation, 20 Hughson Street South, Suite 508, Hamilton, ON, L8N 2A1, Canada; Shain, M.V., Addiction Research Foundation, 33 Russell Street, Toronto, ON, M5S 2S1, Canada
Hankiss J.	Informal conversation with colleagues about drugs, prices, as well as common duties and obligations [Baráti beszélgetés orvoskollégákkal gyógyszerröl, árakról, közös teendöinkröl.]	1993	Orvosi hetilap	134	43		2397				https://www.scopus.com/inward/record.uri?eid=2-s2.0-18344398908&partnerID=40&md5=fbe6c92a1d3b3a122c68ed58450c2fad		Hankiss, J.
Larragy J.F.	Formal service provision and the care of the elderly at home in Ireland	1993	Journal of Cross-Cultural Gerontology	8	4		361	374		6	https://www.scopus.com/inward/record.uri?eid=2-s2.0-1842523903&doi=10.1007%2fBF00972564&partnerID=40&md5=a7c8540c404a615c40bab632909361bc	National Council for the Elderly, Corrigan house Fenian Street, Dublin 2, Ireland	Larragy, J.F., National Council for the Elderly, Corrigan house Fenian Street, Dublin 2, Ireland	community care; formal services; informal caregivers; institutional care; Ireland
Crankshaw O.	A simple questionnaire survey method for studying migration and residential displacement in informal settlements in South Africa.	1993	South African sociological review	6	1		52	65		1	https://www.scopus.com/inward/record.uri?eid=2-s2.0-0027686954&partnerID=40&md5=2fe8e488aeca4250abcc16dc57cbef76		Crankshaw, O.
Kahurananga J., Alemayehu Y., Tadesse S., Bekele T.	Informal surveys to assess social forestry at Dibandiba and Aleta Wendo, Ethiopia	1993	Agroforestry Systems	24	1		57	80		6	https://www.scopus.com/inward/record.uri?eid=2-s2.0-0027330795&doi=10.1007%2fBF00705268&partnerID=40&md5=fa5cc4a27053f0c69bc013ccb2ebe251	Forest Research Centre, P.O. Box 30708, Addis Ababa, Ethiopia	Kahurananga, J., Forest Research Centre, P.O. Box 30708, Addis Ababa, Ethiopia; Alemayehu, Y., Forest Research Centre, P.O. Box 30708, Addis Ababa, Ethiopia; Tadesse, S., Forest Research Centre, P.O. Box 30708, Addis Ababa, Ethiopia; Bekele, T., Forest Research Centre, P.O. Box 30708, Addis Ababa, Ethiopia	Ethiopia; informal survey; social forestry
Brodsky J., Naon D.	Home care services in Israel-implications of the expansion of home care following implementation of the Community Long-Term Care Insurance Law	1993	Journal of Cross-Cultural Gerontology	8	4		375	390		14	https://www.scopus.com/inward/record.uri?eid=2-s2.0-0000875416&doi=10.1007%2fBF00972565&partnerID=40&md5=c0fb627f18a855de71071ea6a9bb0fc1	JDC-Brookdale Institute of Gerontology and Human Development, JDC Hill, Jerusalem, 91130, Israel	Brodsky, J., JDC-Brookdale Institute of Gerontology and Human Development, JDC Hill, Jerusalem, 91130, Israel; Naon, D., JDC-Brookdale Institute of Gerontology and Human Development, JDC Hill, Jerusalem, 91130, Israel	home care services; informal care; Israel; long-term care; unmet needs
Conway P.	The informal justice system in Northern Ireland	1993	Criminal Justice Matters	13	1		8				https://www.scopus.com/inward/record.uri?eid=2-s2.0-84959997528&doi=10.1080%2f09627259308553337&partnerID=40&md5=8ccc28b7981c7b32070cafec3262fb63	United Kingdom	Conway, P., United Kingdom
Goodnight G.T.	A "new rhetoric" for a "new dialectic": Prolegomena to a responsible public argument	1993	Argumentation	7	3		329	342		8	https://www.scopus.com/inward/record.uri?eid=2-s2.0-34250074940&doi=10.1007%2fBF00710816&partnerID=40&md5=7742dd1a5e473367aa0dbfbb5d37bb45	Department of Communication Studies, Northwestern University, Evanston, Illinois, United States	Goodnight, G.T., Department of Communication Studies, Northwestern University, Evanston, Illinois, United States	argument; argumentation; dialectic; discourse ethics; ethos; fallacies; informal reasoning; Rhetoric
Cozine C.	Informal poll shows vast differences in employer spending on employee benefits.	1993	Business and health	11	10		22				https://www.scopus.com/inward/record.uri?eid=2-s2.0-0027661221&partnerID=40&md5=2ece53d51c25e8f5cc7523d92c031c4e		Cozine, C.
Senichkin V.I.	Informal introduction to data processing problems programming using the functional language	1993	Programmirovanie		5		50	69		1	https://www.scopus.com/inward/record.uri?eid=2-s2.0-0027660480&partnerID=40&md5=0d22765aefdf7f4bb067013a6b6b0391	Inst Problem Upravleniya, Moscow, Russian Federation	Senichkin, V.I., Inst Problem Upravleniya, Moscow, Russian Federation
Johansson L., Thorslund M., Smedby B.	Formal and informal support among elderly in a rural setting in Sweden	1993	Journal of Gerontological Social Work	20	2022-02-01		79	95		8	https://www.scopus.com/inward/record.uri?eid=2-s2.0-0040624258&doi=10.1300%2fJ083V20N01_06&partnerID=40&md5=bad68ee9487b3e2bb72e2abd085e3b40	Uppsala University, Sweden; Spri (The Swedish Planning and Rationalization Institute for the Health and Social Services), Box 70487, Stockholm, S-107 26, Sweden	Johansson, L., Uppsala University, Sweden, Spri (The Swedish Planning and Rationalization Institute for the Health and Social Services), Box 70487, Stockholm, S-107 26, Sweden; Thorslund, M., Uppsala University, Sweden; Smedby, B., Uppsala University, Sweden
McDaniel S.A., McKinnon A.L.	Gender differences in informal support and coping among elders: Findings from canada’s 1985 and 1990 general social surveys	1993	Journal of Women and Aging	5	2		79	98		9	https://www.scopus.com/inward/record.uri?eid=2-s2.0-0002524194&doi=10.1300%2fJ074v05n02_07&partnerID=40&md5=e66550a4653017a7ab1063da89a05bb2	Department of Sociology, University of Alberta, Canada; Educational Centre for Aging and Health, McMaster University, Canada	McDaniel, S.A., Department of Sociology, University of Alberta, Canada; McKinnon, A.L., Educational Centre for Aging and Health, McMaster University, Canada
Apple L.E.	Formal and informal registration as marketing tools: Do they produce ”trapped” executives?	1993	Journal of Marketing for Higher Education	4	2022-02-01		273	293			https://www.scopus.com/inward/record.uri?eid=2-s2.0-84953200297&doi=10.1080%2fJ050v04n01_19&partnerID=40&md5=1650dec8de319f953bd429afeb9bdab6	Department of Marketing, College of Business Administration, San Diego State University, San Diego, CA, 92182, United States	Apple, L.E., Department of Marketing, College of Business Administration, San Diego State University, San Diego, CA, 92182, United States
Wedman J.M., Hughes J.A., Robinson R.R.	The effect of using a systematic cooperative learning approach to help preservice teachers learn informal reading inventory procedures	1993	Innovative Higher Education	17	4		231	241		1	https://www.scopus.com/inward/record.uri?eid=2-s2.0-34250075031&doi=10.1007%2fBF00917048&partnerID=40&md5=906d2fa0ef6d796c71d7119da240c390		Wedman, J.M.; Hughes, J.A.; Robinson, R.R.
Wright R.A.	When job "openings" weren't: Estimates of the extent of informal network hiring in sociology, 1965-1972	1993	The American Sociologist	24	2		13	15		2	https://www.scopus.com/inward/record.uri?eid=2-s2.0-0039699347&doi=10.1007%2fBF02691958&partnerID=40&md5=0ce2c6d08dcf2761d498625dfa2ce643	Department of Sociology/Criminal Justice, University of Scranton, Scranton, 18510-46050, PA, United States	Wright, R.A., Department of Sociology/Criminal Justice, University of Scranton, Scranton, 18510-46050, PA, United States
Voss J.F., Fincher-Kiefer R., Wiley J., Silfies L.N.	On the processing of arguments	1993	Argumentation	7	2		165	181		46	https://www.scopus.com/inward/record.uri?eid=2-s2.0-0003078840&doi=10.1007%2fBF00710663&partnerID=40&md5=9eb2ccda3429464a83f5e1b17ba287e9	Learning Research and Development Center, University of Pittsburgh, Pittsburgh, 15260, PA, United States	Voss, J.F., Learning Research and Development Center, University of Pittsburgh, Pittsburgh, 15260, PA, United States; Fincher-Kiefer, R., Learning Research and Development Center, University of Pittsburgh, Pittsburgh, 15260, PA, United States; Wiley, J., Learning Research and Development Center, University of Pittsburgh, Pittsburgh, 15260, PA, United States; Silfies, L.N., Learning Research and D…	Argument; argument processing; argumentation; attitude; informal reasoning; justification; pro and con reasons; representation; social issues; value-based arguments
Vacha E.F., Marin M.V.	Informal shelter providers: Low income households sheltering the homeless	1993	Journal of Social Distress and the Homeless	2	2		117	133		3	https://www.scopus.com/inward/record.uri?eid=2-s2.0-15144357725&doi=10.1007%2fBF01074225&partnerID=40&md5=a83aa72d10424b89692deef5474711e9	Department of Sociology, Gonzaga University, Spokane, Washington, United States	Vacha, E.F., Department of Sociology, Gonzaga University, Spokane, Washington, United States; Marin, M.V., Department of Sociology, Gonzaga University, Spokane, Washington, United States
Maxwell D.G., Zziwa S.	Urban agriculture in kampala: Indigenous adaptive response to the economic crisis	1993	Ecology of Food and Nutrition	29	2		91	109		8	https://www.scopus.com/inward/record.uri?eid=2-s2.0-0013589462&doi=10.1080%2f03670244.1993.9991294&partnerID=40&md5=158a2e24d7a7c399406b54fa075e7ab8	Development Studies Program, Land Tenure Center, University of Wisconsin, 1357 University Avenue, Madison, Wisconsin, 53706, United States; Department of Agricultural Economics Makerere University, Land Tenure Center, P.O. Box 7062, 1357 University Ave, Kampala, Madison, WI, 53706, United States	Maxwell, D.G., Development Studies Program, Land Tenure Center, University of Wisconsin, 1357 University Avenue, Madison, Wisconsin, 53706, United States; Zziwa, S., Department of Agricultural Economics Makerere University, Land Tenure Center, P.O. Box 7062, 1357 University Ave, Kampala, Madison, WI, 53706, United States	East Africa; food security; informal sector; Uganda; Urban agriculutre
Cooney M.	The informal social control of homicide	1993	Journal of Legal Pluralism and Unofficial Law	26	34		31	59		4	https://www.scopus.com/inward/record.uri?eid=2-s2.0-85010583738&doi=10.1080%2f07329113.1994.10756454&partnerID=40&md5=9d30880073e5b0a91fdd15279ca3cbc0		Cooney, M.
By E., PhD R.B.	Informal Care of the Elderly—the Irish experience	1993	Health & Social Care in the Community	1	3		175	178			https://www.scopus.com/inward/record.uri?eid=2-s2.0-84991180372&doi=10.1111%2fj.1365-2524.1993.tb00213.x&partnerID=40&md5=97ba54a2d4cd57effeb24eb80d00b32b	Department of Health, Hawkins House, Hawkins Street, Dublin, Ireland	By, E., Department of Health, Hawkins House, Hawkins Street, Dublin, Ireland; PhD, R.B., Department of Health, Hawkins House, Hawkins Street, Dublin, Ireland
Clarke C.L., Heyman R., Pearson P., Watson D.W.	Formal carers: attitudes to working with the dementing elderly and their informal carers	1993	Health & Social Care in the Community	1	4		227	238		11	https://www.scopus.com/inward/record.uri?eid=2-s2.0-84991150565&doi=10.1111%2fj.1365-2524.1993.tb00222.x&partnerID=40&md5=1e786b2b6523dc91b5290e38eed69956	Newcastle and Northumbria College of Health Studies, United Kingdom; Institute of Health Sciences, University of Northumbria at Newcastle, United Kingdom; Community Unit, Newcastle Health Authority	Clarke, C.L., Newcastle and Northumbria College of Health Studies, United Kingdom; Heyman, R., Institute of Health Sciences, University of Northumbria at Newcastle, United Kingdom; Pearson, P., Community Unit, Newcastle Health Authority; Watson, D.W., Institute of Health Sciences, University of Northumbria at Newcastle, United Kingdom	attitudes; dementing person; formal carer; homecare; informal carer
Grant G., Nolan M.	Informal carers: sources and concomitants of satisfaction	1993	Health & Social Care in the Community	1	3		147	159		59	https://www.scopus.com/inward/record.uri?eid=2-s2.0-84991138884&doi=10.1111%2fj.1365-2524.1993.tb00210.x&partnerID=40&md5=88975f86e3cd486715f08c456f594e43	Centre for Social Policy Research and Development, School of Sociology & Social Policy, University of Wales, Bangor, United Kingdom; School of Nursing Studies, Faculty of Health Studies, University of Wales, Bangor, United Kingdom	Grant, G., Centre for Social Policy Research and Development, School of Sociology & Social Policy, University of Wales, Bangor, United Kingdom; Nolan, M., School of Nursing Studies, Faculty of Health Studies, University of Wales, Bangor, United Kingdom	informal care; satisfactions; stress
Ungerson C.	‘Measuring the impact of informal caring’ by S. Orbell	1993	Journal of Community & Applied Social Psychology	3	2		165	168		1	https://www.scopus.com/inward/record.uri?eid=2-s2.0-84989491887&doi=10.1002%2fcasp.2450030208&partnerID=40&md5=33dc53041ab0737887dda28fcb5cf71f	University of Kent at Canterbury, Canterbury, Kent, CT2 7NY, United Kingdom	Ungerson, C., University of Kent at Canterbury, Canterbury, Kent, CT2 7NY, United Kingdom
Orbell S., Hopkins N.	Integrating sociological and psychological perspectives on informal care	1993	Journal of Community & Applied Social Psychology	3	3		225	230			https://www.scopus.com/inward/record.uri?eid=2-s2.0-84989485735&doi=10.1002%2fcasp.2450030306&partnerID=40&md5=9dc1f9cdbd77cd143a30bfda4cdcbed0	Department of Psychology, University of St Andrews, Fife, St Andrews, United Kingdom; Department of Psychology, University of Dundee, United Kingdom	Orbell, S., Department of Psychology, University of St Andrews, Fife, St Andrews, United Kingdom; Hopkins, N., Department of Psychology, University of Dundee, United Kingdom
Orbell S., Hopkins N., Gillies B.	Measuring the impact of informal caring	1993	Journal of Community & Applied Social Psychology	3	2		149	163		36	https://www.scopus.com/inward/record.uri?eid=2-s2.0-84989444317&doi=10.1002%2fcasp.2450030207&partnerID=40&md5=d355e14537705f340329ded3a0b80fae	Department of Psychology, University of St. Andrews, St. Andrews, Fife, KY16 9JU, United Kingdom; Department of Psychology, University of Dundee, United Kingdom; Department of Epidemiology and Public Health, University, Dundee, United Kingdom	Orbell, S., Department of Psychology, University of St. Andrews, St. Andrews, Fife, KY16 9JU, United Kingdom; Hopkins, N., Department of Psychology, University of Dundee, United Kingdom; Gillies, B., Department of Epidemiology and Public Health, University, Dundee, United Kingdom	burden; caregiver; Carer; elderly; strain
Agabin M.H.	The Informal Credit Markets In The Philippines	1993	Asian Economic Journal	7	2		209	247		3	https://www.scopus.com/inward/record.uri?eid=2-s2.0-84988080187&doi=10.1111%2fj.1467-8381.1993.tb00110.x&partnerID=40&md5=a494f15b4ab1c731253fd4196df56f30	Social Weather Stations, Inc.	Agabin, M.H., Social Weather Stations, Inc.
HUGHES C.P., SUMMERFIELD L.	Community psychiatric nursing for elderly people in the Derbyshire Dales: a census of caseloads	1993	Journal of Clinical Nursing	2	3		149	154		1	https://www.scopus.com/inward/record.uri?eid=2-s2.0-84986671039&doi=10.1111%2fj.1365-2702.1993.tb00154.x&partnerID=40&md5=e9b3138d1e8283acefb20df07532c3ee	Community Psychiatric Nurses far the Elderly, Community Mental Health Team for the Elderly, 113 Dale Road, Derbyshire, DE4 3LU, United Kingdom	HUGHES, C.P., Community Psychiatric Nurses far the Elderly, Community Mental Health Team for the Elderly, 113 Dale Road, Derbyshire, DE4 3LU, United Kingdom; SUMMERFIELD, L., Community Psychiatric Nurses far the Elderly, Community Mental Health Team for the Elderly, 113 Dale Road, Derbyshire, DE4 3LU, United Kingdom	activity data; community psychiatry; elderly care; informal carers
Genn H.	Tribunals and Informal Justice	1993	The Modern Law Review	56	3		399	411		28	https://www.scopus.com/inward/record.uri?eid=2-s2.0-84979129274&doi=10.1111%2fj.1468-2230.1993.tb02680.x&partnerID=40&md5=4a64f3d8da8dbfc90e2d12ae0a63bf04		Genn, H.
Fish R.S., Kraut R.E., Root R.W., Rice R.E.	Video as a Technology for Informal Communication	1993	Communications of the ACM	36	1		48	61		154	https://www.scopus.com/inward/record.uri?eid=2-s2.0-84976711185&doi=10.1145%2f151233.151237&partnerID=40&md5=c4b17f4d10d1754e1462efdfdae551fb	Bellcore, 445 South Street, Morristown, NJ 07962, United States; School of Communication, Information and Library Studies, Rutgers University, 4 Huntington St., New Brunswick, NJ 08903, United States	Fish, R.S., Bellcore, 445 South Street, Morristown, NJ 07962, United States; Kraut, R.E., Bellcore, 445 South Street, Morristown, NJ 07962, United States; Root, R.W., Bellcore, 445 South Street, Morristown, NJ 07962, United States; Rice, R.E., School of Communication, Information and Library Studies, Rutgers University, 4 Huntington St., New Brunswick, NJ 08903, United States	collaboration; groupware; informal communication; videoconferencing; videophone
Allen I.L.	Some informal neighborhood and street names in manhattan: From alphabet city to the dead end	1993	Names	41	4		219	227		3	https://www.scopus.com/inward/record.uri?eid=2-s2.0-84975012921&doi=10.1179%2fnam.1993.41.4.219&partnerID=40&md5=674da42bcb5f0ef467cefc6cf4aae983	University of Connecticut, United States	Allen, I.L., University of Connecticut, United States
Mason C., Harrison R.	Strategies for Expanding the Informal Venture Capital Market	1993	International Small Business Journal	11	4		23	38		35	https://www.scopus.com/inward/record.uri?eid=2-s2.0-84973815908&doi=10.1177%2f026624269301100402&partnerID=40&md5=a0e24973c2c0c2dbf2bb309fb6ca54a8		Mason, C.; Harrison, R.
Glendinning C., Mclaughlin E.	Paying for informal care: Lessons from finland	1993	Journal of European Social Policy	3	4		239	253		8	https://www.scopus.com/inward/record.uri?eid=2-s2.0-84973759303&doi=10.1177%2f095892879300300401&partnerID=40&md5=646d8dd130b3decff505503dbb0e833c	University of Manchester, United Kingdom; The Queen’s University, Northern Ireland, Belfast, United Kingdom	Glendinning, C., University of Manchester, United Kingdom; Mclaughlin, E., The Queen’s University, Northern Ireland, Belfast, United Kingdom
Sindane N.M.S.	South Africa's informal economy: Edited by E. Preston-Whyte & C Rogerson, Oxford University Press, 1991	1993	Development Southern Africa	10	2		291	294			https://www.scopus.com/inward/record.uri?eid=2-s2.0-84972959170&doi=10.1080%2f03768359308439692&partnerID=40&md5=9d4b88b9cecff60505f9dc6a790341d3	Development Bank of Southern Africa, South Africa	Sindane, N.M.S., Development Bank of Southern Africa, South Africa
Orbell S., Gilles B.	Factors Associated With Informal Carers’ Preference Not To Be Involved In Caring	1993	The Irish Journal of Psychology	14	1		99	109		13	https://www.scopus.com/inward/record.uri?eid=2-s2.0-84972901764&doi=10.1080%2f03033910.1993.10557917&partnerID=40&md5=75ab7f9579b0b7f51139105a68e1f13b	University of St. Andrews, United Kingdom; University of Dundee, United Kingdom	Orbell, S., University of St. Andrews, United Kingdom; Gilles, B., University of Dundee, United Kingdom
Subrahmanian E., Levy S.N., Westerberg A.W., Monarch I., Konda S.L., Reich Y.	Equations aren’t enough: Informal modeling in design	1993	Artificial Intelligence for Engineering, Design, Analysis and Manufacturing	7	4		257	274		51	https://www.scopus.com/inward/record.uri?eid=2-s2.0-84971840123&doi=10.1017%2fS0890060400000354&partnerID=40&md5=822b7caaffabd69456dcb89880b09da8	Engineering Design Research Center, United States; Software Engineering Institute, Carnegie Mellon University, 5000 Forbes Avenue, Pittsburgh, PA 15213, United States; Department of Civil and Environmental Engineering, Duke University, Durham, NC 27706, United States	Subrahmanian, E., Engineering Design Research Center, United States; Levy, S.N., Engineering Design Research Center, United States; Westerberg, A.W., Engineering Design Research Center, United States; Monarch, I., Engineering Design Research Center, United States; Konda, S.L., Software Engineering Institute, Carnegie Mellon University, 5000 Forbes Avenue, Pittsburgh, PA 15213, United States; Reic…
Fisher A.	Mental models and informal logic	1993	Behavioral and Brain Sciences	16	2		349			1	https://www.scopus.com/inward/record.uri?eid=2-s2.0-84971763423&doi=10.1017%2fS0140525X00030430&partnerID=40&md5=228b705f17634e05a4174f7348ba4df8	Center for Critical Thinking and Moral Critique, Sonoma State University, Rohnert Park, CA 94928, United States	Fisher, A., Center for Critical Thinking and Moral Critique, Sonoma State University, Rohnert Park, CA 94928, United States
Radziszewska B.	Interiorized Debate as Model for Informal Reasoning	1993	Educational Researcher	22	4		32	33			https://www.scopus.com/inward/record.uri?eid=2-s2.0-84970747558&doi=10.3102%2f0013189X022004032&partnerID=40&md5=525934a988e3bc44c1aeb2d8933ba70c	California State University, Long Beach, United States	Radziszewska, B., California State University, Long Beach, United States
Eade F.	Information design: An informal review	1993	Information Design Journal	7	1		81	82			https://www.scopus.com/inward/record.uri?eid=2-s2.0-84969479787&doi=10.1075%2fidj.7.1.08ead&partnerID=40&md5=804fbf0cd9900f3ba01284eca2e874b3	Burkina Literacy Project, 8 Churchfield Road, Chalfont St Peter, Buckinghamshire, SL9 9NY, United Kingdom	Eade, F., Burkina Literacy Project, 8 Churchfield Road, Chalfont St Peter, Buckinghamshire, SL9 9NY, United Kingdom
Silberbauer M.J., Moolman J.	Changes in urban residential land in the rietspruit catchment, southern transvaal	1993	Southern African Journal of Aquatic Sciences	19	2022-02-01		89	94			https://www.scopus.com/inward/record.uri?eid=2-s2.0-84960681306&doi=10.1080%2f10183469.1993.9631341&partnerID=40&md5=ca8adb5e8ec17940920ce3e501a4f119	Hydrological Research Institute, Department of Water Affairs, Private Bag X313, Pretoria, 0001, South Africa	Silberbauer, M.J., Hydrological Research Institute, Department of Water Affairs, Private Bag X313, Pretoria, 0001, South Africa; Moolman, J., Hydrological Research Institute, Department of Water Affairs, Private Bag X313, Pretoria, 0001, South Africa	Aerial photograph; Informal settlement; Satellite image; Urban land cover; Water quality
Windebank J.	Perspectivism as interdisciplinary methodology: A case study of its application to research into the informal economy in France	1993	Journal of Area Studies	1	3		6	19		1	https://www.scopus.com/inward/record.uri?eid=2-s2.0-84954764375&doi=10.1080%2f02613539308455682&partnerID=40&md5=524d541726d1d29e0fb8d8981ec3b977		Windebank, J.
Davis J.C., Ginsburg H.P.	Similarities and Differences in the Formal and Informal Mathematical Cognition of African, American, and Asian Children: The Roles of Schooling and Social Class	1993	Advances in Psychology	103	C		343	360		3	https://www.scopus.com/inward/record.uri?eid=2-s2.0-67349216579&doi=10.1016%2fS0166-4115%2808%2961671-4&partnerID=40&md5=5c460ed749a338fcdd13993ad496f1c3	Teachers College, Columbia University, United States	Davis, J.C., Teachers College, Columbia University, United States; Ginsburg, H.P., Teachers College, Columbia University, United States
McMahon C.A., Pitt D.J., Yang Y., Sims Williams J.H.	Review: an information management system for informal design data	1993	ASME 1993 International Computers in Engineering Conference and Exposition, CIE 1993	Part F167954-1			215	226		6	https://www.scopus.com/inward/record.uri?eid=2-s2.0-5544229416&doi=10.1115%2fEDM1993-0113&partnerID=40&md5=d37051343dd0344eee073ff937706fcf	Faculty of Engineering, University of Bristol, Avon, United Kingdom	McMahon, C.A., Faculty of Engineering, University of Bristol, Avon, United Kingdom; Pitt, D.J., Faculty of Engineering, University of Bristol, Avon, United Kingdom; Yang, Y., Faculty of Engineering, University of Bristol, Avon, United Kingdom; Sims Williams, J.H., Faculty of Engineering, University of Bristol, Avon, United Kingdom
de Lima Filho J., Ledingham W.	Informal biochemical training in Brazil - the estagiario system	1993	Biochemical Education	21	3		131	132			https://www.scopus.com/inward/record.uri?eid=2-s2.0-43949170699&doi=10.1016%2f0307-4412%2893%2990127-L&partnerID=40&md5=26f09e5f46f4db08203ad3fd2244336a	Departamento de Bioquimica, Lika Universidade Federal de Pernambuco, 50.730 Recife, PEI, Brazil	de Lima Filho, J., Departamento de Bioquimica, Lika Universidade Federal de Pernambuco, 50.730 Recife, PEI, Brazil; Ledingham, W., Departamento de Bioquimica, Lika Universidade Federal de Pernambuco, 50.730 Recife, PEI, Brazil
Landström H.	Informal risk capital in Sweden and some international comparisons	1993	Journal of Business Venturing	8	6		525	540		109	https://www.scopus.com/inward/record.uri?eid=2-s2.0-38248999719&doi=10.1016%2f0883-9026%2893%2990037-6&partnerID=40&md5=cf41d60ee8b7ff25983adf35ca829392	Halmstad University, Sweden	Landström, H., Halmstad University, Sweden
Shaw B.	Formal and informal networks in the UK medical equipment industry	1993	Technovation	13	6		349	365		17	https://www.scopus.com/inward/record.uri?eid=2-s2.0-38248999186&doi=10.1016%2f0166-4972%2893%2990076-8&partnerID=40&md5=7bd8bfda991b579fc1109f849204186c	Oxford Brookes University, Wheatley, Oxford, 0X33 1HX, United Kingdom	Shaw, B., Oxford Brookes University, Wheatley, Oxford, 0X33 1HX, United Kingdom
Bach L.	Sports without Facilities: The Use of Urban Spaces by Informal Sports	1993	International Review for the Sociology of Sport	28	2022-03-02		281	296		12	https://www.scopus.com/inward/record.uri?eid=2-s2.0-34250066900&doi=10.1177%2f101269029302800214&partnerID=40&md5=93c58d444d0527681be95a8f6eb842e1	Universität Bayreuth, Abt. Raumplanung, Postfach 10 1251, 8580 Bayreuth FRG, Germany	Bach, L., Universität Bayreuth, Abt. Raumplanung, Postfach 10 1251, 8580 Bayreuth FRG, Germany
Rubin N., Shmilovitz C., Weiss M.	From Fat to Thin: Informal Rites Affirming Identity Change	1993	Symbolic Interaction	16	1		1	17		16	https://www.scopus.com/inward/record.uri?eid=2-s2.0-34250066356&doi=10.1525%2fsi.1993.16.1.1&partnerID=40&md5=2c123a8b758a2e4673ff423af020f539	Bar Han University, Ethiopia; Assaf Harofeh Hospital; Hebrew University, Israel	Rubin, N., Bar Han University, Ethiopia; Shmilovitz, C., Assaf Harofeh Hospital; Weiss, M., Hebrew University, Israel
Worsnop J.K.M.	The Costs of Informal Care: Looking inside the household (Book).	1993	Sociology of Health & Illness	15	1		131	132			https://www.scopus.com/inward/record.uri?eid=2-s2.0-34250054803&doi=10.1111%2f1467-9566.ep11343826&partnerID=40&md5=6c6e94a2081eebabab89e1a5a8683aa6	Bradford and Ilkley College, Ilkley, United Kingdom	Worsnop, J.K.M., Bradford and Ilkley College, Ilkley, United Kingdom
Barr R., Blachowicz C.L.Z.	Informal diagnostic procedures for classroom teachers	1993	Reading and Writing Quarterly	9	1		51	80			https://www.scopus.com/inward/record.uri?eid=2-s2.0-34248818644&doi=10.1080%2f1057356930090104&partnerID=40&md5=8ad97e9b7fbf30741737707bad67d3b1	National‐Louis University, 2840 N. Sheridan Road, Evanston, IL, 60202, United States	Barr, R., National‐Louis University, 2840 N. Sheridan Road, Evanston, IL, 60202, United States; Blachowicz, C.L.Z., National‐Louis University, 2840 N. Sheridan Road, Evanston, IL, 60202, United States
Eriksen T.H.	Formal and informal nationalism	1993	Ethnic and Racial Studies	16	1		1	25		59	https://www.scopus.com/inward/record.uri?eid=2-s2.0-34248250984&doi=10.1080%2f01419870.1993.9993770&partnerID=40&md5=3f3285111c0172679a54bb0338293cf6	Department and Museum of Anthropology, University of Oslo, PO Box 1091, Blindern, N-0317 Oslo 3, Norway	Eriksen, T.H., Department and Museum of Anthropology, University of Oslo, PO Box 1091, Blindern, N-0317 Oslo 3, Norway
Dijkman H., Van Dijk M.P.	Female Entrepreneurs in the Informal Sector of Ouagadougou	1993	Development Policy Review	11	3		273	288		8	https://www.scopus.com/inward/record.uri?eid=2-s2.0-3242674969&doi=10.1111%2fj.1467-7679.1993.tb00042.x&partnerID=40&md5=3e5bf0a89f62beefdaad50a3abd72ad9	The NeTherlands Development Organisation, Uganda; The Faculty of Economics, Erasmus University, Rotterdam, Netherlands	Dijkman, H., The Faculty of Economics, Erasmus University, Rotterdam, Netherlands; Van Dijk, M.P., The NeTherlands Development Organisation, Uganda
Leontidou L.	Informal Strategies of Unemployment Relief in Greek Cities: The Relevance of Family, Locality and Housing	1993	European Planning Studies	1	1		43	68		33	https://www.scopus.com/inward/record.uri?eid=2-s2.0-2542580571&doi=10.1080%2f09654319308720194&partnerID=40&md5=84b3876b60843112635c3e1fbb1a40b1	Department of Geography, King's College London, University of London, London, United Kingdom	Leontidou, L., Department of Geography, King's College London, University of London, London, United Kingdom
Spencer J.W.	Making “suitable referrals”: Social workers' construction and use of informal referral networks	1993	Sociological Perspectives	36	3		271	285		5	https://www.scopus.com/inward/record.uri?eid=2-s2.0-21844509069&doi=10.2307%2f1389246&partnerID=40&md5=64eb127549eb5b47178a0db2319b9fcd	Purdue University, Department of Sociology and Anthropology, West Lafayette, IN 47907-1365, United States	Spencer, J.W., Purdue University, Department of Sociology and Anthropology, West Lafayette, IN 47907-1365, United States
Skelton A.	On Becoming a Male Physical Education Teacher: The informal culture of students and the construction of hegemonic masculinity	1993	Gender and Education	5	3		289	303		50	https://www.scopus.com/inward/record.uri?eid=2-s2.0-21344488023&doi=10.1080%2f0954025930050305&partnerID=40&md5=fd94dfd735b5b169547c6176fb60de12	School of Education, University of Nottingham, United Kingdom	Skelton, A., School of Education, University of Nottingham, United Kingdom
Rivett M., Street E.	‘Informal polygamy’: a suitable case for treatment?	1993	Journal of Family Therapy	15	1		71	79		11	https://www.scopus.com/inward/record.uri?eid=2-s2.0-21144474389&doi=10.1111%2fj.1467-6427.1993.00743.x&partnerID=40&md5=2d410a9aef7e9e1e8d1f7290146c5c77	Preswylfa Child and Family Centre, Clive Road, Cardiff, CF5 1GN, United Kingdom; Community Psychology Unit, Whitchurch Hospital, Park Lodge, 21 Park Road, Cardiff, United Kingdom	Rivett, M., Preswylfa Child and Family Centre, Clive Road, Cardiff, CF5 1GN, United Kingdom; Street, E., Community Psychology Unit, Whitchurch Hospital, Park Lodge, 21 Park Road, Cardiff, United Kingdom
Kreiner K., Schultz M.	Informal Collaboration in R & D. The formation of Networks Across Organizations	1993	Organization Studies	14	2		189	209		206	https://www.scopus.com/inward/record.uri?eid=2-s2.0-21144466046&doi=10.1177%2f017084069301400202&partnerID=40&md5=92f64d68001eb10b764927f96e6efd95	Institute of Organization and Industrial Sociology, Copenhagen Business School, Copenhagen, Denmark	Kreiner, K., Institute of Organization and Industrial Sociology, Copenhagen Business School, Copenhagen, Denmark; Schultz, M., Institute of Organization and Industrial Sociology, Copenhagen Business School, Copenhagen, Denmark
Furlong P.R.	Personal Factors Influencing Informal Reasoning of Economic Issues and the Effect of Specific Instructions	1993	Journal of Educational Psychology	85	1		171	181		12	https://www.scopus.com/inward/record.uri?eid=2-s2.0-21144465840&doi=10.1037%2f0022-0663.85.1.171&partnerID=40&md5=9fa2757e0fbe2f5b9a1050be4bb41f77	Department of Educational Psychology, University of Northern Colorado, United States	Furlong, P.R., Department of Educational Psychology, University of Northern Colorado, United States
Ward D.A., Tittle C.R.	Deterrence or labeling: The effects of informal sanctions	1993	Deviant Behavior	14	1		43	64		31	https://www.scopus.com/inward/record.uri?eid=2-s2.0-21144459232&doi=10.1080%2f01639625.1993.9967927&partnerID=40&md5=1ece631935f15405e5e1dfddc2979b79	Washington State University, Pullman, United States	Ward, D.A., Washington State University, Pullman, United States; Tittle, C.R., Washington State University, Pullman, United States
Bowman C.G.	Street harassment and the informal ghettoization of women	1993	Harvard Law Review	106	3		517	580		120	https://www.scopus.com/inward/record.uri?eid=2-s2.0-12044250256&doi=10.2307%2f1341656&partnerID=40&md5=1400dbb3a9c95c4460fd9a023c77bb06	Department of Law, Northwestern University, School of Law	Bowman, C.G., Department of Law, Northwestern University, School of Law
Bazemore G.	Formal policy and informal process in the implementation of juvenile justice reform	1993	Criminal Justice Review	18	1		26	45		5	https://www.scopus.com/inward/record.uri?eid=2-s2.0-0346368989&doi=10.1177%2f073401689301800104&partnerID=40&md5=6223d8ed61f65e7466f73097945122c9		Bazemore, G.
Laczko F., BA S.N.	Combining paid work with eldercare: the implications for social policy	1993	Health & Social Care in the Community	1	2		81	89		11	https://www.scopus.com/inward/record.uri?eid=2-s2.0-0037832286&doi=10.1111%2fj.1365-2524.1993.tb00200.x&partnerID=40&md5=147d97b14328a19fa07f094028df9477	Department of Social Science and Policy Studies, Coventry University, United Kingdom	Laczko, F., Department of Social Science and Policy Studies, Coventry University, United Kingdom; BA, S.N., Department of Social Science and Policy Studies, Coventry University, United Kingdom	elderly; employment; informal care
Schneider H.	Informal sector analysis and rural-urban links: some reflections with special reference to Nakuru/Kenya	1993	Frankfurter Wirtschafts- und Sozialgeographische Schriften	63			95	112			https://www.scopus.com/inward/record.uri?eid=2-s2.0-0027880451&partnerID=40&md5=60840166af4a9538020ee2742e532b07		Schneider, H.
Aleem I.	Imperfect information, screening, and the costs of informal lending: a study of a rural credit market in Pakistan	1993	The economics of rural organization				131	153		17	https://www.scopus.com/inward/record.uri?eid=2-s2.0-0027877022&partnerID=40&md5=e340da0d46ab696309c7630095cb46a7		Aleem, I.
Bell C.	Interactions between institutional and informal credit agencies in rural India	1993	The economics of rural organization				186	213		15	https://www.scopus.com/inward/record.uri?eid=2-s2.0-0027868301&partnerID=40&md5=67f98938a92b52dfd7f19a30d94b556d		Bell, C.
Heide M., Olsen O.E.	The informal sector in developing countries and its significance for sustainable industrial development	1993	Development theory: recent trends. Proc. conference, Bergen 1992				254	275			https://www.scopus.com/inward/record.uri?eid=2-s2.0-0027867709&partnerID=40&md5=4feed5fac3bde08a19955bb1fa6929eb		Heide, M.; Olsen, O.E.
Fodouop K.	The informal sector in the context of adjustments in Cameroon: the case of street vending [Le secteur informel dans le contexte des ajustements au Cameroun: l'exemple de la "vente a la sauvette']	1993	Labour, Capital & Society	26	1		42	61		2	https://www.scopus.com/inward/record.uri?eid=2-s2.0-0027834304&partnerID=40&md5=63f081c6ac7f91573b401e41078d32dc		Fodouop, K.
Mushita T.A.	Strengthening the informal seed system in communal areas of Zimbabwe	1993	Cultivating knowledge				85	88		1	https://www.scopus.com/inward/record.uri?eid=2-s2.0-0027833395&partnerID=40&md5=bad2c9c9b80f5e55df581553538b2a2f		Mushita, T.A.
Lein-Lein Chen, Fishe R.P.H.	Informal financial arrangements and the stability of deposit insurance in less developed countries	1993	Southern Economic Journal	60	1		157	168		1	https://www.scopus.com/inward/record.uri?eid=2-s2.0-0027798249&doi=10.2307%2f1059940&partnerID=40&md5=0aefd7fa88b4f39427fd8fa875aa30fb		Lein-Lein Chen; Fishe, R.P.H.
Van Dijk M.P.	Lessons from changes in the informal sector: the case of Ouagadougou (Burkina Faso) 1976 to 1991	1993	Frankfurter Wirtschafts- und Sozialgeographische Schriften	63			133	159			https://www.scopus.com/inward/record.uri?eid=2-s2.0-0027797213&partnerID=40&md5=97839f00b44e783c566d79bedaa1e326		Van Dijk, M.P.
Gupta M.R.	Rural-urban migation, informal sector and development policies A theoretical analysis	1993	Journal of Development Economics	41	1		137	151		68	https://www.scopus.com/inward/record.uri?eid=2-s2.0-0027787169&doi=10.1016%2f0304-3878%2893%2990040-T&partnerID=40&md5=7b62b20ba452546d8e9cf65e689329a1	Jadavpur University, Calcutta, India	Gupta, M.R., Jadavpur University, Calcutta, India
Hays-Mitchell M.	The ties that bind. Informal and formal sector linkages in streetvending: the case of Peru's ambulantes	1993	Environment & Planning A	25	8		1085	1102		26	https://www.scopus.com/inward/record.uri?eid=2-s2.0-0027764959&doi=10.1068%2fa251085&partnerID=40&md5=deb8bd3ec0a392fce310f35e5be15c28	Department of Geography, Colgate University, Hamilton, NY 13346, USA, United States	Hays-Mitchell, M., Department of Geography, Colgate University, Hamilton, NY 13346, USA, United States
Assaad R.	Formal and informal institutions in the labor market, with applications to the construction sector in Egypt	1993	World Development	21	6		925	939		43	https://www.scopus.com/inward/record.uri?eid=2-s2.0-0027761246&doi=10.1016%2f0305-750X%2893%2990052-B&partnerID=40&md5=d35676f38c49e1cd74f6baf44ddffec0	University of Minnesota, Minneapolis, United States	Assaad, R., University of Minnesota, Minneapolis, United States
Portes A., Schauffler R.	Competing perspectives on the Latin American informal sector	1993	Population & Development Review	19	1		33	60		181	https://www.scopus.com/inward/record.uri?eid=2-s2.0-0027760526&doi=10.2307%2f2938384&partnerID=40&md5=ba0ccfa2b0b37ecfb1d8a59015c618f1		Portes, A.; Schauffler, R.
Steinberg F.	The hutments of Berlin: informal housing in the periods of crisis	1993	Trialog	36			20	26			https://www.scopus.com/inward/record.uri?eid=2-s2.0-0027760487&partnerID=40&md5=d42408c182b7bf274efc8d1af8f98242		Steinberg, F.
Oppermann M.	Tourism space in developing countries	1993	Annals of Tourism Research	20	3		535	556		152	https://www.scopus.com/inward/record.uri?eid=2-s2.0-0027759063&doi=10.1016%2f0160-7383%2893%2990008-Q&partnerID=40&md5=7777b023c90a7d7a6429c628603b5646	Universität Tübingen, Hölderlinstr. 12, 74000 Tübingen, Germany	Oppermann, M., Universität Tübingen, Hölderlinstr. 12, 74000 Tübingen, Germany	developing countries; development theory; dual structure; formal/informal sector; spatio-temporal development
Alsayyad N.	Squatting and culture. A comparative analysis of informal developments in Latin America and the Middle East	1993	Habitat International	17	1		33	44		31	https://www.scopus.com/inward/record.uri?eid=2-s2.0-0027754492&doi=10.1016%2f0197-3975%2893%2990044-D&partnerID=40&md5=d3d88fe3be21d05e484438d332b3184b	University of California, Berkeley, CA, United States	Alsayyad, N., University of California, Berkeley, CA, United States
Williams C.C., Windebank J.	Social and spatial inequalities in the informal economy: some evidence from the European Community	1993	Area	25	4		358	364		19	https://www.scopus.com/inward/record.uri?eid=2-s2.0-0027749919&partnerID=40&md5=103b44488a98d66528bc375300bcc0f2	Urban Development & Planning, Leeds Metropolitan Univ., Leeds LS2 8BU, UK	Williams, C.C., Urban Development & Planning, Leeds Metropolitan Univ., Leeds LS2 8BU, UK; Windebank, J., Urban Development & Planning, Leeds Metropolitan Univ., Leeds LS2 8BU, UK
Mathey K.	And the moral of the story... Settlement in the informal society: how can it continue in the mixed First-Second-Third World? [Und die Moral von der Geschicht'... uber das Siedeln in der informellen Gesellschaft, oder: wie konnte es in einer vermischten Ersten-Zweiten-Dritten Welt weitergehen?]	1993	Trialog	36			65	67			https://www.scopus.com/inward/record.uri?eid=2-s2.0-0027749733&partnerID=40&md5=9b6ac4b479852f6a0fecd8be7f21ee63		Mathey, K.
Kevane M.	Is the sheil a shill? Informal credit in rural Sudan	1993	Journal of Developing Areas	27	4		515	533		4	https://www.scopus.com/inward/record.uri?eid=2-s2.0-0027743190&partnerID=40&md5=bdd4bdb6bbd4c6b7e8a904a877eba106		Kevane, M.
Brown R.P.C., Connell J.	Entrepreneurs in the emergent economy: migration, remittances and informal markets in the Kingdom of Tonga	1993	Economics Division Working Papers, South Pacific - Australian National University, Research School of Pacific Studies	93	3				32		https://www.scopus.com/inward/record.uri?eid=2-s2.0-0027743146&partnerID=40&md5=0e641e1caec8ffc363421479b28539d5		Brown, R.P.C.; Connell, J.
Harrison R., Mason C.	Finance for the growing business: the role of informal investment	1993	Quarterly Review - National Westminster Bank		May		17	29		24	https://www.scopus.com/inward/record.uri?eid=2-s2.0-0027739130&partnerID=40&md5=e94944413368b0d215911d83983227f3		Harrison, R.; Mason, C.
Alsayyad N.	Squatting, culture, and development: a comparative analysis of informal settlements in Latin America and the Middle East	1993	Journal of Developing Societies	9	2		139	155		2	https://www.scopus.com/inward/record.uri?eid=2-s2.0-0027729481&partnerID=40&md5=9860cc74c465d44ce4c1b339317baf4e	Center for Environmental Design Res., Univ. of California at Berkeley, Berkeley, CA 94720, USA, United States	Alsayyad, N., Center for Environmental Design Res., Univ. of California at Berkeley, Berkeley, CA 94720, USA, United States
Agénor P.-R., Haque N.U., Montiel P.J.	Macroeconomic effects of anticipated devaluations with informal financial markets	1993	Journal of Development Economics	42	1		133	153		5	https://www.scopus.com/inward/record.uri?eid=2-s2.0-0027729469&doi=10.1016%2f0304-3878%2893%2990076-Y&partnerID=40&md5=e6a15d124f3c4c65b6ef6d16274f0b70	International Monentary Fund, Washington, DC, United States	Agénor, P.-R., International Monentary Fund, Washington, DC, United States; Haque, N.U., International Monentary Fund, Washington, DC, United States; Montiel, P.J., International Monentary Fund, Washington, DC, United States
Lloyd-Evans S., Potter R.	Government response to informal sector retail trading: the People's Mall, Port of Spain, Trinidad	1993	Geography	78	3		315	318		5	https://www.scopus.com/inward/record.uri?eid=2-s2.0-0027728809&partnerID=40&md5=4579810d9be94d8280f3035421cb1789		Lloyd-Evans, S.; Potter, R.
Christensen G.	The limits to informal financial intermediation	1993	World Development	21	5		721	731		25	https://www.scopus.com/inward/record.uri?eid=2-s2.0-0027728490&doi=10.1016%2f0305-750X%2893%2990029-9&partnerID=40&md5=bba9612734fb2526cba025b9d39235c0	Queen Elizabeth House, University of Oxford England, United Kingdom	Christensen, G., Queen Elizabeth House, University of Oxford England, United Kingdom
Krella B.	The Borgate Torre Angela. The informal periphery becomes a recognised part of the city of Rome [Die Borgata Torre Angela. Die informelle Peripherie wird anerkannter Teil der Stadt Rom]	1993	Trialog	36			36	39			https://www.scopus.com/inward/record.uri?eid=2-s2.0-0027728192&partnerID=40&md5=9c06da395632a275c2e7004cfacda82a		Krella, B.
Chandra V., Khan M.A.	Foreign investment in the presence of an informal sector	1993	Economica	60	237		79	103		71	https://www.scopus.com/inward/record.uri?eid=2-s2.0-0027718444&doi=10.2307%2f2554732&partnerID=40&md5=7f2c9af7eadaa527d589df9374d84c2f		Chandra, V.; Khan, M.A.
Kashuliza A.K.	Perception and role of informal rural finance in developing countries: the example of Tanzania	1993	Journal of Rural Studies	9	2		163	173		5	https://www.scopus.com/inward/record.uri?eid=2-s2.0-0027718434&doi=10.1016%2f0743-0167%2893%2990029-J&partnerID=40&md5=6ee165ccd1bf75d4711dd5181b787382	Department of Rural Economy, Sokoine University of Agriculture, Morogoro, Tanzania	Kashuliza, A.K., Department of Rural Economy, Sokoine University of Agriculture, Morogoro, Tanzania
Brown R.P.C., Conneil J.	The Global Flea Market: Migration, Remittances and the Informal Economy in Tonga	1993	Development and Change	24	4		611	647		53	https://www.scopus.com/inward/record.uri?eid=2-s2.0-0027713940&doi=10.1111%2fj.1467-7660.1993.tb00499.x&partnerID=40&md5=d55c4430d44ac386e039d4baca84f32e		Brown, R.P.C.; Conneil, J.
Razzaz O.M.	Examining property rights and investment in informal settlements: the case of Jordan	1993	Land Economics	69	4		341	355		65	https://www.scopus.com/inward/record.uri?eid=2-s2.0-0027713824&doi=10.2307%2f3146452&partnerID=40&md5=f537da53360cd54f23fca5c23ccbf312		Razzaz, O.M.
Tennstedt S.L., Crawford S.L., McKinlay J.B.	Is family care on the decline? A longitudinal investigation of the substitution of formal long-term care services for informal care.	1993	The Milbank quarterly	71	4		601	624		96	https://www.scopus.com/inward/record.uri?eid=2-s2.0-0027712837&doi=10.2307%2f3350421&partnerID=40&md5=fe28aa1fd7b50c353d131a21b8091f71	Institute for Studies on Aging, New England Research Institute, Watertown, MA 02172., United States	Tennstedt, S.L., Institute for Studies on Aging, New England Research Institute, Watertown, MA 02172., United States; Crawford, S.L., Institute for Studies on Aging, New England Research Institute, Watertown, MA 02172., United States; McKinlay, J.B., Institute for Studies on Aging, New England Research Institute, Watertown, MA 02172., United States
Diaz A.	Restructuring and the new working classes in Chile: trends in waged employment, informality and poverty, 1973-1990	1993	Discussion Paper - United Nations Research Institute for Social Development	47					28	2	https://www.scopus.com/inward/record.uri?eid=2-s2.0-0027708445&partnerID=40&md5=97f65210c2362e9266816f5d46eab6e6		Diaz, A.
Barber K.	The informal sector and household reproduction in Papua New Guinea	1993	NRI Discussion Paper - National Research Institute, Papua New Guinea	71					36	4	https://www.scopus.com/inward/record.uri?eid=2-s2.0-0027706778&partnerID=40&md5=0b49b4b9961ea00c568b941bae3004eb		Barber, K.
Teltscher S.	Gender differences in Ecuador's urban informal economy: survival to upward mobility	1993	Yearbook - Conference of Latin Americanist Geographers	19			81	91		4	https://www.scopus.com/inward/record.uri?eid=2-s2.0-0027706777&partnerID=40&md5=acebeccc9ff1632589a532a1ef663035	Dept of Geography, Univ of Washington, Seattle, WA, USA, United States	Teltscher, S., Dept of Geography, Univ of Washington, Seattle, WA, USA, United States
Kazi S., Sathar Z.A.	Informalisation of women's work: consequence for fertility and child schooling in urban Pakistan	1993	Pakistan Development Review	32	4 Part II		887	893		2	https://www.scopus.com/inward/record.uri?eid=2-s2.0-0027705342&doi=10.30541%2fv32i4iipp.887-893&partnerID=40&md5=1cf7a71a217da0b368c5a32c33d31d51		Kazi, S.; Sathar, Z.A.
DONGALA J.	THE INFORMAL SECTOR TRADE AMONG SUB‐SAHARAN AFRICAN COUNTRIES: A SURVEY AND EMPIRICAL INVESTIGATION	1993	The Developing Economies	31	2		151	170		3	https://www.scopus.com/inward/record.uri?eid=2-s2.0-0027705172&doi=10.1111%2fj.1746-1049.1993.tb00019.x&partnerID=40&md5=910a5bc10e790af2c338f56a2f16b518		DONGALA, J.
Laitinen P.	Participation of caregivers in elderly‐patient hospital care: informal caregiver approach	1993	Journal of Advanced Nursing	18	9		1480	1487		24	https://www.scopus.com/inward/record.uri?eid=2-s2.0-0027654924&doi=10.1046%2fj.1365-2648.1993.18091480.x&partnerID=40&md5=ff4f3a971c1a2f4eda43e941cf8a4aed	University of Kuopio, Department of Nursing Science, PO Box 1627, Kuopio, 70211, Finland	Laitinen, P., University of Kuopio, Department of Nursing Science, PO Box 1627, Kuopio, 70211, Finland
Johnson W.L., Benner K.M.	Developing Formal Specifications from Informal Requirements	1993	IEEE Expert-Intelligent Systems and their Applications	8	4		82	90		9	https://www.scopus.com/inward/record.uri?eid=2-s2.0-0027648453&doi=10.1109%2f64.223994&partnerID=40&md5=fc1df9749d2b855150d77ef4651dcb69	University of Southern California Information Sciences Institute, United States; Lockheed Sanders, United States	Johnson, W.L., University of Southern California Information Sciences Institute, United States; Benner, K.M., University of Southern California Information Sciences Institute, United States, Lockheed Sanders, United States
Krackhardt D., Hanson J.R.	Informal networks: the company behind the chart.	1993	Harvard business review	71	4		104	111		687	https://www.scopus.com/inward/record.uri?eid=2-s2.0-0027630870&partnerID=40&md5=2fc72367736d444f425eaa4bfa1005f6	H. John Heinz III School of Public Policy and Management, Carnegie Mellon University., United States	Krackhardt, D., H. John Heinz III School of Public Policy and Management, Carnegie Mellon University., United States; Hanson, J.R., H. John Heinz III School of Public Policy and Management, Carnegie Mellon University., United States
Cameron F.	Informal caregivers: reframing nursing goals and strategies.	1993	Journal of gerontological nursing	19	6		5				https://www.scopus.com/inward/record.uri?eid=2-s2.0-0027619077&doi=10.3928%2f0098-9134-19930601-03&partnerID=40&md5=9e756d059a6b4172d0dd9ee072667aee		Cameron, F.
Lyketsos C.G., Storch D.D., Lann H.D., Finn R., Haber R., Meng R.	HIV infection in Maryland public psychiatric facilities: results of an informal survey.	1993	Maryland medical journal (Baltimore, Md. : 1985)	42	6		571	573		4	https://www.scopus.com/inward/record.uri?eid=2-s2.0-0027616187&partnerID=40&md5=d78a0d3544e4b2fde36efe55c146449d	AIDS Psychiatry Service, Johns Hopkins University., United States	Lyketsos, C.G., AIDS Psychiatry Service, Johns Hopkins University., United States; Storch, D.D., AIDS Psychiatry Service, Johns Hopkins University., United States; Lann, H.D., AIDS Psychiatry Service, Johns Hopkins University., United States; Finn, R., AIDS Psychiatry Service, Johns Hopkins University., United States; Haber, R., AIDS Psychiatry Service, Johns Hopkins University., United States; M…
Bridges J.M., Lynam M.J.	Informal carers: a Marxist analysis of social, political, and economic forces underpinning the role.	1993	ANS. Advances in nursing science	15	3		33	48		13	https://www.scopus.com/inward/record.uri?eid=2-s2.0-0027570939&doi=10.1097%2f00012272-199303000-00006&partnerID=40&md5=fa618341fb6769d16060f102fee23ca0	University of British Columbia, Vancouver, Canada	Bridges, J.M., University of British Columbia, Vancouver, Canada; Lynam, M.J., University of British Columbia, Vancouver, Canada
Steinberg F.	Informal housing in the "First' World: transferring the "Third' World experiences?	1993	Trialog	36			5	13		1	https://www.scopus.com/inward/record.uri?eid=2-s2.0-0027528209&partnerID=40&md5=f94b9926ededdc363f555dca10d9f99b		Steinberg, F.
Bolnick J.	The People's Dialogue on Land and Shelter: Community-driven networking in South Africa's informal settlements	1993	Environment & Urbanization	5	1		91	110		30	https://www.scopus.com/inward/record.uri?eid=2-s2.0-0027528175&doi=10.1177%2f095624789300500108&partnerID=40&md5=952c6b479b3277f775ceedf515109c8c		Bolnick, J.
AlSayyad N.	INFORMAL HOUSING IN A COMPARATIVE PERSPECTIVE: On Squatting, Culture, and Development in a Latin American and a Middle Eastern Context	1993	Review of Urban & Regional Development Studies	5	1		3	18		14	https://www.scopus.com/inward/record.uri?eid=2-s2.0-0027525802&doi=10.1111%2fj.1467-940X.1993.tb00120.x&partnerID=40&md5=4ceadf799a25bde4fd2688bbb849b431	University of California, Berkeley, California, 94720, United States	AlSayyad, N., University of California, Berkeley, California, 94720, United States
Osirim M.J.	The state of women in the Third World: the informal sector and development in Africa and the Caribbean	1993	Social Development Issues	14	2022-03-02		74	87		15	https://www.scopus.com/inward/record.uri?eid=2-s2.0-0027505392&partnerID=40&md5=c97aa06408525521c34f80786ab501eb		Osirim, M.J.
WALDINGER R., LAPP M.	Back to the Sweatshop or Ahead to the Informal Sector?	1993	International Journal of Urban and Regional Research	17	1		6	29		45	https://www.scopus.com/inward/record.uri?eid=2-s2.0-0027492593&doi=10.1111%2fj.1468-2427.1993.tb00209.x&partnerID=40&md5=629e2d4b381ba934709097533a838052	Department of Sociology, University of California at Los Angeles, Los Angeles, California, 90024, United States; Department of History, College of New Rochelle, New Rochelle, New York, United States	WALDINGER, R., Department of Sociology, University of California at Los Angeles, Los Angeles, California, 90024, United States; LAPP, M., Department of History, College of New Rochelle, New Rochelle, New York, United States
Aredo D.	The iddir: a study of an indigenous informal financial institution in Ethiopia	1993	Savings & Development	17	1		77	90		16	https://www.scopus.com/inward/record.uri?eid=2-s2.0-0027470292&partnerID=40&md5=75bca1d836ba67a4cdda055021be347d		Aredo, D.
White-Means S.I.	Informal Home Care for Frail Black Elderly	1993	The Journal of Applied Gerontology	12	1		18	33		25	https://www.scopus.com/inward/record.uri?eid=2-s2.0-0027462124&doi=10.1177%2f073346489301200103&partnerID=40&md5=943af10e7b9d5cb95b6fe18bf21f5530	Memphis State University, United States	White-Means, S.I., Memphis State University, United States
Pitts M., Jackson H.	No joking matter: Formal and informal sources of information about AIDS in Zimbabwe	1993	AIDS Education and Prevention	5	3		212	219		10	https://www.scopus.com/inward/record.uri?eid=2-s2.0-0027444758&partnerID=40&md5=48f4231c6fcbff3283c4d400aec4da55	Division of Psychology, Staffordshire University, College Road, Stoke on Trent ST4 2DE, United Kingdom	Pitts, M., Division of Psychology, Staffordshire University, College Road, Stoke on Trent ST4 2DE, United Kingdom; Jackson, H., Division of Psychology, Staffordshire University, College Road, Stoke on Trent ST4 2DE, United Kingdom
Bardhan P.	Analytics of the institutions of informal cooperation in rural development	1993	World Development	21	4		633	639		150	https://www.scopus.com/inward/record.uri?eid=2-s2.0-0027430393&doi=10.1016%2f0305-750X%2893%2990115-P&partnerID=40&md5=d84dbed873c4a18e83045003d722b429	University of California, Berkeley, United States	Bardhan, P., University of California, Berkeley, United States
Herrman H., Singh B., Schofield H., Eastwood R., Burgess P., Lewis V., Scotton R.	The health and wellbeing of informal caregivers: a review and study program	1993	Australian Journal of Public Health	17	3		261	266		8	https://www.scopus.com/inward/record.uri?eid=2-s2.0-0027420914&doi=10.1111%2fj.1753-6405.1993.tb00146.x&partnerID=40&md5=4de9f29d86c3d134401ddf6fb36486f0	Department of Psychiatry, University of Melbourne, Australia; Departments of Psychiatry and Preventive Medicine, University of Toronto, Canada; Psychiatric Epidemiology and Services Evaluation Unit, Health Department Victoria, Australia; Public Sector Management Institute, Monash University, Melbourne, Australia	Herrman, H., Department of Psychiatry, University of Melbourne, Australia; Singh, B., Department of Psychiatry, University of Melbourne, Australia; Schofield, H., Department of Psychiatry, University of Melbourne, Australia; Eastwood, R., Departments of Psychiatry and Preventive Medicine, University of Toronto, Canada; Burgess, P., Psychiatric Epidemiology and Services Evaluation Unit, Health Dep…
HARCSA I.	SMALL‐SCALE FARMING, INFORMAL CO‐OPERATION AND THE HOUSEHOLD ECONOMY IN HUNGARY.	1993	Sociologia Ruralis	33	1		105	108		8	https://www.scopus.com/inward/record.uri?eid=2-s2.0-0027387121&doi=10.1111%2fj.1467-9523.1993.tb00952.x&partnerID=40&md5=385778d700fbf47fd0a4fab601ff788a	Hungarian Sociological Association, Budapest, Hungary	HARCSA, I., Hungarian Sociological Association, Budapest, Hungary
Coate S., Ravallion M.	Reciprocity without commitment. Characterization and performance of informal insurance arrangements	1993	Journal of Development Economics	40	1		1	24		294	https://www.scopus.com/inward/record.uri?eid=2-s2.0-0027386442&doi=10.1016%2f0304-3878%2893%2990102-S&partnerID=40&md5=8e54a8d77be785cae763411c86df0239	University of Pennsylvania, Philadelphia, PA, United States; World Bank, Washington, DC, United States	Coate, S., University of Pennsylvania, Philadelphia, PA, United States; Ravallion, M., World Bank, Washington, DC, United States
Manwar A., Johnson B.D.	Street level crack dealing as informal sector activity: An ethnographic study of New York City crack dealers	1993	NIDA Research Monograph Series		132		188				https://www.scopus.com/inward/record.uri?eid=2-s2.0-0027371025&partnerID=40&md5=5571f5cd1fefbde8a65baebb0d6f77e4	NDRI, Inc., 11 Beach Street, New York, NY, United States	Manwar, A., NDRI, Inc., 11 Beach Street, New York, NY, United States; Johnson, B.D., NDRI, Inc., 11 Beach Street, New York, NY, United States
Bauge J.	The informal part of the industrial physician in the hygiene, security and working conditions committees of the small firms [LES ROLES INFORMELS DU MEDECIN DU TRAVAIL DANS LES CHSCT DES PETITES ENTREPRISES]	1993	Archives des Maladies Professionnelles de Medecine du Travail et de Securite Sociale	54	7		615	616			https://www.scopus.com/inward/record.uri?eid=2-s2.0-0027368037&partnerID=40&md5=846ed0da8263d2673a55e8d7482a2945	Association Interprofessionnelle, pour la Medecine du Travail, 19, bis Place Jean-Jaures, 37000 Tours, France	Bauge, J., Association Interprofessionnelle, pour la Medecine du Travail, 19, bis Place Jean-Jaures, 37000 Tours, France
Heyman B., Huckle S.	Not worth the risk? Attitudes of adults with learning difficulties, and their informal and formal carers to the hazards of everyday life	1993	Social Science and Medicine	37	12		1557	1564		13	https://www.scopus.com/inward/record.uri?eid=2-s2.0-0027358461&doi=10.1016%2f0277-9536%2893%2990190-F&partnerID=40&md5=55d880b92247cad9155b9cacd8c49ad0	Institute of Health Sciences, University of Northumbria, Newcastle-upon-Tyne, NE7 7XA England, United Kingdom	Heyman, B., Institute of Health Sciences, University of Northumbria, Newcastle-upon-Tyne, NE7 7XA England, United Kingdom; Huckle, S., Institute of Health Sciences, University of Northumbria, Newcastle-upon-Tyne, NE7 7XA England, United Kingdom	adults; learning difficulties; risks; service provision
Van Nostrand J.F., Miller B., Furner S.E.	Selected issues in long-term care: profile of cognitive disability of nursing home residents and the use of informal and formal care by elderly in the community.	1993	Vital & health statistics. Series 3, Analytical and epidemiological studies / [U.S. Dept. of Health and Human Services, Public Health Service, National Center for Health Statistics]		27		143	185		7	https://www.scopus.com/inward/record.uri?eid=2-s2.0-0027358119&partnerID=40&md5=3e66e66a370e0bf54c21cafb1ebf0adc	University of Illinois, Chicago, United States	Van Nostrand, J.F., University of Illinois, Chicago, United States; Miller, B., University of Illinois, Chicago, United States; Furner, S.E., University of Illinois, Chicago, United States
Rice Ronald E., Fish Robert S., Krait Robert E., Root Robert E.	Video informal technology	1993	Communications of the ACM	36	1		48	61			https://www.scopus.com/inward/record.uri?eid=2-s2.0-0027353240&doi=10.1145%2f151233.151237&partnerID=40&md5=a934d0566b35d46620feb8ee74613321		Rice, Ronald E.; Fish, Robert S.; Krait, Robert E.; Root, Robert E.
Gage-Brandon A.J.	The formation and stability of informal unions in Cote D'ivoire	1993	Journal of Comparative Family Studies	24	2		219	233		7	https://www.scopus.com/inward/record.uri?eid=2-s2.0-0027317961&doi=10.3138%2fjcfs.24.2.219&partnerID=40&md5=549f907d466d5a502e9d313048f2266b	Population Council, One Dag Hamarskjold Plaza, New York, NY 10017, United States	Gage-Brandon, A.J., Population Council, One Dag Hamarskjold Plaza, New York, NY 10017, United States
Morrow-Howell N., Proctor E.K., Berg-Weger M.	Adequacy of Informal Care for Elderly Patients Going Home from the Hospital: Discharge Planner Perspectives	1993	The Journal of Applied Gerontology	12	2		188	205		8	https://www.scopus.com/inward/record.uri?eid=2-s2.0-0027253425&doi=10.1177%2f073346489301200205&partnerID=40&md5=e08f47c9b2187a9351c4fe3f127d026a	Washington University, St. Louis, United States	Morrow-Howell, N., Washington University, St. Louis, United States; Proctor, E.K., Washington University, St. Louis, United States; Berg-Weger, M., Washington University, St. Louis, United States
Morrow-Howell N., Proctor E.K., Berg-Weger M.	Erratum: Adequacy of informal care for elderly patients going home from the hospital: Discharge planner perspectives (Journal of Applied Gerontology (June 1993) 12:2)	1993	Journal of Applied Gerontology	12	3		408				https://www.scopus.com/inward/record.uri?eid=2-s2.0-0027221020&partnerID=40&md5=e791b79a771621b112d507b726e10818		Morrow-Howell, N.; Proctor, E.K.; Berg-Weger, M.
Thornton M.C., White-Means Choi S.I.H.K.	Sociodemographic correlates of the size and composition of informal caregiver networks among frail ethnic elderly	1993	Journal of Comparative Family Studies	24	2		235	250		27	https://www.scopus.com/inward/record.uri?eid=2-s2.0-0027186596&doi=10.3138%2fjcfs.24.2.235&partnerID=40&md5=a1aff6fad96576b74447ab69474e8be6	Department of Afro-American Studies, University of Wisconsin, Madison, WI 53706, United States	Thornton, M.C., Department of Afro-American Studies, University of Wisconsin, Madison, WI 53706, United States; White-Means Choi, S.I.H.K., Department of Afro-American Studies, University of Wisconsin, Madison, WI 53706, United States
Berg J.E., Andersen S.	Street sale of heroin - a profitable way of making a living?	1993	Drug and Alcohol Dependence	32	3		287	291		5	https://www.scopus.com/inward/record.uri?eid=2-s2.0-0027169583&doi=10.1016%2f0376-8716%2893%2990094-7&partnerID=40&md5=c24a5643968f971a1f99b8402209603d	Drug Research Group, Department of Community Medicine, University of Oslo, Gydasv. 8, 0363 Oslo, Norway	Berg, J.E., Drug Research Group, Department of Community Medicine, University of Oslo, Gydasv. 8, 0363 Oslo, Norway; Andersen, S., Drug Research Group, Department of Community Medicine, University of Oslo, Gydasv. 8, 0363 Oslo, Norway	crime of gain; drug abuse; heroin sale; informal economy
Moon A., Williams O.	Perceptions of elder abuse and help-seeking patterns among african-american, caucasian american, and korean-american elderly women	1993	Gerontologist	33	3		386	395		148	https://www.scopus.com/inward/record.uri?eid=2-s2.0-0027158582&doi=10.1093%2fgeront%2f33.3.386&partnerID=40&md5=449b910d557ba743290ca4c4b512e948	School of Social Welfare, University of California at Los Angeles, 247 Dodd Hall, 405 Hilgard Ave, Los Angeles, CA, 90024, United States; School of Social Work, University of Minnesota at Minneapolis, United States	Moon, A., School of Social Welfare, University of California at Los Angeles, 247 Dodd Hall, 405 Hilgard Ave, Los Angeles, CA, 90024, United States; Williams, O., School of Social Work, University of Minnesota at Minneapolis, United States	Ethnic differences; Formal and informal help; Severity of elder abuse
Huang P.C.C.	Between Informal Mediation and Formal Adjudication: The Third Realm of Qing Civil Justice	1993	Modern China	19	3		251	298		31	https://www.scopus.com/inward/record.uri?eid=2-s2.0-0012263606&doi=10.1177%2f009770049301900301&partnerID=40&md5=237941c0e4020ebcf189e24f736b1131	University of California, Los Angeles, United States	Huang, P.C.C., University of California, Los Angeles, United States
Johansson S., Åhlfeldt J.	Do public services influence patterns of informal care? Informal networks and public home care in three Swedish municipalities	1993	Scandinavian Journal of Social Welfare	2	2		69	79		6	https://www.scopus.com/inward/record.uri?eid=2-s2.0-0008803056&doi=10.1111%2fj.1468-2397.1993.tb00021.x&partnerID=40&md5=0d6bf5c664b14ef13484701042d67a8d	Department of Social Medicine, University of Uppsala, Sweden	Johansson, S., Department of Social Medicine, University of Uppsala, Sweden; Åhlfeldt, J., Department of Social Medicine, University of Uppsala, Sweden	coordination; family‐based care; gender roles; professionalization; public services
Böröcz J.	Simulating the great transformation: Property change under prolonged informality in Hungary	1993	European Journal of Sociology	34	1		81	107		28	https://www.scopus.com/inward/record.uri?eid=2-s2.0-0007462698&doi=10.1017%2fS0003975600006561&partnerID=40&md5=d34b184838d836f5f0fc56f85c0e6e98		Böröcz, J.
Mohide E.A.	Informal care of community-dwelling patients with alzheimer’s disease: Focus on the family caregiver	1993	Neurology	43	8		S16	S19		10	https://www.scopus.com/inward/record.uri?eid=2-s2.0-0005562906&partnerID=40&md5=8ee52b37c560a234e2259e216e5fa1e9	McMaster University, School of Nursing, Department of Clinical Epidemiology and Biostatistics, Hamilton, ON, Canada	Mohide, E.A., McMaster University, School of Nursing, Department of Clinical Epidemiology and Biostatistics, Hamilton, ON, Canada
Ngan R., Kwok J.	Assisting Disabled Chinese Old People through Informal Caring Networks	1993	Asia Pacific Journal of Social Work and Development	3	2		90	101		5	https://www.scopus.com/inward/record.uri?eid=2-s2.0-0004994999&doi=10.1080%2f21650993.1993.9755646&partnerID=40&md5=6f1a64ec587b8895b25f0a1eddec0106	City Polytechnic of Hong Kong, Hong Kong	Ngan, R., City Polytechnic of Hong Kong, Hong Kong; Kwok, J., City Polytechnic of Hong Kong, Hong Kong
Litwin H., Abramowitz L.	Ethnicity and informal support among filial caregivers: Analysis of an Israeli sample	1993	Journal of Cross-Cultural Gerontology	8	1		1	15		6	https://www.scopus.com/inward/record.uri?eid=2-s2.0-0001715293&doi=10.1007%2fBF00973796&partnerID=40&md5=6ce9b003aca6d87b127a140f3f3d761c	Paul Baerwald School of Social Work, The Hebrew University of Jerusalem, Mount Scopus, Jerusalem, 91905, Israel; Geriatrics Shaarei Zedek Hospital, Jerusalem, Israel	Litwin, H., Paul Baerwald School of Social Work, The Hebrew University of Jerusalem, Mount Scopus, Jerusalem, 91905, Israel; Abramowitz, L., Geriatrics Shaarei Zedek Hospital, Jerusalem, Israel	ethnicity; informal care; Israel; religrous orientation; social support
Falloon I.R.H., Graham-Hole V., Woodroffe R.	Stress and health of informal carers of people with chronic mental disorders	1993	Journal of Mental Health	2	2		165	173		24	https://www.scopus.com/inward/record.uri?eid=2-s2.0-0001173022&doi=10.3109%2f09638239309018399&partnerID=40&md5=b4e790a9b3f44b6421844d46071eaee2	Department of Psychiatry and Behavioural Science, University of Auckland School of Medicine, Private Bag 92019, Auckland, New Zealand; Buckinghamshire Mental Health Service, Buckingham Hospital, Buckingham, MK18 INU, United Kingdom	Falloon, I.R.H., Department of Psychiatry and Behavioural Science, University of Auckland School of Medicine, Private Bag 92019, Auckland, New Zealand; Graham-Hole, V., Buckinghamshire Mental Health Service, Buckingham Hospital, Buckingham, MK18 INU, United Kingdom; Woodroffe, R., Buckinghamshire Mental Health Service, Buckingham Hospital, Buckingham, MK18 INU, United Kingdom
Karaan A., Myburgh A.	Food Distribution Systems in the Urban Informal Markets: The Case of Red Meat Marketing in the Western Cape Townships and Informal Settlements	1992	Agrekon	31	4		289	293		6	https://www.scopus.com/inward/record.uri?eid=2-s2.0-84963165317&doi=10.1080%2f03031853.1992.9524702&partnerID=40&md5=eb91b021e003c5ff905b08d4de3f949c	Rural Agricultural Development Group, Development Bank of Southern Africa, Halfway House, South Africa; Department of Agricultural Economics, University of Stellenbosch, Stellenbosch, South Africa	Karaan, A., Rural Agricultural Development Group, Development Bank of Southern Africa, Halfway House, South Africa; Myburgh, A., Department of Agricultural Economics, University of Stellenbosch, Stellenbosch, South Africa
Antrobus P.	Women and the informal sector: Priorities for socially sustainable development	1992	Development	35	3		54	56		3	https://www.scopus.com/inward/record.uri?eid=2-s2.0-6244225241&partnerID=40&md5=8d6dbf8c8898498037d571a9ba158d29		Antrobus, P.
Maddock M.	Community involvement in research as a formal and informal mechanism for science education: Project Egret Watch	1992	Research in Science Education	22	1		415	416		1	https://www.scopus.com/inward/record.uri?eid=2-s2.0-34249838358&doi=10.1007%2fBF02356928&partnerID=40&md5=f7937a2a6bbfaaad31df2b6c980bfd2c	University of Newcastle, 2308, NSW, Australia; The Wetlands Centre at Shortland, 2287, NSW, Australia	Maddock, M., University of Newcastle, 2308, NSW, Australia, The Wetlands Centre at Shortland, 2287, NSW, Australia
Holliday A.	Tissue rejection and informal orders in elt projects: Collecting the right information	1992	Applied Linguistics	13	4		403	424		43	https://www.scopus.com/inward/record.uri?eid=2-s2.0-21144478855&doi=10.1093%2fapplin%2f13.4.403&partnerID=40&md5=a53f940b34ed3b16e1c050b4a82254ce	Canterbury Christ Church College, United Kingdom	Holliday, A., Canterbury Christ Church College, United Kingdom
Headen Jr. A.E.	Time costs and informal social support as determinants of differences between black and white families in the provision of long-term care	1992	Inquiry	29	4		440	450		24	https://www.scopus.com/inward/record.uri?eid=2-s2.0-0027056506&partnerID=40&md5=b8490957218d23351233dd0b44abaa6c	North Carolina State University, Box 7506, Raleigh, NC 27695-7506, United States	Headen Jr., A.E., North Carolina State University, Box 7506, Raleigh, NC 27695-7506, United States
Graham H.	Informal care: problem or solution?	1992	Health Visitor	65	12		444	445			https://www.scopus.com/inward/record.uri?eid=2-s2.0-0027025567&partnerID=40&md5=ef6510266dfb9ed50b08418cc1bf367c		Graham, H.
Trinkaus J.	Some students' perceptions about AIDS: an informal look.	1992	Perceptual and Motor Skills	75	3 Pt 2		1344	1346			https://www.scopus.com/inward/record.uri?eid=2-s2.0-0027015893&partnerID=40&md5=b7ac251aad1def10cc85d56ef699adaf	Baruch College, New York, NY 10010.	Trinkaus, J., Baruch College, New York, NY 10010.
Trinkaus J.	Perceptions about the constitutionality of health care: an informal look.	1992	Perceptual and Motor Skills	75	3 Pt 2		1193	1194			https://www.scopus.com/inward/record.uri?eid=2-s2.0-0027012728&partnerID=40&md5=5ceda47a105953099e1f5460ee1f1244	Baruch College, New York, NY 10010.	Trinkaus, J., Baruch College, New York, NY 10010.
Amin A.T.	Urban planning in metropolitan areas of Asia: the challenge of accomodating the informal sector.	1992	The Southeast Asian journal of tropical medicine and public health	23 Suppl 3			119	129		5	https://www.scopus.com/inward/record.uri?eid=2-s2.0-0026958850&partnerID=40&md5=24b1b1440bc6fd8c7779582b9f05c55a	Division of Human Settlements Development, Asian Institute of Technology, Bangkok, Thailand.	Amin, A.T., Division of Human Settlements Development, Asian Institute of Technology, Bangkok, Thailand.
Henderson K.L.	Personalities of their own: Some informal thoughts on serials and teaching about how to catalog them	1992	Serials Librarian	22	2022-02-01		3	16		1	https://www.scopus.com/inward/record.uri?eid=2-s2.0-77950397583&doi=10.1300%2fJ123v22n01_02&partnerID=40&md5=464eb44e2e6a43812b974ba8f2a59d25	School of Library and Information Science, University of Illinois, 410 David Kinley Hall, 1407 W. Gregory Drive, Urbana, IL, 61801, United States	Henderson, K.L., School of Library and Information Science, University of Illinois, 410 David Kinley Hall, 1407 W. Gregory Drive, Urbana, IL, 61801, United States
Kemper P.	The use of formal and informal home care by the disabled elderly	1992	Health Services Research	27	4		421	451		254	https://www.scopus.com/inward/record.uri?eid=2-s2.0-0026786676&partnerID=40&md5=750e31fef38bded6b304ea5764891bac	AHCPR Clearinghouse, P.O. Box 8547, Silver Spring, MD 20907-8547, United States	Kemper, P., AHCPR Clearinghouse, P.O. Box 8547, Silver Spring, MD 20907-8547, United States
Weber M.	The adolescent in the informal group	1992	Russian Education & Society	34	10		6	72			https://www.scopus.com/inward/record.uri?eid=2-s2.0-84946259437&doi=10.2753%2fRES1060-939334106&partnerID=40&md5=18e11a361fe976c68c2fb1a0f30cd441		Weber, M.
Chu H.	Communication between Chinese and non-Chinese scientists in the discovery of high-Tc superconductors: II. The informal perspective	1992	Scientometrics	25	2		253	277		4	https://www.scopus.com/inward/record.uri?eid=2-s2.0-0039976434&doi=10.1007%2fBF02028085&partnerID=40&md5=c534c9b93e21bb33de24287d7ba031c3	College of Information Studies, Drexel University, 4428 Sansom Street, Philadelphia, 19104, PA, United States	Chu, H., College of Information Studies, Drexel University, 4428 Sansom Street, Philadelphia, 19104, PA, United States
Nagarajan G., David C.C., Meyer R.L.	Informal Finance Through Land Pawning Contracts: Evidence from the Philippines	1992	The Journal of Development Studies	29	1		93	107		14	https://www.scopus.com/inward/record.uri?eid=2-s2.0-0027066578&doi=10.1080%2f00220389208422263&partnerID=40&md5=f05f3296036aabe8bf98b9a746974f45	The Ohio State University, United States; International Rice Research Institute, Philippines	Nagarajan, G., The Ohio State University, United States; David, C.C., International Rice Research Institute, Philippines; Meyer, R.L., The Ohio State University, United States
Keep N., Glibert P.	California Emergency Nurses Association's informal survey of violence in California emergency departments. 1990-1991 California ENA Government Affairs Committee.	1992	Journal of Emergency Nursing	18	5		433	439		17	https://www.scopus.com/inward/record.uri?eid=2-s2.0-0026936257&partnerID=40&md5=a3143a7d469321d6d7a1348e0786276f		Keep, N.; Glibert, P.
Tausig M., Fisher G.A., Tessler R.C.	Informal systems of care for the chronically mentally ill	1992	Community Mental Health Journal	28	5		413	425		10	https://www.scopus.com/inward/record.uri?eid=2-s2.0-0026648551&doi=10.1007%2fBF00761059&partnerID=40&md5=19780ab23790ab6e08f4e7f23922cfdf	Department of Sociology, University of Akron, Akron, 44325, OH, United States; Social and Demographic Research Institute and Department of Sociology, University of Massachusetts-Amherst, Amherst, Massachusetts, United States	Tausig, M., Department of Sociology, University of Akron, Akron, 44325, OH, United States; Fisher, G.A., Social and Demographic Research Institute and Department of Sociology, University of Massachusetts-Amherst, Amherst, Massachusetts, United States; Tessler, R.C., Social and Demographic Research Institute and Department of Sociology, University of Massachusetts-Amherst, Amherst, Massachusetts, …
Yotopoulos P.A., Floro S.L.	Income distribution, transaction costs and market fragmentation in informal credit markets	1992	Cambridge Journal of Economics	16	3		303	326		21	https://www.scopus.com/inward/record.uri?eid=2-s2.0-0026960040&partnerID=40&md5=d0387db2e7cfde33e3b0d483be802e3b	Stanford University, United States; The American University, United States	Yotopoulos, P.A., Stanford University, United States; Floro, S.L., Stanford University, United States, The American University, United States
Howze E.H., Broyden R.R., Impara J.C.	Using Informal Caregivers to Communicate With Women About Mammography	1992	Health Communication	4	3		227	244		19	https://www.scopus.com/inward/record.uri?eid=2-s2.0-0012116621&doi=10.1207%2fs15327027hc0403_5&partnerID=40&md5=e91f14f72cfd2ca68f23e54febf8790b	Division of Health, Physical Education College, Education Virginia Tech., United States; Gaston County Health Department Gastonia, North Carolina, United States; Community Health Education, Virginia Tech, Blacksburg, VA 24061-0326, United States	Howze, E.H., Division of Health, Physical Education College, Education Virginia Tech., United States; Broyden, R.R., Gaston County Health Department Gastonia, North Carolina, United States; Impara, J.C., Community Health Education, Virginia Tech, Blacksburg, VA 24061-0326, United States
Groger L.	Tied to each other through ties to the land: Informal support of black elders in a Southern U.S. Community	1992	Journal of Cross-Cultural Gerontology	7	3		205	220		32	https://www.scopus.com/inward/record.uri?eid=2-s2.0-0001491367&doi=10.1007%2fBF00122509&partnerID=40&md5=9d6cef4c60cd00b1949a5d1b7cbb1e60	Miami University Department of Sociology and Anthropology and Scripps Gerontology Center Oxford, Ohio, 45056, United States	Groger, L., Miami University Department of Sociology and Anthropology and Scripps Gerontology Center Oxford, Ohio, 45056, United States	coping strategies; informal support; minority aging; reciprocity and exchange
Mc W.J., Safewright M.P.	Formal and informal interaction between area agencies on aging and departments of social services: Implications for practice	1992	Journal of Gerontological Social Work	18	2022-04-03		97	115			https://www.scopus.com/inward/record.uri?eid=2-s2.0-84952501464&doi=10.1300%2fJ083V18N03_08&partnerID=40&md5=88e1a844e63bace2eeb91dafd9756f46	Center for Gerontology, Child Development at Virginia Polytechnic Institute and State University, United States; Center for Gerontology, Virginia Polytechnic Institute and State University, United States	Mc, W.J., Center for Gerontology, Child Development at Virginia Polytechnic Institute and State University, United States; Safewright, M.P., Center for Gerontology, Virginia Polytechnic Institute and State University, United States
Todtman K., William Gustafson A.	The financial impact scale: An instrument for assessing informal long-term caregivers	1992	Journal of Gerontological Social Work	18	2022-04-03		135	147		4	https://www.scopus.com/inward/record.uri?eid=2-s2.0-0343315241&doi=10.1300%2fJ083V18N03_10&partnerID=40&md5=f42c120de63a09bedf1257a69122f605	Texas Tech University, United States; BC, Canada; Texas Tech University, Department of Merchandising, Environmental Design and Consumer Economics, United States	Todtman, K., Texas Tech University, United States, BC, Canada; William Gustafson, A., Texas Tech University, Department of Merchandising, Environmental Design and Consumer Economics, United States
Becknell J.M.	Wants, motivations, values. An informal look at the front-line provider.	1992	A Journal of emergency medical services : JEMS	17	6		32	37		2	https://www.scopus.com/inward/record.uri?eid=2-s2.0-0026870927&partnerID=40&md5=510a1ff328a0186d8ddf0e7946b4ae01		Becknell, J.M.
Powell J.Y.	The nifty nine: An informal support group for executives of residential child care agencies	1992	Residential Treatment for Children and Youth	9	2		85	95			https://www.scopus.com/inward/record.uri?eid=2-s2.0-84953948745&doi=10.1300%2fJ007v09n02_08&partnerID=40&md5=c10f5682c39b2be21120fd6a40e210c5	East Carolina University, Ragsdale Building, Greenville, NC, 27858, United States	Powell, J.Y., East Carolina University, Ragsdale Building, Greenville, NC, 27858, United States
Garcia J.L., Kosberg J.I.	Understanding anger: Implications for formal and informal caregivers	1992	Journal of Elder Abuse and Neglect	4	4		87	99		8	https://www.scopus.com/inward/record.uri?eid=2-s2.0-26844472027&doi=10.1300%2fJ084v04n04_08&partnerID=40&md5=483696eb93a2775fe24a8a362f1efa84	Department of Gerontology, College of Arts and Sciences, University of South Florida, Tampa, FL, 33620, United States; School of Social Work, McGill University, Montreal, QC, H3A 2A7, Canada	Garcia, J.L., Department of Gerontology, College of Arts and Sciences, University of South Florida, Tampa, FL, 33620, United States; Kosberg, J.I., School of Social Work, McGill University, Montreal, QC, H3A 2A7, Canada
Rozin M.V.	The Dynamics of the Individual in Informal Associations	1992	Russian Education & Society	34	2		56	69			https://www.scopus.com/inward/record.uri?eid=2-s2.0-84945828217&doi=10.2753%2fRES1060-9393340256&partnerID=40&md5=3b115de8f84843b63b557245ece419a8		Rozin, M.V.
Machen J.	Interpreting science in informal settings: Opportunities and challenges for technical communicators	1992	Conference Record on Crossing Frontiers - IPCC 1992: IEEE Professional Communication Society			672997	91	94			https://www.scopus.com/inward/record.uri?eid=2-s2.0-85068043424&doi=10.1109%2fIPCC.1992.672997&partnerID=40&md5=eeee4afe5a072509f6fdc826f3ca09ee	Information Services Division, Los Alamos National Laboratory, Los Alamos, NM 87545, United States	Machen, J., Information Services Division, Los Alamos National Laboratory, Los Alamos, NM 87545, United States
Valcev V.B., Grigor'Ev V.R., Nikonov V.G., Trushin N.A.	Informal neuron as a basic element for neurocomputers	1992	Proceedings 1992 RNNS/IEEE Symposium on Neuroinformatics and Neurocomputers, RNNS 1992			268582	529	530			https://www.scopus.com/inward/record.uri?eid=2-s2.0-85067365392&doi=10.1109%2fRNNS.1992.268582&partnerID=40&md5=eefefd68d2f61d703686785c6bf75389	Scientific Research Lnstitute quant, 15, 4-th Likhachevsky Lane, Moscow, 125438, Russian Federation	Valcev, V.B., Scientific Research Lnstitute quant, 15, 4-th Likhachevsky Lane, Moscow, 125438, Russian Federation; Grigor'Ev, V.R., Scientific Research Lnstitute quant, 15, 4-th Likhachevsky Lane, Moscow, 125438, Russian Federation; Nikonov, V.G., Scientific Research Lnstitute quant, 15, 4-th Likhachevsky Lane, Moscow, 125438, Russian Federation; Trushin, N.A., Scientific Research Lnstitute quant…
Powel K.L.	Software process training: A formal and informal approach at mcdonnell douglas electronic systems company	1992	Lecture Notes in Computer Science (including subseries Lecture Notes in Artificial Intelligence and Lecture Notes in Bioinformatics)	640 LNCS			308	311			https://www.scopus.com/inward/record.uri?eid=2-s2.0-85029753771&doi=10.1007%2f3-540-55963-9_58&partnerID=40&md5=623c7b849daa380de13facae32dd41a2	Software Engineering Technology, McDonnell Douglas Electronic Systems Company, United States	Powel, K.L., Software Engineering Technology, McDonnell Douglas Electronic Systems Company, United States
Weedman J.	Informal and formal channels in boundary‐spanning communication	1992	Journal of the American Society for Information Science	43	3		257	267		29	https://www.scopus.com/inward/record.uri?eid=2-s2.0-84989509343&doi=10.1002%2f%28SICI%291097-4571%28199204%2943%3a3%3c257%3a%3aAID-ASI8%3e3.0.CO%3b2-K&partnerID=40&md5=58cb539f2b08ff235fa14e31dbd686fe	University of California, Berkeley, School of Library and Information Studies, Berkeley, California, 94720, United States	Weedman, J., University of California, Berkeley, School of Library and Information Studies, Berkeley, California, 94720, United States
Leslie L.A.	The role of informal support networks in the adjustment of Central American immigrant families	1992	Journal of Community Psychology	20	3		243	256		38	https://www.scopus.com/inward/record.uri?eid=2-s2.0-84987493225&doi=10.1002%2f1520-6629%28199207%2920%3a3%3c243%3a%3aAID-JCOP2290200307%3e3.0.CO%3b2-A&partnerID=40&md5=9b72d471c8d449d11e7b2abc25f61a00	Department of Family and Community Development, University of Maryland, United States	Leslie, L.A., Department of Family and Community Development, University of Maryland, United States
CHAO G.T., WALZ P., GARDNER P.D.	FORMAL AND INFORMAL MENTORSHIPS: A COMPARISON ON MENTORING FUNCTIONS AND CONTRAST WITH NONMENTORED COUNTERPARTS	1992	Personnel Psychology	45	3		619	636		590	https://www.scopus.com/inward/record.uri?eid=2-s2.0-84986049859&doi=10.1111%2fj.1744-6570.1992.tb00863.x&partnerID=40&md5=6bca7f3e221ef128d3f3bd0a4947622e	Department of Management, Michigan State University, United States; Collegiate Employment Research Institute, Michigan State University, United States	CHAO, G.T., Department of Management, Michigan State University, United States; WALZ, P., Department of Management, Michigan State University, United States; GARDNER, P.D., Collegiate Employment Research Institute, Michigan State University, United States
Feferman S.	A new EpprroAch to EbstrEct data types, I Informal development	1992	Mathematical Structures in Computer Science	2	2		193	229		7	https://www.scopus.com/inward/record.uri?eid=2-s2.0-84976164453&doi=10.1017%2fS0960129500001432&partnerID=40&md5=459a2eaababb95cfe1822df4f5cc6cfe	Dept. of Mathematics, Stanford University, CA 94305, United States	Feferman, S., Dept. of Mathematics, Stanford University, CA 94305, United States
Mcleod D.M., Hertog J.K.	The manufacture of ‘public opinion’ by reporters: Informal cues for public perceptions of protest groups	1992	Discourse & Society	3	3		259	275		147	https://www.scopus.com/inward/record.uri?eid=2-s2.0-84973744346&doi=10.1177%2f0957926592003003001&partnerID=40&md5=65e69e00098caf2d2cc724d26b7501dd	University of delaware, United States; University of kentucky, United States	Mcleod, D.M., University of delaware, United States; Hertog, J.K., University of kentucky, United States	alternative media; anarchists; media coverage; public opinion; social protest
Taylor M.M.	Formal versus Informal Incentive Structures and Legislator Behavior: Evidence from Costa Rica	1992	The Journal of Politics	54	4		1055	1073		64	https://www.scopus.com/inward/record.uri?eid=2-s2.0-84972224778&doi=10.2307%2f2132108&partnerID=40&md5=65d9fc282356a211f195c994e96cc499	Texas A&M University, United States	Taylor, M.M., Texas A&M University, United States
Bond J.	The Politics of Caregiving: The Professionalisation of Informal Care	1992	Ageing and Society	12	1		5	21		34	https://www.scopus.com/inward/record.uri?eid=2-s2.0-84971975931&doi=10.1017%2fS0144686X00004645&partnerID=40&md5=590b19ea2484e6a4bddfa82d3bc61522	Centre for Health Services Research, School of Health Care Sciences University, 21, Claremont Place, Newcastle upon Tyne NE2 4AA, United Kingdom	Bond, J., Centre for Health Services Research, School of Health Care Sciences University, 21, Claremont Place, Newcastle upon Tyne NE2 4AA, United Kingdom
Dooghe G.	Informal caregivers of elderly people: An european review	1992	Ageing and Society	12	3		369	380		25	https://www.scopus.com/inward/record.uri?eid=2-s2.0-84971947663&doi=10.1017%2fS0144686X00005079&partnerID=40&md5=fb8275da39a1236e84d370abf4436998	Population and Family Study Centre, Ministry of the Flemish Community, Markiesstraat 1, 1000 Brussels, Belgium	Dooghe, G., Population and Family Study Centre, Ministry of the Flemish Community, Markiesstraat 1, 1000 Brussels, Belgium
Frühwirth T., Herold A., Küchenhoff V., Le Provost T., Lim P., Monfroy E., Wallace M.	Constraint logic programming – an informal introduction	1992	Lecture Notes in Computer Science (including subseries Lecture Notes in Artificial Intelligence and Lecture Notes in Bioinformatics)	636 LNCS			3	35		23	https://www.scopus.com/inward/record.uri?eid=2-s2.0-84968432070&doi=10.1007%2f3-540-55930-2_2&partnerID=40&md5=c60baa51219c97829eed9b5b6c3b8140	ECRC, European Computer-Industry Research Centre, Arabellastr. 17, Munich 81, D-8000, Germany	Frühwirth, T., ECRC, European Computer-Industry Research Centre, Arabellastr. 17, Munich 81, D-8000, Germany; Herold, A., ECRC, European Computer-Industry Research Centre, Arabellastr. 17, Munich 81, D-8000, Germany; Küchenhoff, V., ECRC, European Computer-Industry Research Centre, Arabellastr. 17, Munich 81, D-8000, Germany; Le Provost, T., ECRC, European Computer-Industry Research Centre, Arabe…
Petersen H.	On Women and Legal Concepts: Informal Law and the Norm of Consideration	1992	Social & Legal Studies	1	4		493	513		7	https://www.scopus.com/inward/record.uri?eid=2-s2.0-84965494833&doi=10.1177%2f096466399200100403&partnerID=40&md5=8ac81546cb86913e6395c5ae03ffa159	University of Copenhagen, Denmark	Petersen, H., University of Copenhagen, Denmark
Maurer J.H.	The Anglo-German Naval Rivalry and Informal Arms Control, 1912–1914	1992	Journal of Conflict Resolution	36	2		284	308		9	https://www.scopus.com/inward/record.uri?eid=2-s2.0-84965443334&doi=10.1177%2f0022002792036002004&partnerID=40&md5=6bb756326d5f03795b84f1509ee26574	Naval War College, United States	Maurer, J.H., Naval War College, United States
Telles E.E.	Who Gets Formal Sector Jobs?:Determinants of Formal-Informal Participation in Brazilian Metropolitan Areas	1992	Work and Occupations	19	2		108	127		9	https://www.scopus.com/inward/record.uri?eid=2-s2.0-84965384669&doi=10.1177%2f0730888492019002001&partnerID=40&md5=12d1a3be457dac056ce0b93b33bb27a4	University of California, Los Angeles, United States	Telles, E.E., University of California, Los Angeles, United States
Morris L., Irwin S.	Unemployment and informal support: Dependency, exclusion, or participation?	1992	Work Employment & Society	6	2		185	207		20	https://www.scopus.com/inward/record.uri?eid=2-s2.0-84965383704&doi=10.1177%2f095001709262002&partnerID=40&md5=7bfe096697c65bd568ae7569b44f036c	Department of Sociology, University of Essex, United Kingdom	Morris, L., Department of Sociology, University of Essex, United Kingdom; Irwin, S., Department of Sociology, University of Essex, United Kingdom
Gómez-Granell C., Moreno P.	Lo Individual y lo Social en la Construcción del Conocimiento	1992	Infancia y Aprendizaje	15	59-60		159	183			https://www.scopus.com/inward/record.uri?eid=2-s2.0-84963144543&doi=10.1080%2f02103702.1992.10822354&partnerID=40&md5=37085700091f3124b084f0374d84336b		Gómez-Granell, C.; Moreno, P.	Arithmetic problem solving; Context; Educational discourse; Informal mathematics; Interactivity; Mathematic language; Symbolization; Teacher-students interaction; Teaching of Mathematics
Good I.J.	The Bayes/non-Bayes compromise: A brief review	1992	Journal of the American Statistical Association	87	419		597	606		87	https://www.scopus.com/inward/record.uri?eid=2-s2.0-84950429964&doi=10.1080%2f01621459.1992.10475256&partnerID=40&md5=0a7d04dad281e0c0c3698c3dd048e7e6	Virginia Polytechnic Institute and State University, Blacksburg, VA, 24061, United States	Good, I.J., Virginia Polytechnic Institute and State University, Blacksburg, VA, 24061, United States	Animals as informal; Bayesians; Fine structure constant; Hierarchical Bayes; Inexactification; Maximum Likelihood; P values; Relativistic; Standardized; Type II
Gordon D.S., Easton N.	Patterns of caring: Case studies in informal care	1992	Practice	6	1		16	24		1	https://www.scopus.com/inward/record.uri?eid=2-s2.0-84945806015&doi=10.1080%2f09503159208411571&partnerID=40&md5=32c05fdd4d58c2dd39a4d446899b5f2a		Gordon, D.S.; Easton, N.
MacDonald S., Williams C.	The Informal Information Network in an Age of Advanced Telecommunications	1992	Human Systems Management	11	2		77	87		21	https://www.scopus.com/inward/record.uri?eid=2-s2.0-84933487596&doi=10.3233%2fHSM-1992-11206&partnerID=40&md5=7b7c116a589405f890c0dfc7140219aa	Centre for Corporate Strategy and Change, University of Warwick, Coventry, CV4 7AL, United Kingdom; Department of Economics, University of Queensland, Brisbane, QLD, 4072, Australia	MacDonald, S., Centre for Corporate Strategy and Change, University of Warwick, Coventry, CV4 7AL, United Kingdom; Williams, C., Department of Economics, University of Queensland, Brisbane, QLD, 4072, Australia	Information; Information exchange; Information networks; Telecommunications
Collins M.D., Frey J.H.	Drunken driving and informal social control: The case of peer intervention	1992	Deviant Behavior	13	1		73	87		18	https://www.scopus.com/inward/record.uri?eid=2-s2.0-84933485667&doi=10.1080%2f01639625.1992.9967899&partnerID=40&md5=28a7013a3a7d2246dfc5af5506ff9470	Oklahoma State University, Stillwater, United States; University of Nevada, Las Vegas, United States	Collins, M.D., Oklahoma State University, Stillwater, United States; Frey, J.H., University of Nevada, Las Vegas, United States
Tovey P.	Image and Experience of Contemporary Public Schools: Informal processes and the post-school transition	1992	Educational Studies	18	1		95	105		2	https://www.scopus.com/inward/record.uri?eid=2-s2.0-7144239523&doi=10.1080%2f0305569920180109&partnerID=40&md5=1c85a9808937c4565b458fd94fa70318	Department of Sociology and Social Anthropology, University of Hull, Cottingham Road, Hull HU6 7RX, United Kingdom	Tovey, P., Department of Sociology and Social Anthropology, University of Hull, Cottingham Road, Hull HU6 7RX, United Kingdom
Fish Robert S., Kraut Robert E., Root Robert W., Rice Ronald E.	Evaluating video as a technology for informal communication	1992	Conference on Human Factors in Computing Systems - Proceedings				37	48		111	https://www.scopus.com/inward/record.uri?eid=2-s2.0-57249090977&doi=10.1145%2f142750.142755&partnerID=40&md5=f9c53af156220d8b2f977e929be4ef80		Fish, Robert S.; Kraut, Robert E.; Root, Robert W.; Rice, Ronald E.
Labeodan O.A.	Women in the informal house-building industry in Nigeria	1992	Habitat International	16	1		17	24		2	https://www.scopus.com/inward/record.uri?eid=2-s2.0-44049119915&doi=10.1016%2f0197-3975%2892%2990004-I&partnerID=40&md5=5ab5ac80991c559519ee1a81bee410d7	Nigerian Institute of Social and Economic Research, Ibadan, Nigeria	Labeodan, O.A., Nigerian Institute of Social and Economic Research, Ibadan, Nigeria
Harper M.	The city as a home for enterprise: Has anything changed for the informal sector?	1992	Habitat International	16	2		143	148		9	https://www.scopus.com/inward/record.uri?eid=2-s2.0-38249015207&doi=10.1016%2f0197-3975%2892%2990044-Y&partnerID=40&md5=af734605ccab6cd2fdd45d6691ee6632	Cranfield School of Management, Bedford, United Kingdom	Harper, M., Cranfield School of Management, Bedford, United Kingdom
Harrison R.T., Mason C.M.	International perspectives on the supply of informal venture capital	1992	Journal of Business Venturing	7	6		459	475		115	https://www.scopus.com/inward/record.uri?eid=2-s2.0-38249008692&doi=10.1016%2f0883-9026%2892%2990020-R&partnerID=40&md5=0475597aa4349b652c6f6b4c484c074d	University of Ulster, United Kingdom; University of Southampton, United Kingdom	Harrison, R.T., University of Ulster, United Kingdom; Mason, C.M., University of Southampton, United Kingdom
Welch M., Link D.P.	Informal Assessment of Paragraph Composition	1992	Intervention in School and Clinic	27	3		145	149		2	https://www.scopus.com/inward/record.uri?eid=2-s2.0-34248851171&doi=10.1177%2f105345129202700303&partnerID=40&md5=82f1e460f54c7088fe7cc2cdaa1feb12	Department of Special Education, University of Utah, Milton Bennion Hall 221, Salt Lake City, UT 84112, United States; Comprehensive Systems of Personnel Development for the Nevada Office of Education, Carson City, Nevada, United States	Welch, M., Department of Special Education, University of Utah, Milton Bennion Hall 221, Salt Lake City, UT 84112, United States; Link, D.P., Comprehensive Systems of Personnel Development for the Nevada Office of Education, Carson City, Nevada, United States
Atkinson M.M.	Formality and informality in the communicative classroom	1992	Language Learning Journal	5	1		6	7			https://www.scopus.com/inward/record.uri?eid=2-s2.0-34248834202&doi=10.1080%2f09571739285200031&partnerID=40&md5=317614fd092294edd3bd81d5dfe6da4c	University of Bristol, United Kingdom	Atkinson, M.M., University of Bristol, United Kingdom
Powell M.J.	Semantic/pragmatic regularities in informal lexis: British speakers in spontaneous conversational settings	1992	Text	12	1		19	58		7	https://www.scopus.com/inward/record.uri?eid=2-s2.0-34247700518&doi=10.1515%2ftext.1.1992.12.1.19&partnerID=40&md5=7c4aff542e3639e11e3f80504496f0e9	Department of English, University of British Columbia, Canada, Canada	Powell, M.J., Department of English, University of British Columbia, Canada, Canada
WHITE‐MEANS S.I.	Allocation of Labor to Informal Home Health Production: Health Care for Frail Elderly, if Time Permits	1992	Journal of Consumer Affairs	26	1		69	89		10	https://www.scopus.com/inward/record.uri?eid=2-s2.0-3142553831&doi=10.1111%2fj.1745-6606.1992.tb00016.x&partnerID=40&md5=faed648dd984c12342ae0e3976d4c253	Department of Economics, Memphis State University, Memphis, Tennessee, United States	WHITE‐MEANS, S.I., Department of Economics, Memphis State University, Memphis, Tennessee, United States
Thompson A.	Informal Empire? An Exploration in the History of Anglo-Argentine Relations, 1810–1914	1992	Journal of Latin American Studies	24	2		419	436		36	https://www.scopus.com/inward/record.uri?eid=2-s2.0-2442760117&doi=10.1017%2fS0022216X00023440&partnerID=40&md5=922d6e5d07ff4784ed26ee3b61db94e8	Nurfield College, Oxford, United Kingdom	Thompson, A., Nurfield College, Oxford, United Kingdom
Ladd G.W., Hart C.H.	Creating Informal Play Opportunities: Are Parents' and Preschoolers' Initiations Related to Children's Competence With Peers?	1992	Developmental Psychology	28	6		1179	1187		79	https://www.scopus.com/inward/record.uri?eid=2-s2.0-21144471689&doi=10.1037%2f0012-1649.28.6.1179&partnerID=40&md5=8ddd527712887fc58f7d662098747666	Bureau of Educational Research, University of Illinois, 1310 South 6th Street, Champaign, IL 61820, United States; Louisiana State University, United States	Ladd, G.W., Bureau of Educational Research, University of Illinois, 1310 South 6th Street, Champaign, IL 61820, United States; Hart, C.H., Louisiana State University, United States
Sugarman P., Collins P.	Informal admission to secure units: A paradoxical situation?	1992	Journal of Forensic Psychiatry	3	3		477	485		5	https://www.scopus.com/inward/record.uri?eid=2-s2.0-19544371433&doi=10.1080%2f09585189208409023&partnerID=40&md5=4b7849d6373b5dbb0f850a19b359cda1	Reaside Clinic, Bristol Road South, Birmingham, B45 9BE, United States; Newton Lodge, Ouchthorpe Lane, Wakefield, WF1 3SP, United States	Sugarman, P., Reaside Clinic, Bristol Road South, Birmingham, B45 9BE, United States; Collins, P., Newton Lodge, Ouchthorpe Lane, Wakefield, WF1 3SP, United States
Pesut M.	Statistics of the hidden economy and informal activities inside the production boundary of the national accounts. An overview of national practices	1992	Statistical Journal of the United Nations Economic Commission for Europe	9	1		1	26		2	https://www.scopus.com/inward/record.uri?eid=2-s2.0-13144303963&doi=10.3233%2fSJU-1992-9101&partnerID=40&md5=6a3c9a787dd850f38fc6fd2954cfe52d	Economic Commision for Europe, Economic Commision jor Europe, Palais des Nations, CHI21I Geneva 10, Switzerland	Pesut, M., Economic Commision for Europe, Economic Commision jor Europe, Palais des Nations, CHI21I Geneva 10, Switzerland
Arlington J., Brenninkmeyer S.M., Arn D., Grundhauser R., O’Connell D.C.	A usual extreme case: Pause reports of informal spontaneous dialogue	1992	Bulletin of the Psychonomic Society	30	2		161	163		4	https://www.scopus.com/inward/record.uri?eid=2-s2.0-0347356947&doi=10.3758%2fBF03330427&partnerID=40&md5=a813186c6e4d9dca951d3a9b8d294e27	Department of Psychology, Georgetown University, Washington, DC, 20057, United States	Arlington, J., Department of Psychology, Georgetown University, Washington, DC, 20057, United States; Brenninkmeyer, S.M., Department of Psychology, Georgetown University, Washington, DC, 20057, United States; Arn, D., Department of Psychology, Georgetown University, Washington, DC, 20057, United States; Grundhauser, R., Department of Psychology, Georgetown University, Washington, DC, 20057, Unit…
Fennell P.	Informal compulsion: The psychiatric treatment of juveniles under common law	1992	Journal of Social Welfare and Family Law	14	4		311	333		10	https://www.scopus.com/inward/record.uri?eid=2-s2.0-0040097807&doi=10.1080%2f09649069208412358&partnerID=40&md5=847d12c31df40d564fbeb2354b7186c5	Cardiff Law School, Cardiff, United Kingdom	Fennell, P., Cardiff Law School, Cardiff, United Kingdom
Mitullah W.V.	Towards a policy of upgrading informal settlements and site and service schemes in the city of Nairobi, Kenya	1992	African Urban Quarterly	7	2022-02-01		186	194		1	https://www.scopus.com/inward/record.uri?eid=2-s2.0-0027106057&partnerID=40&md5=672fa61f780a2bac2d1a6112ceeac733	Inst of Development Studies, Univ of Nairobi, PO Box 30197, Nairobi, Kenya, Kenya	Mitullah, W.V., Inst of Development Studies, Univ of Nairobi, PO Box 30197, Nairobi, Kenya, Kenya
Mwatha R.G.	Women business entrepreneurs in the informal sector of the city of Nairobi, Kenya	1992	African Urban Quarterly	7	2022-02-01		203	208			https://www.scopus.com/inward/record.uri?eid=2-s2.0-0027106036&partnerID=40&md5=649abeac1027837c52f5c2b7f7367e88	Sociology Department, Kenyatta University, PO Box 43844, Nairobi, Kenya, Kenya	Mwatha, R.G., Sociology Department, Kenyatta University, PO Box 43844, Nairobi, Kenya, Kenya
Grootaert C.	The position of migrants in the urban informal labour markets in côte d'lvoire	1992	Journal of African Economies	1	3		416	445		6	https://www.scopus.com/inward/record.uri?eid=2-s2.0-0027101228&doi=10.1093%2foxfordjournals.jae.a036761&partnerID=40&md5=01294f781f6f5bd2bc5dc7f8e742d53b	The World Bank, United States	Grootaert, C., The World Bank, United States
Dijk M.P.v.	How Relevant is Flexible Specialisation in Burkina Faso's Informal Sector and the Formal Manufacturing Sector?	1992	IDS Bulletin	23	3		45	50		9	https://www.scopus.com/inward/record.uri?eid=2-s2.0-0027098359&doi=10.1111%2fj.1759-5436.1992.mp23003009.x&partnerID=40&md5=e9b6393a37af4b6b33d58607f08f6c71		Dijk, M.P.v.
Simon D., Birch S.L.	Formalizing the informal sector in a changing South Africa: Small-scale manufacturing on the Witwatersrand	1992	World Development	20	7		1029	1045		14	https://www.scopus.com/inward/record.uri?eid=2-s2.0-0027089005&doi=10.1016%2f0305-750X%2892%2990129-J&partnerID=40&md5=710e77fdc42df5a99405257f59f9e41d	University of London, United Kingdom	Simon, D., University of London, United Kingdom; Birch, S.L., University of London, United Kingdom
Chipeta C., Mkandawire M.L.C.	The informal financial sector in Malawi	1992	Savings & Development/African Review of Money Finance & Banking	2			121	157		8	https://www.scopus.com/inward/record.uri?eid=2-s2.0-0027088056&partnerID=40&md5=ed34a06793c36f84ede51bb6e67df0b1		Chipeta, C.; Mkandawire, M.L.C.
Macharia K.	Slum Clearance and the Informal Economy in Nairobi	1992	The Journal of Modern African Studies	30	2		221	236		41	https://www.scopus.com/inward/record.uri?eid=2-s2.0-0027085201&doi=10.1017%2fS0022278X00010697&partnerID=40&md5=aaf88d7d8f749026bc521d58526eca84	Harvard University, Cambridge, Massachusetts, United States	Macharia, K., Harvard University, Cambridge, Massachusetts, United States
Charlton R.	Palliative care in non-cancer patients and the neglected caregiver	1992	Journal of Clinical Epidemiology	45	12		1447	1449		6	https://www.scopus.com/inward/record.uri?eid=2-s2.0-0027082139&doi=10.1016%2f0895-4356%2892%2990206-3&partnerID=40&md5=01d46ff9cf8e2fff95d8ca2daeb04c5e	Criffel, Dalbury Lees, Derbyshire DE6 5BE, England, United Kingdom	Charlton, R., Criffel, Dalbury Lees, Derbyshire DE6 5BE, England, United Kingdom	Caregiver; Chronic disease; Grief; Informal carer; Palliation; Respite care
Aryeetey E., Hyuha M.	The informal financial sector and markets in Africa: an empirical study	1992	Economic reform in sub-Saharan Africa				125	136			https://www.scopus.com/inward/record.uri?eid=2-s2.0-0027077016&partnerID=40&md5=24d24abf122f0352d578b05909c9ba0b		Aryeetey, E.; Hyuha, M.
CHU Y.W.	Informal Work in Hong Kong	1992	International Journal of Urban and Regional Research	16	3		420	441		8	https://www.scopus.com/inward/record.uri?eid=2-s2.0-0027075481&doi=10.1111%2fj.1468-2427.1992.tb00185.x&partnerID=40&md5=7980000041370c22f86952fc1589bb93	Sociology Department, University of California, Davis, California, 95616, United States	CHU, Y.W., Sociology Department, University of California, Davis, California, 95616, United States
Abdel-Fadil M.	On the dynamics of interface between formal and informal economies in LDCs	1992	IDS Discussion Paper	301					39	1	https://www.scopus.com/inward/record.uri?eid=2-s2.0-0027073434&partnerID=40&md5=f137f7641d72b5df1bb9040e5af5ffe0		Abdel-Fadil, M.
Barmby T., Charles S.	INFORMAL CARE AND FEMALE LABOUR SUPPLY	1992	Scottish Journal of Political Economy	39	3		288	301		1	https://www.scopus.com/inward/record.uri?eid=2-s2.0-0027069822&doi=10.1111%2fj.1467-9485.1992.tb00622.x&partnerID=40&md5=459a299809ae1e549fc5515994c428b7	Loughborough University, United Kingdom; University College of Wales, Aberystwyth, United Kingdom	Barmby, T., Loughborough University, United Kingdom; Charles, S., University College of Wales, Aberystwyth, United Kingdom
Ajobo O.	Rural credit delivery through informal savings and credit associations in the Nigerian economy	1992	Journal of Financial Management & Analysis	5	1		10	14			https://www.scopus.com/inward/record.uri?eid=2-s2.0-0027069084&partnerID=40&md5=c449870a5b7bd76849d1dcd6eb53e8e9		Ajobo, O.
Anheier H.K.	Economic environments and differentiation: A comparative study of informal sector economies in Nigeria	1992	World Development	20	11		1573	1585		3	https://www.scopus.com/inward/record.uri?eid=2-s2.0-0027047681&doi=10.1016%2f0305-750X%2892%2990015-N&partnerID=40&md5=86077116f257b6f65011fbd9cc55121a	Rutgers University, Johns Hopkins University, United States	Anheier, H.K., Rutgers University, Johns Hopkins University, United States
Sik E.	From the Second to the Informal Economy	1992	Journal of Public Policy	12	2		153	175		32	https://www.scopus.com/inward/record.uri?eid=2-s2.0-0027046548&doi=10.1017%2fS0143814X00005092&partnerID=40&md5=3d76cfe14b1b3532d40d026fc36d8b64	Budapest University of Economics, United Kingdom	Sik, E., Budapest University of Economics, United Kingdom
Thomas J.J.	Whatever happened to the urban informal sector? The regressive effect of "double dualism' on the financial analysis of developing countries	1992	Bulletin of Latin American Research	11	3		279	294		2	https://www.scopus.com/inward/record.uri?eid=2-s2.0-0027043470&doi=10.2307%2f3338865&partnerID=40&md5=d1d56272e512884141d69eaa1ff012ca	The London Sch of Economics & Political Science, Dept of Economics, Houghton St, Aldwych, London, WC2E 2AE, UK	Thomas, J.J., The London Sch of Economics & Political Science, Dept of Economics, Houghton St, Aldwych, London, WC2E 2AE, UK
Schiffler M.	Economics of survival, housing and informal credits in a Tunisian low-income settlement [Uberlebensokonomie, Wohnungsbau und informelle Kredite in einem tunesischen Armenviertel]	1992	Orient	33	1		81	96			https://www.scopus.com/inward/record.uri?eid=2-s2.0-0027039530&partnerID=40&md5=47a17c18f719d4fef2bbfbba950699ca		Schiffler, M.
Ghate P.B.	Interaction between the formal and informal financial sectors: The Asian experience	1992	World Development	20	6		859	872		37	https://www.scopus.com/inward/record.uri?eid=2-s2.0-0027035398&doi=10.1016%2f0305-750X%2892%2990056-2&partnerID=40&md5=325a16346d034a5be04305c9dfff1654		Ghate, P.B.
Brothers Laurence, Hollan Jim, Nielsen Jakob, Stornetta Scott, Abney Steve, Furnas George, Littman Michael	Supporting informal communication via ephemeral interest groups	1992	Proceedings of the Conference on Computer-Supported Cooperative Work				84	90		23	https://www.scopus.com/inward/record.uri?eid=2-s2.0-0026961031&doi=10.1145%2f143457.143465&partnerID=40&md5=9e50fbe265c1860144c248d88514bd5a	Bellcore, Morristown, NJ, United States	Brothers, Laurence, Bellcore, Morristown, NJ, United States; Hollan, Jim, Bellcore, Morristown, NJ, United States; Nielsen, Jakob, Bellcore, Morristown, NJ, United States; Stornetta, Scott, Bellcore, Morristown, NJ, United States; Abney, Steve, Bellcore, Morristown, NJ, United States; Furnas, George, Bellcore, Morristown, NJ, United States; Littman, Michael, Bellcore, Morristown, NJ, United States
Reymond C.	Peasants, credit and money lending: informal credit and popular banks in Rwanda [Le paysan, le credit et l'usure: credit informel et banques populaires au Rwanda]	1992	Geneva-Africa	30	2		99	119			https://www.scopus.com/inward/record.uri?eid=2-s2.0-0026960039&partnerID=40&md5=3659cfc82d9fbcf6a7339f9ff1d47f3a		Reymond, C.
Laserna R.	Informality and illegality: the case of coca production in Bolivia	1992	Berkeley Planning Journal	7			124	131			https://www.scopus.com/inward/record.uri?eid=2-s2.0-0026958928&partnerID=40&md5=1bcbe3f536be882653aa4ee9bc7d290c		Laserna, R.
Jenkins E.R.	The names of informal settlements	1992	Nomina Africana	6	2		21	27		1	https://www.scopus.com/inward/record.uri?eid=2-s2.0-0026958258&partnerID=40&md5=fb671a1c08adb1d63a4f9cfc6a8b702e		Jenkins, E.R.
Schneider H.	Small-scale manufacturing enterprises and the informal sector in a medium sized urban center in the Philippines	1992	Malaysian Journal of Tropical Geography	23	1		33	43			https://www.scopus.com/inward/record.uri?eid=2-s2.0-0026957601&partnerID=40&md5=48d955a7e7962404c1ac714862626d9c	Dept. Cultural Geography & Development Research, Heinrich-Heine- University, Dusseldorf Universitatstrasse, 1, 4000 Duesseldorf, Germany.	Schneider, H., Dept. Cultural Geography & Development Research, Heinrich-Heine- University, Dusseldorf Universitatstrasse, 1, 4000 Duesseldorf, Germany.
Pamuk A.	Elusive boundaries of the informal housing sector	1992	Berkeley Planning Journal	7			139	147		3	https://www.scopus.com/inward/record.uri?eid=2-s2.0-0026957297&partnerID=40&md5=e94446184c65724f56ab71701aad3e40		Pamuk, A.
Leaf M.	Informality and urban land markets	1992	Berkeley Planning Journal	7			132	138		2	https://www.scopus.com/inward/record.uri?eid=2-s2.0-0026956498&partnerID=40&md5=e7682ec64c7c042ed096549fced22233		Leaf, M.
Laitinen P.	Participation of informal caregivers in the hospital care of elderly patients and their evaluations of the care given: pilot study in three different hospitals	1992	Journal of Advanced Nursing	17	10		1233	1237		29	https://www.scopus.com/inward/record.uri?eid=2-s2.0-0026939878&doi=10.1111%2fj.1365-2648.1992.tb01840.x&partnerID=40&md5=b309e67787a60032c1ea1302dfde2367	University of Kuopio, Department of Nursing Science, PO Box 1627, Kuopio, 70211, Finland	Laitinen, P., University of Kuopio, Department of Nursing Science, PO Box 1627, Kuopio, 70211, Finland
Jette A.M., Branch L.C., Sleeper L.A., Feldman H., Sullivan L.M.	High-risk profiles for nursing home admission	1992	Gerontologist	32	5		634	640		100	https://www.scopus.com/inward/record.uri?eid=2-s2.0-0026939328&doi=10.1093%2fgeront%2f32.5.634&partnerID=40&md5=bdd88689e4733c8ceef8ae277572ab3b	New England Research Institute, 9 Galen St, Watertown, MA, 02172, United States; Abt Associates, Inc, 55 Wheeler St, Cambridge, MA, 02138, United States; Boston University School of Medicine, United States	Jette, A.M., New England Research Institute, 9 Galen St, Watertown, MA, 02172, United States; Branch, L.C., Abt Associates, Inc, 55 Wheeler St, Cambridge, MA, 02138, United States; Sleeper, L.A., New England Research Institute, 9 Galen St, Watertown, MA, 02172, United States; Feldman, H., New England Research Institute, 9 Galen St, Watertown, MA, 02172, United States; Sullivan, L.M., Boston Unive…	Community-dwelling elderly; Informal support; Long-term care; Smoking
Roubaud F.	The dynamic of the informal urban sector in Mexico: the role of intersectoral mobility [La dynamique du secteur informel urbain au Mexique: le role de la mobilite intersectorielle.]	1992	Revue tiers-monde	33	132		893	924		1	https://www.scopus.com/inward/record.uri?eid=2-s2.0-0026935729&doi=10.3406%2ftiers.1992.4736&partnerID=40&md5=79c621abef164493c53a3fe2a7758395		Roubaud, F.
Thompson M.S., Peebles-Wilkins W.	The impact of formal, informal, and societal support networks on the psychological well-being of black adolescent mothers	1992	Social Work (United States)	37	4		322	328		83	https://www.scopus.com/inward/record.uri?eid=2-s2.0-0026892603&doi=10.1093%2fsw%2f37.4.322&partnerID=40&md5=1521de6ed329bb9ca96baf6ef42886a9	North Carolina State University, Department of Sociology, Box 8107, Raleigh, NC, 276958107, United States; Boston University School of Social Work, Boston, United States	Thompson, M.S., North Carolina State University, Department of Sociology, Box 8107, Raleigh, NC, 276958107, United States; Peebles-Wilkins, W., Boston University School of Social Work, Boston, United States
Atkinson F.I.	Experiences of informal carers providing nursing support for disabled dependants	1992	Journal of Advanced Nursing	17	7		835	840		8	https://www.scopus.com/inward/record.uri?eid=2-s2.0-0026889570&doi=10.1111%2fj.1365-2648.1992.tb02005.x&partnerID=40&md5=f8c657f11f543a1e9eaccead0116092a	Nursing Research Unit, Department of Nursing Studies, University of Edinburgh, 12 Buccleuch Place, Edinburgh, EH8 9LW, United Kingdom	Atkinson, F.I., Nursing Research Unit, Department of Nursing Studies, University of Edinburgh, 12 Buccleuch Place, Edinburgh, EH8 9LW, United Kingdom
Cunningham R.D.	The handicapped children's game: An informal essay	1992	Journal of Developmental and Behavioral Pediatrics	13	3		220	221			https://www.scopus.com/inward/record.uri?eid=2-s2.0-0026872397&partnerID=40&md5=1ef74d15da40f668dae0bae5707436a6	50 Greenway Square Apartment M-3 1, Dover, DE, 19901, United States	Cunningham, R.D., 50 Greenway Square Apartment M-3 1, Dover, DE, 19901, United States
Boaz R.F., Muller C.F.	Paid work and unpaid help by caregivers of the disabled and frail elders	1992	Medical Care	30	2		149	158		67	https://www.scopus.com/inward/record.uri?eid=2-s2.0-0026815688&doi=10.1097%2f00005650-199202000-00006&partnerID=40&md5=9190e6efb9bcc8b060ef733bbf9fbb84	Graduate Center, City University of New York (CUNY), New York, NY, United States	Boaz, R.F., Graduate Center, City University of New York (CUNY), New York, NY, United States; Muller, C.F., Graduate Center, City University of New York (CUNY), New York, NY, United States	Allocation of time; Caregiving; Informal care; Paid work; Unpaid help
Pedroza Mike, Cooke Daniel E.	Informal semantics of BagL	1992	American Society of Mechanical Engineers, Petroleum Division (Publication) PD	43			29	32			https://www.scopus.com/inward/record.uri?eid=2-s2.0-0026747983&partnerID=40&md5=ffe45faf7e2e27eecbfc373ae5a61568	Univ of Texas, El Paso, United States	Pedroza, Mike, Univ of Texas, El Paso, United States; Cooke, Daniel E., Univ of Texas, El Paso, United States
Pearlman D.N., Crown W.H.	Alternative Sources of Social Support and Their Impacts on Institutional Risk	1992	Gerontologist	32	4		527	535		60	https://www.scopus.com/inward/record.uri?eid=2-s2.0-0026738962&doi=10.1093%2fgeront%2f32.4.527&partnerID=40&md5=e2a7baa0c2302339ff5bbba112200f3d	Rookdale Center on Aging, Hunter College, 425 E. 25th St, New York, NY, 10010, United States; Policy Center on Aging, Heller School, Brandeis University, Waltham, MA, 02254, United States	Pearlman, D.N., Rookdale Center on Aging, Hunter College, 425 E. 25th St, New York, NY, 10010, United States; Crown, W.H., Policy Center on Aging, Heller School, Brandeis University, Waltham, MA, 02254, United States	Functional impairment; Informal and formal support; Nursing home use; Stress
Pögün Ş., Demirgören S., Kutay F.Z., Okur B.	Learning induces changes in the central cholinergic system of the rat in a sexually dimorphic pattern	1992	International Journal of Psychophysiology	13	1		17	23		10	https://www.scopus.com/inward/record.uri?eid=2-s2.0-0026718643&doi=10.1016%2f0167-8760%2892%2990015-4&partnerID=40&md5=d0cbad5bd68683d17ef63a62b495fb89	Physiology, Turkey; Biochemistry, Ege University, School of Medicine, Bornova, Izmir, Turkey	Pögün, Ş., Physiology, Turkey; Demirgören, S., Physiology, Turkey; Kutay, F.Z., Biochemistry, Ege University, School of Medicine, Bornova, Izmir, Turkey; Okur, B., Physiology, Turkey	Acetylcholinesterase; Active avoidance learning; Central cholinergic system; Choline acetyl transferase; Informal learning; Muscarinic receptor binding; Sexual dimorphism
Ngan R., Kwok J.	Informal caring networks among chinese elderly with disabilities in hong kong	1992	International Journal of Rehabilitation Research	15	3		199	207		17	https://www.scopus.com/inward/record.uri?eid=2-s2.0-0026700555&doi=10.1097%2f00004356-199209000-00002&partnerID=40&md5=8636de3ba0b86a7cccdfaf03473bdb52	Department of Applied Social Studies, City Polytechnic of Hong Kong, 83 Tat Chee Avenue, Kowloon, Hong Kong	Ngan, R., Department of Applied Social Studies, City Polytechnic of Hong Kong, 83 Tat Chee Avenue, Kowloon, Hong Kong; Kwok, J.	Community based rehabilitation; Community care; Elderly with disabilities; Informal caring networks
Rosenthal C.J., Sulman J., Marshall V.W.	Problems Experienced by Families of Long-Stay Patients	1992	Canadian Journal on Aging / La Revue canadienne du vieillissement	11	2		169	183		14	https://www.scopus.com/inward/record.uri?eid=2-s2.0-0026656442&doi=10.1017%2fS0714980800011703&partnerID=40&md5=730311879a8a27081701d547f9cfe1a9	University of Toronto, Canada; Mount Sinai Hospital, Toronto, Canada; University of Toronto, Canada	Rosenthal, C.J., University of Toronto, Canada; Sulman, J., Mount Sinai Hospital, Toronto, Canada; Marshall, V.W., University of Toronto, Canada	aides familiales; Bénéficiaires de longue durée; Caregiver Problems; difficulté des aidants; Family Caregivers; Formal/Informal Care; hospitalisation; Hospitalization; Long-stay Patients; soins formels/communautaires
Gerin P., Dazord A., Guisti P., Sali A., Marie-Cardine M.	Formal and informal factors of change within a psychiatric hospital [L'EVALUATION DES FACTEURS PSYCHOTHERAPEUTIQUES DE CHANGEMENT EN HOPITAL PSYCHIATRIQUE]	1992	Psychotherapies	12	2		123	132		5	https://www.scopus.com/inward/record.uri?eid=2-s2.0-0026638686&partnerID=40&md5=f78f5cbeb403986e6c68f8659a09433e	SCRITP-INSERM, 290, Route de Vienne, F-69008 Lyon, France	Gerin, P., SCRITP-INSERM, 290, Route de Vienne, F-69008 Lyon, France; Dazord, A., SCRITP-INSERM, 290, Route de Vienne, F-69008 Lyon, France; Guisti, P., SCRITP-INSERM, 290, Route de Vienne, F-69008 Lyon, France; Sali, A., SCRITP-INSERM, 290, Route de Vienne, F-69008 Lyon, France; Marie-Cardine, M., SCRITP-INSERM, 290, Route de Vienne, F-69008 Lyon, France
McSwane D.Z., Palmer J.A., Vilardo F.J., Mitter E.L.	Informal conferences offer non-adversarial approach to the resolution of non-critical retail food code violations	1992	Journal of Environmental Health	55	2		36	39			https://www.scopus.com/inward/record.uri?eid=2-s2.0-0026630288&partnerID=40&md5=bc2bcec968e7bac4b6423eb3dc420f77	School of Public and Envtl. Affairs, Business/SPEA Building 3025, Indiana University, 801 W. Michigan St., Indianapolis, IN 46202-5152, United States	McSwane, D.Z., School of Public and Envtl. Affairs, Business/SPEA Building 3025, Indiana University, 801 W. Michigan St., Indianapolis, IN 46202-5152, United States; Palmer, J.A., School of Public and Envtl. Affairs, Business/SPEA Building 3025, Indiana University, 801 W. Michigan St., Indianapolis, IN 46202-5152, United States; Vilardo, F.J., School of Public and Envtl. Affairs, Business/SPEA Bu…
Mills G.	The spatial structure of ideology in informal settlements: A case study in Southern Africa	1992	Building and Environment	27	1		13	21		6	https://www.scopus.com/inward/record.uri?eid=2-s2.0-0026623974&doi=10.1016%2f0360-1323%2892%2990003-8&partnerID=40&md5=895402ab381d544e08a16309860cec84	Department of Architecture, University of Witwatersrand, Johannesburg, South Africa	Mills, G., Department of Architecture, University of Witwatersrand, Johannesburg, South Africa
Das P.K., Shukla K.P., Öry F.G.	An occupational health programme for adults and children in the carpet weaving industry, Mirzapur, India: A case study in the informal sector	1992	Social Science and Medicine	35	10		1293	1302		22	https://www.scopus.com/inward/record.uri?eid=2-s2.0-0026615156&doi=10.1016%2f0277-9536%2892%2990182-P&partnerID=40&md5=dbe20d078f5f450cb274a2fc04572d5c	Indo-Dutch Environmental and Sanitary Engineering Project, Hansalaya Building, Barakhamba Road, New Delhi, 110001, India; Department of Primary Health Care, Royal Tropical Institute (KIT), 63 Mauritskade, 1092 AD Amsterdam, Netherlands	Das, P.K., Indo-Dutch Environmental and Sanitary Engineering Project, Hansalaya Building, Barakhamba Road, New Delhi, 110001, India; Shukla, K.P., Department of Primary Health Care, Royal Tropical Institute (KIT), 63 Mauritskade, 1092 AD Amsterdam, Netherlands; Öry, F.G., Department of Primary Health Care, Royal Tropical Institute (KIT), 63 Mauritskade, 1092 AD Amsterdam, Netherlands	child labour; India; occupational health; pragmatic humanism; urban slum
Clark D.O.	Residence differences in formal and informal long-term care	1992	Gerontologist	32	2		227	233		20	https://www.scopus.com/inward/record.uri?eid=2-s2.0-0026603196&doi=10.1093%2fgeront%2f32.2.227&partnerID=40&md5=0c13580e75065cbfbc28960c83092a0e	Case Western Reserve University, Department of Sociology, Cleveland, OH, 44106-7124, United States	Clark, D.O., Case Western Reserve University, Department of Sociology, Cleveland, OH, 44106-7124, United States	Disability; Rural elderly; Urban elderly
Jette A.M., Tennstedt S.L., Branch L.G.	Stability of Informal Long-Term Care	1992	Journal of Aging and Health	4	2		193	211		30	https://www.scopus.com/inward/record.uri?eid=2-s2.0-0026590628&doi=10.1177%2f089826439200400203&partnerID=40&md5=d9569c763c772cf6a062bf3118cebc86	New England Research Institute, United Kingdom; Boston University, United States	Jette, A.M., New England Research Institute, United Kingdom; Tennstedt, S.L., New England Research Institute, United Kingdom; Branch, L.G., Boston University, United States
Jones D.A., Salvage A.V.	Attitudes to caring among a group of informal carers of elderly dependants	1992	Archives of Gerontology and Geriatrics	14	2		155	165		2	https://www.scopus.com/inward/record.uri?eid=2-s2.0-0026528356&doi=10.1016%2f0167-4943%2892%2990050-E&partnerID=40&md5=8991137cc51ad328c79d404d097a1476	Research Team for the Care of the Elderly, Department of Geriatric Medicine, University of Wales College of Medicine, CF2 1SZ Cardiff, United Kingdom; Age Concern Institute of Gerontology, London, SE1 8TX, United Kingdom	Jones, D.A., Research Team for the Care of the Elderly, Department of Geriatric Medicine, University of Wales College of Medicine, CF2 1SZ Cardiff, United Kingdom; Salvage, A.V., Age Concern Institute of Gerontology, London, SE1 8TX, United Kingdom	Attitudes; Caregivers; Community care; Elderly dependants; Informal carers
Prud'homme R.	Informal local taxation in developing countries	1992	Environment & Planning C: Government & Policy	10	1		1	17		27	https://www.scopus.com/inward/record.uri?eid=2-s2.0-0026526680&doi=10.1068%2fc100001&partnerID=40&md5=290252c8a4f0c85700fc37a26e9456e0	Institut d'Urbanisme de Paris, Universite Paris XII, Val de Marne 94010, Creteil Cedex, France, France	Prud'homme, R., Institut d'Urbanisme de Paris, Universite Paris XII, Val de Marne 94010, Creteil Cedex, France, France
Doan R.M.	Class differentiation and the informal sector in amman, Jordan	1992	International Journal of Middle East Studies	24	1		27	38		10	https://www.scopus.com/inward/record.uri?eid=2-s2.0-0026526611&doi=10.1017%2fS0020743800001409&partnerID=40&md5=b9265534ca3ec9ed2e6982c91299f6a8	Department Of Sociology, Florida State University, Tallahassee, United States	Doan, R.M., Department Of Sociology, Florida State University, Tallahassee, United States
McCann K., Wadsworth E.	The role of informal carers in supporting gay men who have HIV related illness: What do they do and what are their needs?	1992	AIDS Care	4	1		25	34		46	https://www.scopus.com/inward/record.uri?eid=2-s2.0-0026504597&doi=10.1080%2f09540129208251617&partnerID=40&md5=e689c5a3da0f3824ac042b052769afdb	Institute for Social Studies, Medical Care, 14 South Hill Park, London NW3 2SB, United Kingdom	McCann, K.; Wadsworth, E., Institute for Social Studies, Medical Care, 14 South Hill Park, London NW3 2SB, United Kingdom
Kapur B.K.	Formal and informal financial markets, and the neo-structuralist critique of the financial liberalization strategy in less developed countries	1992	Journal of Development Economics	38	1		63	77		17	https://www.scopus.com/inward/record.uri?eid=2-s2.0-0026495361&doi=10.1016%2f0304-3878%2892%2990018-5&partnerID=40&md5=0c871bad048dc85861ed896c13696334	National University of Singapore, Kent Ridge, Singapore	Kapur, B.K., National University of Singapore, Kent Ridge, Singapore
Rogers Edwin H.	NoteMaker: A hyper-design notebook to support informal communication in the engineering design process	1992					141	144			https://www.scopus.com/inward/record.uri?eid=2-s2.0-0026485868&partnerID=40&md5=0237899a87bfe12e9d20456adfca46b8	Comput Sci, Rensselaer Polytech, Inst, Troy, NY, USA	Rogers, Edwin H., Comput Sci, Rensselaer Polytech, Inst, Troy, NY, USA
Benson J.F., Willis K.G.	Valuing informal recreation on the Forestry Commission estate	1992	Forestry Commission Bulletin	104					42	22	https://www.scopus.com/inward/record.uri?eid=2-s2.0-0026482780&partnerID=40&md5=c3b7260c7333a75f4e4222ba40ffe0ad		Benson, J.F.; Willis, K.G.
Burton L.M.	Black grandparents rearing children of drug-addicted parents: Stressors, outcomes, and social service needs	1992	Gerontologist	32	6		744	751		355	https://www.scopus.com/inward/record.uri?eid=2-s2.0-0026475627&doi=10.1093%2fgeront%2f32.6.744&partnerID=40&md5=762d78c875b4429fd1d6ff2360df285e	Department of Human Development and Family Studies, The Pennsylvania State University, S-110 Henderson Human Development, University Park, PA, 16802, United States	Burton, L.M., Department of Human Development and Family Studies, The Pennsylvania State University, S-110 Henderson Human Development, University Park, PA, 16802, United States	Black extended families; Formal and informal support; Intergenerational role responsibilities
Nkhoma-Wamunza A.	The informal sector: a strategy for survival in Tanzania	1992	Development from within				197	213		3	https://www.scopus.com/inward/record.uri?eid=2-s2.0-0026467146&partnerID=40&md5=5dcfca1da08a6dc1aa64834c0b72bc22		Nkhoma-Wamunza, A.
Kermath B.M., Thomas R.N.	Spatial dynamics of resorts. Sosúa, Dominican Republic	1992	Annals of Tourism Research	19	2		173	190		54	https://www.scopus.com/inward/record.uri?eid=2-s2.0-0026465162&doi=10.1016%2f0160-7383%2892%2990076-2&partnerID=40&md5=ad496b9c4b20432eaeb185d4363f353b	University of Tennessee, United States; Michigan State University, United States	Kermath, B.M., University of Tennessee, United States; Thomas, R.N., Michigan State University, United States	Dominican Republic; formal and informal sectors; resort cycle; resort tourism
Bolnick B.R.	Moneylenders and informal financial markets in Malawi	1992	World Development	20	1		57	68		21	https://www.scopus.com/inward/record.uri?eid=2-s2.0-0026463970&doi=10.1016%2f0305-750X%2892%2990136-J&partnerID=40&md5=312be4d8d8c36745b9120631761bd01d	Harvard Institute for International Development, Cambridge, United States; Northeastern University, Boston, United States	Bolnick, B.R., Harvard Institute for International Development, Cambridge, United States, Northeastern University, Boston, United States
Gabriele Gary A.	The role of informal communication in the engineering design process: Design notebooks	1992					133	136			https://www.scopus.com/inward/record.uri?eid=2-s2.0-0026459150&partnerID=40&md5=e013be68111b3f297969c6f8b321f071	Dept of Mech Eng, Rensselaer, Polytech Inst, Troy, NY, USA	Gabriele, Gary A., Dept of Mech Eng, Rensselaer, Polytech Inst, Troy, NY, USA
Meagher K., Yunusa M.-B.	Limits to labour absorption: conceptual and historical background to adjustment in Nigeria's urban informal sector	1992	Discussion Paper - United Nations Research Institute for Social Development	28					24	2	https://www.scopus.com/inward/record.uri?eid=2-s2.0-0026452522&partnerID=40&md5=465448ba50ec3b880ec5293c666cfd1e		Meagher, K.; Yunusa, M.-B.
Rahman A.	The Informal Financial Sector in Bangladesh: An Appraisal of its Role in Development	1992	Development and Change	23	1		147	168		14	https://www.scopus.com/inward/record.uri?eid=2-s2.0-0026445649&doi=10.1111%2fj.1467-7660.1992.tb00441.x&partnerID=40&md5=9066ab6aa770847ecf14c09dd10be5b8		Rahman, A.
Chernin E.	The early british and american journals of tropical medicine and hygiene: An informal survey	1992	Medical History	36	1		70	83		5	https://www.scopus.com/inward/record.uri?eid=2-s2.0-0026444449&doi=10.1017%2fS0025727300054636&partnerID=40&md5=2fe52fa53cdfbe10c8d578f00b9097f2	Department of Tropical Public Health, Harvard School of Public Health, Boston, United States	Chernin, E., Department of Tropical Public Health, Harvard School of Public Health, Boston, United States
Smithers D.W.	Summary of Informal Discussion on Biostatistical and Epidemiological Factors in Hodgkin’s Disease	1992	Cancer Research	31	11		1866	1868		1	https://www.scopus.com/inward/record.uri?eid=2-s2.0-0015155701&partnerID=40&md5=b1565d6c21d7c86c0d8a2747019ef032	The Royal Marsden Hospital, London, United Kingdom	Smithers, D.W., The Royal Marsden Hospital, London, United Kingdom
Atkin K., Rollings J.	Informal care in asian and afro/caribbean communities: A literature review	1992	British Journal of Social Work	22	4		405	418		25	https://www.scopus.com/inward/record.uri?eid=2-s2.0-0011449615&doi=10.1093%2foxfordjournals.bjsw.a055883&partnerID=40&md5=0ee1f8a6f89c8051760692db579669d1	Social Policy Research Unit, University of York, United Kingdom	Atkin, K., Social Policy Research Unit, University of York, United Kingdom; Rollings, J., Social Policy Research Unit, University of York, United Kingdom
Tuckey C.	Children’s informal learning at an interactive science centre	1992	International Journal of Science Education	14	3		273	278		12	https://www.scopus.com/inward/record.uri?eid=2-s2.0-0009166414&doi=10.1080%2f0950069920140304&partnerID=40&md5=c3d245b44f4f665219ee86a58bda5b23	Department of Education, King’s College, University of Aberdeen, United Kingdom	Tuckey, C., Department of Education, King’s College, University of Aberdeen, United Kingdom
Watkins K.E., Marsick V.J.	Towards a theory of informal and incidental learning in organizations	1992	International Journal of Lifelong Education	11	4		287	300		184	https://www.scopus.com/inward/record.uri?eid=2-s2.0-0005218259&doi=10.1080%2f0260137920110403&partnerID=40&md5=e8495758a10feb852364c9d1bf8017fd	The University of Texas, Austin, United States; Teachers College, Columbia University, United States	Watkins, K.E., The University of Texas, Austin, United States; Marsick, V.J., Teachers College, Columbia University, United States
Grant J.S., Bean C.A.	Self-identified needs of informal caregivers of head-injured adults	1992	Family and Community Health	15	2		49	58		11	https://www.scopus.com/inward/record.uri?eid=2-s2.0-0001864399&doi=10.1097%2f00003727-199207000-00009&partnerID=40&md5=a283a3482eb87300f2724e4410b65d7f	University of Alabama at Birmingham, School of Nursing, Birmingham, AL, United States; School of Nursing, Indiana University, Indianapolis, IN, United States	Grant, J.S., University of Alabama at Birmingham, School of Nursing, Birmingham, AL, United States; Bean, C.A., School of Nursing, Indiana University, Indianapolis, IN, United States
Atkinson I., McHaffie H.	Training opportunities for informal carers.	1991	Nursing times	87	50		43	44			https://www.scopus.com/inward/record.uri?eid=2-s2.0-0026422742&partnerID=40&md5=8616af052d29b2b3a139fe854cac8ee0		Atkinson, I.; McHaffie, H.
Pollock S.	Inspiration, education, and Attenborough—a personal view of 25 years of informal biological education	1991	Journal of Biological Education	25	4		253	255			https://www.scopus.com/inward/record.uri?eid=2-s2.0-84954655404&doi=10.1080%2f00219266.1991.9655221&partnerID=40&md5=afe0b8252e23a485aaf2c2da82c448e5	The Zoological Society of London and then Head of Visitor Resources at the Natural History Museum, London, United Kingdom	Pollock, S., The Zoological Society of London and then Head of Visitor Resources at the Natural History Museum, London, United Kingdom
Perez Eduardo A.	Role of NGOs in water and sanitation. A case study from the urban informal sector in Honduras	1991	Proceedings - AWWA Annual Conference				365	370			https://www.scopus.com/inward/record.uri?eid=2-s2.0-0026401809&partnerID=40&md5=47903f0ab4b90ab6e68fab0bf464788b	Water and Sanitation for Health, Project	Perez, Eduardo A., Water and Sanitation for Health, Project
Meghir R.	Formal and informal financial support for small and micro-enterprises	1991	Development	34	1		102	108		3	https://www.scopus.com/inward/record.uri?eid=2-s2.0-0026393894&partnerID=40&md5=eb8669e10c5db184000e35aad04f0516	OECD Development Centre, Paris, France	Meghir, R., OECD Development Centre, Paris, France
Clarke C., Watson D.	Informal carers of the dementing elderly: a study of relationships.	1991	Nursing practice (Edinburgh, Scotland)	4	4		17	22		7	https://www.scopus.com/inward/record.uri?eid=2-s2.0-0026363096&partnerID=40&md5=8a3829125dcdf7ea93336e418c18119c		Clarke, C.; Watson, D.
Villeneuve-gokalp C.	From marriage to informal union: recent changes in the behaviour of French couples.	1991	Population. English selection	3			81	111		27	https://www.scopus.com/inward/record.uri?eid=2-s2.0-0026362062&partnerID=40&md5=340dcc5bccb05c4d5b2fce0b98fd0dff		Villeneuve-gokalp, C.
Ross M.M.	Beyond the family: Informal support in later life	1991	Canadian Journal of Public Health	82	2		79	82			https://www.scopus.com/inward/record.uri?eid=2-s2.0-0026317863&partnerID=40&md5=94f4bf5837aa6c33e11b6087a7280e1a	Department of Behavioural Science, Division of Community Health, Faculty of Medicine, University of Toronto, Toronto, Ont. M5S 1A8, Canada	Ross, M.M., Department of Behavioural Science, Division of Community Health, Faculty of Medicine, University of Toronto, Toronto, Ont. M5S 1A8, Canada
Bettison S.	Informal evaluation of Crosley's faciliated communication	1991	Journal of Autism and Developmental Disorders	21	4		561	563		5	https://www.scopus.com/inward/record.uri?eid=2-s2.0-0026265190&doi=10.1007%2fBF02206880&partnerID=40&md5=56ffad421ded6a34119c5ce6caf58893	Autistic Association of New South Wales, Box 361, Forestville, 2087, N.S.W., Australia	Bettison, S., Autistic Association of New South Wales, Box 361, Forestville, 2087, N.S.W., Australia
Irvine D., Dreger L.	Women as informal caregivers.	1991	The Canadian nurse	87	10		22	23			https://www.scopus.com/inward/record.uri?eid=2-s2.0-0026246708&partnerID=40&md5=5a8bbdf0fcaed1dd7eb8be1d7bfeedcd		Irvine, D.; Dreger, L.
Miriyala Kanth, Harandi Mehdi T.	Automatic derivation of formal software specifications from informal descriptions	1991	IEEE Transactions on Software Engineering	17	10		1126	1142		39	https://www.scopus.com/inward/record.uri?eid=2-s2.0-0026239752&doi=10.1109%2f32.99198&partnerID=40&md5=68477a8fda335ad20f2bc726f685f50c	Univ of Illinois, Urbana, United States	Miriyala, Kanth, Univ of Illinois, Urbana, United States; Harandi, Mehdi T., Univ of Illinois, Urbana, United States
Sung K.-T.	Family-centered informal support networks of Korean elderly: The resistance of cultural traditions	1991	Journal of Cross-Cultural Gerontology	6	4		431	447		34	https://www.scopus.com/inward/record.uri?eid=2-s2.0-0002141760&doi=10.1007%2fBF00120070&partnerID=40&md5=64ccb437e65f29af2201be80f56cfd65	Korea Gerontological Society and Center for Social Welfare Research Yonsei University, Seoul, South Korea	Sung, K.-T., Korea Gerontological Society and Center for Social Welfare Research Yonsei University, Seoul, South Korea	assessment of support networks; cultural resistance; East Asian culture; family-centered support; informal support networks; Korean elderly
Corbett C.L.	Complaints against the police: The new procedure of informal resolution	1991	Policing and Society	2	1		47	60		7	https://www.scopus.com/inward/record.uri?eid=2-s2.0-84928837051&doi=10.1080%2f10439463.1991.9964631&partnerID=40&md5=9b4db469b29ada4baeaaaa7eb58182d1	Department of Law, Brunei University, Uxbridge, Middlesex UB83PH, United Kingdom	Corbett, C.L., Department of Law, Brunei University, Uxbridge, Middlesex UB83PH, United Kingdom	Complaint system; Informal resolution; Police Complaint systems; Police misconduct
Jocelyn Armstrong M.	Friends as a source of informal support for older women with physical disabilities	1991	Journal of Women and Aging	3	2		63	83		9	https://www.scopus.com/inward/record.uri?eid=2-s2.0-84928441322&doi=10.1300%2fJ074v03n02_05&partnerID=40&md5=5d794fdf6d2517f74134b0c6f771fa0f	Division of Rehabilitation Education, Institute for Research on Human Development, Champaign, IL, 61820, United States	Jocelyn Armstrong, M., Division of Rehabilitation Education, Institute for Research on Human Development, Champaign, IL, 61820, United States
Harken D.E.	Pacemakers, past-makers, and the paced: An informal history from A to Z (Aldini to Zoll)	1991	Biomedical Instrumentation and Technology	25	4		299	321		3	https://www.scopus.com/inward/record.uri?eid=2-s2.0-0026189157&partnerID=40&md5=9dece8a456f8a4db7c15172fed8ee3e9	Harvard Medical School, 4 Lowell Street, Cambridge, MA 02138, United States	Harken, D.E., Harvard Medical School, 4 Lowell Street, Cambridge, MA 02138, United States
Marks A.S., Downes G.M.	Informal sector shops and AIDS prevention. An exploratory social marketing investigation	1991	South African Medical Journal	79	8		496	499		1	https://www.scopus.com/inward/record.uri?eid=2-s2.0-0025828848&partnerID=40&md5=569026fe447c1c9e9f943b3e19233627	University of Cape Town, Graduate School of Business, Cape Town, South Africa	Marks, A.S., University of Cape Town, Graduate School of Business, Cape Town, South Africa; Downes, G.M., University of Cape Town, Graduate School of Business, Cape Town, South Africa
Keigher S.M.	Informal supportive housing for elders: A key resource for preventing self–neglect	1991	Journal of Elder Abuse and Neglect	3	2		41	59		1	https://www.scopus.com/inward/record.uri?eid=2-s2.0-84953174809&doi=10.1300%2fJ084v03n02_03&partnerID=40&md5=a9a65907431a59858629fbe2233c3c49	School of Social Work, University of Michigan, Ann Arbor, MI, 48109, United States	Keigher, S.M., School of Social Work, University of Michigan, Ann Arbor, MI, 48109, United States
Eastwood M.R., Herrman H.E., Singh B.S.	Australia: Do informal carers suffer?	1991	The Lancet	337	8752		1276			2	https://www.scopus.com/inward/record.uri?eid=2-s2.0-0025736140&doi=10.1016%2f0140-6736%2891%2992936-V&partnerID=40&md5=43c0caa1f63035ec3fad160822a18723		Eastwood, M.R.; Herrman, H.E.; Singh, B.S.
Poland J.	Informal communication among scientists and engineers: A review of the literature	1991	Science and Technology Libraries	11	3		61	73		20	https://www.scopus.com/inward/record.uri?eid=2-s2.0-0026117287&doi=10.1300%2fJ122v11n03_06&partnerID=40&md5=bb1336e8d48a9e7b4d4d712a15aada82	Purdue University, West Lafayette, IA, 47907, United States	Poland, J., Purdue University, West Lafayette, IA, 47907, United States
McLennan J.	Formal and Informal Counselling Help: Students’ Experiences	1991	British Journal of Guidance & Counselling	19	2		149	159		7	https://www.scopus.com/inward/record.uri?eid=2-s2.0-2642577512&doi=10.1080%2f03069889108253599&partnerID=40&md5=3c4c326b00f89bdedaab9be078609448	Psychology Department, Swinburne Institute of Technology, John Street, Hawthorn 3122, Australia	McLennan, J., Psychology Department, Swinburne Institute of Technology, John Street, Hawthorn 3122, Australia
Willis D.A., Willis J.	Iris: A training simulation for the informal reading inventory	1991	Computers in the Schools	8	2022-03-01		245	248			https://www.scopus.com/inward/record.uri?eid=2-s2.0-84953173164&doi=10.1300%2fJ025v08n01_36&partnerID=40&md5=b287c13908db56eda8650553c0dfda8a	Teacher Education Computing Center, School of Education, East Carolina University, Greenville, NC, 27858, United States	Willis, D.A., Teacher Education Computing Center, School of Education, East Carolina University, Greenville, NC, 27858, United States; Willis, J., Teacher Education Computing Center, School of Education, East Carolina University, Greenville, NC, 27858, United States
Roberto K.A., Johnston M.	The impact of osteoporosis on the quality of informal relationships	1991	Journal of Gerontological Social Work	16	2022-02-01		179	193		6	https://www.scopus.com/inward/record.uri?eid=2-s2.0-84928440887&doi=10.1300%2fJ083v16n01_13&partnerID=40&md5=df65bb64d6f7101035a0e88dd1f137a1	University of Northern Colorado, Greeley, CO, 80639, United States; San Juan Living Center, Montrose, CO, 81401, United States	Roberto, K.A., University of Northern Colorado, Greeley, CO, 80639, United States; Johnston, M., San Juan Living Center, Montrose, CO, 81401, United States
Carol H.	Developing informal networks of caring through intergenerational connections in school settings	1991	Marriage and Family Review	16	2022-04-03		951	958			https://www.scopus.com/inward/record.uri?eid=2-s2.0-84954924688&partnerID=40&md5=353c048377136785fe89f99bcaa192b2	Eastern Michigan University, United States	Carol, H., Eastern Michigan University, United States
Morris M., Hoffnung R.J.	When Consultation is Internal and Informal: A Case Study of Intervention on a University Campus	1991	Journal of Organizational Change Management	4	4		34	45		1	https://www.scopus.com/inward/record.uri?eid=2-s2.0-79952737444&doi=10.1108%2fEUM0000000001203&partnerID=40&md5=b27260e5c6474d4ae321c0aa399956a4	University of New Haven, United States	Morris, M., University of New Haven, United States; Hoffnung, R.J., University of New Haven, United States
Wieland D.	Elder-care in north american ismā'ĪlĪ families: A preliminary inquiry	1991	Journal of Cross-Cultural Gerontology	6	2		165	171			https://www.scopus.com/inward/record.uri?eid=2-s2.0-34247819263&doi=10.1007%2fBF00056754&partnerID=40&md5=6a23dc0ded5ffd81ec41c3ca09114b49	UCLA Multicampus Division of Geriatric Medicine and Gerontology, Sepulveda, 91343, CA, United States	Wieland, D., UCLA Multicampus Division of Geriatric Medicine and Gerontology, Sepulveda, 91343, CA, United States	functional dependency; immigrants; informal caregivers; Ismā'ĪlĪ Muslims; long-term care policy; mutual-aid societies
[No author name available]	Gene. Founding fathers and editors--past and present. Photographs and informal biographies.	1991	Gene	100			270	290			https://www.scopus.com/inward/record.uri?eid=2-s2.0-0026146405&partnerID=40&md5=ab802dc76e8c5e9190802ec4cff5d3e7
Adair W.H., Jr., Boies W.H., Meadows S.H.	The 1990s: A new era of formal and informal corporate disclosure	1991	Journal of Corporate Accounting and Finance	2	3		289	307			https://www.scopus.com/inward/record.uri?eid=2-s2.0-85114218296&doi=10.1002%2fjcaf.3970020306&partnerID=40&md5=8fabd27377327333c9a5ee79cc839811		Adair, W.H., Jr.; Boies, W.H.; Meadows, S.H.
Ours J.V.	Self-service activities and formal or informal market services	1991	Applied Economics	23	3		505	516		8	https://www.scopus.com/inward/record.uri?eid=2-s2.0-0038847015&doi=10.1080%2f00036849100000026&partnerID=40&md5=c84887b253893a51228feb404d7bd6ea	Free University, Department of Economics, Amsterdam, P.O. Box 7161, 1007 MC, Netherlands	Ours, J.V., Free University, Department of Economics, Amsterdam, P.O. Box 7161, 1007 MC, Netherlands
Kelb B.E., Bodenstein B., Mulder G.J.	An investigation of the hydrological response to informal settlements on small catchments in South Africa	1991									https://www.scopus.com/inward/record.uri?eid=2-s2.0-85041144825&partnerID=40&md5=ec9c7f8200557475c8dd6bbde8fec874		Kelb, B.E.; Bodenstein, B.; Mulder, G.J.
Freeman D.B.	A city of farmers: informal urban agriculture in the open spaces of Nairobi, Kenya	1991	A city of farmers: informal urban agriculture in the open spaces of Nairobi, Kenya						159	66	https://www.scopus.com/inward/record.uri?eid=2-s2.0-85040890450&partnerID=40&md5=1bd38ebb780e05200b52f455e745b6fb		Freeman, D.B.
GUNNINGHAM N.	Private Ordering, Self‐Regulation and Futures Markets: A Comparative Study of Informal Social Control	1991	Law & Policy	13	4		297	326		25	https://www.scopus.com/inward/record.uri?eid=2-s2.0-84994941991&doi=10.1111%2fj.1467-9930.1991.tb00072.x&partnerID=40&md5=f2388a770811e56c4693fe000176a5bf		GUNNINGHAM, N.
Newcomb M.D., Rabow J., Monto M., Hernandez A.C.R.	Informal Drunk Driving Intervention: Psychosocial Correlates Among Young Adult Women and Men	1991	Journal of Applied Social Psychology	21	24		1988	2006		7	https://www.scopus.com/inward/record.uri?eid=2-s2.0-84991190105&doi=10.1111%2fj.1559-1816.1991.tb00518.x&partnerID=40&md5=49a90464b7a826c93aa8b8b3e35d8290	University of Southern California, Los Angeles, California, United States; University of California, Los Angeles, United States	Newcomb, M.D., University of Southern California, Los Angeles, California, United States; Rabow, J., University of California, Los Angeles, United States; Monto, M., University of California, Los Angeles, United States; Hernandez, A.C.R., University of California, Los Angeles, United States
Stepick A.	The Haitian Informal Sector in Miami	1991	City & Society	5	1		10	22		3	https://www.scopus.com/inward/record.uri?eid=2-s2.0-84982412743&doi=10.1525%2fcity.1991.5.1.10&partnerID=40&md5=20548765cdd9e774ed6495dc7275a80b	Florida International University, United States	Stepick, A., Florida International University, United States
Maybin J.	Children's informal talk and the construction of meaning	1991	English in Education	25	2		34	49		13	https://www.scopus.com/inward/record.uri?eid=2-s2.0-84982068661&doi=10.1111%2fj.1754-8845.1991.tb00106.x&partnerID=40&md5=469c7e120554183c88b3b9fe86302f97	The School of Education, The Open University	Maybin, J., The School of Education, The Open University
Butler B.H.	The Informal Science Education Program at the National Science Foundation	1991	Museum Anthropology	15	2		32	33			https://www.scopus.com/inward/record.uri?eid=2-s2.0-84981611695&doi=10.1525%2fmua.1991.15.2.32&partnerID=40&md5=873579c967c001ed39b7cc71376760bb	Informal Science Education, National Science Foundation, 1800G Street, Washington, District of Columbia, 20550, United States	Butler, B.H., Informal Science Education, National Science Foundation, 1800G Street, Washington, District of Columbia, 20550, United States
Lujun S.	Cluster: An Informal Report	1991	ACM SIGPLAN Notices	26	1		57	74		1	https://www.scopus.com/inward/record.uri?eid=2-s2.0-84976788815&doi=10.1145%2f122203.122208&partnerID=40&md5=b726de25755ff865bf1c831a46db7326	Nanjing University, China	Lujun, S., Nanjing University, China
Chappell N., Blandford A.	Informal and formal care: Exploring the complementarity	1991	Ageing and Society	11	3		299	317		128	https://www.scopus.com/inward/record.uri?eid=2-s2.0-84976163875&doi=10.1017%2fS0144686X00004189&partnerID=40&md5=33c4efc25fb889dc2506f39f61847387	Centre on Aging, Department of Sociology, University of Manitoba, 338 Isbister Building, Winnipeg, Manitoba, R3T 2N2, Canada; Centre on Aging, University of Manitoba, Canada	Chappell, N., Centre on Aging, Department of Sociology, University of Manitoba, 338 Isbister Building, Winnipeg, Manitoba, R3T 2N2, Canada; Blandford, A., Centre on Aging, University of Manitoba, Canada
Lipson C.	Why are some international agreements informal?	1991	International Organization	45	4		495	538		310	https://www.scopus.com/inward/record.uri?eid=2-s2.0-84976128766&doi=10.1017%2fS0020818300033191&partnerID=40&md5=ef5938986d779dc7cb7f7432262912da		Lipson, C.
Moreyl N.C., Luthans F.	The Use of Dyadic Alliances in Informal Organization: An Ethnographic Study	1991	Human Relations	44	6		597	618		14	https://www.scopus.com/inward/record.uri?eid=2-s2.0-84973745183&doi=10.1177%2f001872679104400605&partnerID=40&md5=fa3d2eeb6279bfe9df7669966fb66957	Department of Management, Western Illinois University, Macomb, Illinois 61455, United States; Department of Management, College of Business Administration, University of Nebraska, Lincoln, Nebraska 68588-0491, United States	Moreyl, N.C., Department of Management, Western Illinois University, Macomb, Illinois 61455, United States; Luthans, F., Department of Management, College of Business Administration, University of Nebraska, Lincoln, Nebraska 68588-0491, United States	dyadic alliances; ethnography; informal organization; organizational development
Johansson L.	Informal care of dependent elderly at home — some swedish experiences	1991	Ageing and Society	11	1		41	58		24	https://www.scopus.com/inward/record.uri?eid=2-s2.0-84972090840&doi=10.1017%2fS0144686X00003822&partnerID=40&md5=3f6b1941ca8e4defe9b98e4ee544bfb4	Department of Social Medicine, University of Uppsala, research associate at Spri (The Swedish Planning and Rationalisation Institute for the Health and Social Services), Box 70487 S-10726, Stockholm, Sweden	Johansson, L., Department of Social Medicine, University of Uppsala, research associate at Spri (The Swedish Planning and Rationalisation Institute for the Health and Social Services), Box 70487 S-10726, Stockholm, Sweden
Vaughan M.	Reviews : Detlef K. Muller, Fritz Ringer and Brian Simon, eds, The Rise of the Modern Educational System: Structural Change and Social Reproduction 1870-1920, Cambridge, Cambridge University Press, 1987; xiv + 264 pp.; £27.50. Lennart G. Svensson, Higher Education and the State in Swedish History, Stockholm, Almqvist & Wiksell International, 1987; 254 pp.; SEK 175.-. Carl Fehrman, Lund and Learni…	1991	European History Quarterly	21	1		140	142			https://www.scopus.com/inward/record.uri?eid=2-s2.0-84970758203&doi=10.1177%2f026569149102100119&partnerID=40&md5=44e03b9612440c1909e410fa6d7791c8	University of Lancaster, United Kingdom	Vaughan, M., University of Lancaster, United Kingdom
Ji Y.	Jiang zemin's formal and informal sources of power and chinese elite politics after 4 june 1989	1991	China Information	6	2		1	22		2	https://www.scopus.com/inward/record.uri?eid=2-s2.0-84970699066&doi=10.1177%2f0920203X9100600201&partnerID=40&md5=8232cf0a0007f11315c8c00893623ed1	Australian National University, Canberra, Australia	Ji, Y., Australian National University, Canberra, Australia
Carmichael G.A.	A Cohort Analysis of Marriage and Informal Cohabitation among Australian Men	1991	Journal of Sociology	27	1		53	72		10	https://www.scopus.com/inward/record.uri?eid=2-s2.0-84970273100&doi=10.1177%2f144078339102700104&partnerID=40&md5=b76caaf6df2b786d1aa08b6e53e1979f	Division of Demography and Sociology, Research School of Social Sciences, Australian National University, Australia	Carmichael, G.A., Division of Demography and Sociology, Research School of Social Sciences, Australian National University, Australia
Wrigh P.	Information design an informal review of the past decade	1991	Information Design Journal	6	3		237	239			https://www.scopus.com/inward/record.uri?eid=2-s2.0-84969468817&doi=10.1075%2fidj.6.3.07wri&partnerID=40&md5=41e89d245b88cbfd99eab817b55b89a3	MRC Applied Psychology Unit, 15 Chaucer Road, Cambridge, CB2 2EF, United Kingdom	Wrigh, P., MRC Applied Psychology Unit, 15 Chaucer Road, Cambridge, CB2 2EF, United Kingdom
McCabe P.P., Margolis H., Mackie B.	The consistency of reading disabled students’ instructional levels as determined by the metropolitan achievement test and the ekwall informal reading inventory	1991	Reading Research and Instruction	30	3		53	62		1	https://www.scopus.com/inward/record.uri?eid=2-s2.0-84953186792&doi=10.1080%2f19388079109558050&partnerID=40&md5=bbe6127f8085f1802009e791e6dbbc4f	Bernard M. Baruch College of CUNY, United States; Queens College of CUNY, United States	McCabe, P.P., Bernard M. Baruch College of CUNY, United States; Margolis, H., Queens College of CUNY, United States; Mackie, B., Queens College of CUNY, United States
James S.	Women’s unwaged work-the heart of the informal sector: Women, work and development	1991	Women	2	3		267	271		1	https://www.scopus.com/inward/record.uri?eid=2-s2.0-84951583996&doi=10.1080%2f09574049108578091&partnerID=40&md5=b358e601f866447ca28afb5d4ab40f9c		James, S.
Augenstein J.J., Konnert M.W.	Implications of Informal Socialisation Processes of Beginning Elementary School Principals for Role Preparation and Initiation	1991	Journal of Educational Administration	29	1						https://www.scopus.com/inward/record.uri?eid=2-s2.0-84948217364&doi=10.1108%2f09578239110143340&partnerID=40&md5=16118e5ac1f0c4081dc9e9da96971d2c	Marquette University, United States; Kent State University, United States	Augenstein, J.J., Marquette University, United States; Konnert, M.W., Kent State University, United States
Otto B.	Developmentally appropriate literacy goals for preschool and kindergarten classrooms	1991	Early Child Development and Care	70	1		53	61			https://www.scopus.com/inward/record.uri?eid=2-s2.0-84946984749&doi=10.1080%2f0300443910700106&partnerID=40&md5=1a2e33546c6c779d8145f35e0920b169	Northeastern Illinois University, United States	Otto, B., Northeastern Illinois University, United States	Early literacy curriculum; emergent literacy; informal literacy curriculum; literacy goals
Rossing B.E.	Patterns of informal incidental learning: Insights from community action	1991	International Journal of Lifelong Education	10	1		45	60		3	https://www.scopus.com/inward/record.uri?eid=2-s2.0-84946334626&doi=10.1080%2f0260137910100105&partnerID=40&md5=db7352286a507bbc12b67b0b9ece1746	University of Wisconsin-Madison, United States	Rossing, B.E., University of Wisconsin-Madison, United States
Gleason G.	FealTy and Loyalty: Informal Authority Structures in Soviet Asia	1991	Soviet Studies	43	4		613	628		29	https://www.scopus.com/inward/record.uri?eid=2-s2.0-84933484140&doi=10.1080%2f09668139108411951&partnerID=40&md5=872341e129ce5a8c690d7bd22853329b	University of New Mexico, United States	Gleason, G., University of New Mexico, United States
Widner J.	Interest group structure and organization in kenya's informal sector: Cultural Despair or a Politics of Multiple Allegiances?	1991	Comparative Political Studies	24	1		31	55		4	https://www.scopus.com/inward/record.uri?eid=2-s2.0-84928440617&doi=10.1177%2f0010414091024001002&partnerID=40&md5=24e39acfed843ae6c8e295bf08a691d4	Harvard University, United States	Widner, J., Harvard University, United States
Rozin M.V.	Psychological Consequences of Participation in the Informal Movement	1991	Soviet Education	33	10		54	85		1	https://www.scopus.com/inward/record.uri?eid=2-s2.0-84917317037&doi=10.2753%2fRES1060-9393331054&partnerID=40&md5=1c11365b34718b72249892b86fa67da4		Rozin, M.V.
Borisov I.I.	Critical Situations (Crises) and Their Management in Informal Youth Associations	1991	Soviet Education	33	10		35	53		1	https://www.scopus.com/inward/record.uri?eid=2-s2.0-84917089200&doi=10.2753%2fRES1060-9393331035&partnerID=40&md5=eb08a646266f78115d80bef0cc326999		Borisov, I.I.
Hamid A.	Ganja to crack: Caribbean participation in the underground economy in brooklyn, 1976-1986. Part 1. Establishment of the marijuana economy	1991	Substance Use and Misuse	26	6		615	628		10	https://www.scopus.com/inward/record.uri?eid=2-s2.0-84907130605&doi=10.3109%2f10826089109058909&partnerID=40&md5=7153ec1220222d8a70c93e081d59bbba	Department of Anthropology, John Jay College of Criminal Justice, New York, NY, 10019, United States	Hamid, A., Department of Anthropology, John Jay College of Criminal Justice, New York, NY, 10019, United States	Marijuana economy; Reinvestments of marijuana revenues; Revival of cottage industry and indigenous enterprise; The informal sector; The relation between underground economies and corporate economy
Pillay M., Terry S.	Informal settlements - Impact on water quality	1991	Infrastructure, Environment, Water and People: Proceedings of the 17th WEDC Conference				25	28			https://www.scopus.com/inward/record.uri?eid=2-s2.0-84891308850&partnerID=40&md5=fabb190744b4c619be971d6ce83f42a7		Pillay, M.; Terry, S.	Bacteriology; Health; Informal settlements; Pollution; Sanitation; Water quality
Lambert R.A., Faulkner R.D.	Household pumps from the informal sector	1991	Infrastructure, Environment, Water and People: Proceedings of the 17th WEDC Conference				185	188		1	https://www.scopus.com/inward/record.uri?eid=2-s2.0-84891300344&partnerID=40&md5=9ce87f38d78396644393fe197157b808		Lambert, R.A.; Faulkner, R.D.
Harrison R.T., Mason C.M.	Informal investment networks: A case study from the united kingdom	1991	Entrepreneurship and Regional Development	3	3		269	279		14	https://www.scopus.com/inward/record.uri?eid=2-s2.0-84881782249&doi=10.1080%2f08985629100000018&partnerID=40&md5=e27c739b4a4951877a80cdbce4a54792	Centre for Executive Development, Ulster Business School, University of Ulster at Jordanstown, Newtownabbey, Co. Antrim, BT37 OQB, United Kingdom; Department of Geography, University of Southampton, Southampton, S09 5NH, United Kingdom	Harrison, R.T., Centre for Executive Development, Ulster Business School, University of Ulster at Jordanstown, Newtownabbey, Co. Antrim, BT37 OQB, United Kingdom; Mason, C.M., Department of Geography, University of Southampton, Southampton, S09 5NH, United Kingdom	Equity gap; Informal risk capital
Tamai T.	Formal and informal approaches for validation	1991	Proceedings - International Computer Software and Applications Conference			170235	534	535		1	https://www.scopus.com/inward/record.uri?eid=2-s2.0-8344239460&doi=10.1109%2fCMPSAC.1991.170235&partnerID=40&md5=bfbe6f607dd6cf97dd256883ec306f2f	Graduate School of Systems Management, University of Tsukuba, Tokyo, 112, Japan	Tamai, T., Graduate School of Systems Management, University of Tsukuba, Tokyo, 112, Japan
Bain A.	The Development and Validation of an Informal Rating Matrix to Measure Social Skills in Early Adolescents	1991	Educational Psychology	11	1		3	19		2	https://www.scopus.com/inward/record.uri?eid=2-s2.0-79952393844&doi=10.1080%2f0144341910110101&partnerID=40&md5=03cbf6e5ce60b87695191939f7d9db4e	Department of Education, University of Western Australia, 1:12 Sanders Building, Nedlands, Perth, WA 6009, Australia	Bain, A., Department of Education, University of Western Australia, 1:12 Sanders Building, Nedlands, Perth, WA 6009, Australia
Fisher W.	Education for acquisitions: An informal survey	1991	Library Acquisitions: Practice and Theory	15	1		29	31		1	https://www.scopus.com/inward/record.uri?eid=2-s2.0-44949281257&doi=10.1016%2f0364-6408%2891%2990076-Q&partnerID=40&md5=a6d7c5e99cb68075a5f7f6b4b4823c7a	Division of Library, Information Science San Jose State University San Jose, CA 95192, United States	Fisher, W., Division of Library, Information Science San Jose State University San Jose, CA 95192, United States
Mills A., Goodwin R.	An informal survey of assessment use in child art therapy	1991	Art Therapy	8	2		10	13		11	https://www.scopus.com/inward/record.uri?eid=2-s2.0-33750617041&doi=10.1080%2f07421656.1991.10758922&partnerID=40&md5=2af60f5058daf79549a4bbf8dae897fc		Mills, A.; Goodwin, R.
Fox J.C., Abraham I.L.	Designing continuing care retirement communities: Toward a partnership of formal and informal care providers	1991	Family and Community Health	14	2		68	80		1	https://www.scopus.com/inward/record.uri?eid=2-s2.0-1542394200&doi=10.1097%2f00003727-199107000-00009&partnerID=40&md5=76c03380f21cfb0adbeb9092e9226c12	Center on Aging and Health, University of Virginia, Charlottesville, VA, United States	Fox, J.C., Center on Aging and Health, University of Virginia, Charlottesville, VA, United States; Abraham, I.L., Center on Aging and Health, University of Virginia, Charlottesville, VA, United States
Kaufmann M.	An informal discussion of issues in mechanically-assisted reasoning	1991	Proceedings of the 1991 International Workshop on the HOL Theorem Proving System and Its Applications			596297	318	337		2	https://www.scopus.com/inward/record.uri?eid=2-s2.0-14744280042&doi=10.1109%2fHOL.1991.596297&partnerID=40&md5=c077d88874e6280b17e4bc55d5a64e48	Computational Logic Inc., 1717 W. Sixth St., Austin, TX 78703, United States	Kaufmann, M., Computational Logic Inc., 1717 W. Sixth St., Austin, TX 78703, United States
Fletcher K.R., Winslow S.A.	Informal caregivers: A composite and review of needs and community resources	1991	Family and Community Health	14	2		59	67		2	https://www.scopus.com/inward/record.uri?eid=2-s2.0-0345426060&doi=10.1097%2f00003727-199107000-00008&partnerID=40&md5=8ce5918b2e26ccbfb9e241b510677330	School of Nursing, University of Virginia, Charlottesuille, VA, United States; Martha Jefferson Home Care, Charlottesuille, VA, United States	Fletcher, K.R., School of Nursing, University of Virginia, Charlottesuille, VA, United States; Winslow, S.A., Martha Jefferson Home Care, Charlottesuille, VA, United States
Taylor L.	Participatory evaluation with non-government organisations (NGO's): Some experiences of informal and exploratory methodologies	1991	Community Development Journal	26	1		8	13		2	https://www.scopus.com/inward/record.uri?eid=2-s2.0-0344874287&doi=10.1093%2fcdj%2f26.1.8&partnerID=40&md5=1c34e0c6c5d266894c26ae42d035a631	Selly Oak Colleges, Birmingham, United Kingdom	Taylor, L., Selly Oak Colleges, Birmingham, United Kingdom
Tamir P.	Factors associated with the relationship between formal, informal, and nonformal science learning	1991	Journal of Environmental Education	22	2		34	42		32	https://www.scopus.com/inward/record.uri?eid=2-s2.0-0040116827&doi=10.1080%2f00958964.1991.9943052&partnerID=40&md5=bd3743c01c09b94be720490216893449	School of Education, Israeli Science Teaching Center, The Hebrew University of Jerusalem, Israel	Tamir, P., School of Education, Israeli Science Teaching Center, The Hebrew University of Jerusalem, Israel
Huxham C.	Facilitating collaboration: Issues in multi-organizational group decision support in voluntary, informal collaborative settings	1991	Journal of the Operational Research Society	42	12		1037	1047		30	https://www.scopus.com/inward/record.uri?eid=2-s2.0-0026386951&doi=10.1057%2fjors.1991.198&partnerID=40&md5=ce0731c6c03a681090e5568975a32e3b	Department of Management Science, Strathclyde Business School, United Kingdom	Huxham, C., Department of Management Science, Strathclyde Business School, United Kingdom	Collaboration; Decision support systems; Methodology; Multi-organization
Burki A.A., Abbas Q.	Earnings functions in Pakistan's urban informal sector: a case study	1991	Pakistan Development Review	30	4 Part II		695	706		6	https://www.scopus.com/inward/record.uri?eid=2-s2.0-0026364866&doi=10.30541%2fv30i4iipp.695-706&partnerID=40&md5=6dc6ed6555ff1347c4e7857723c612e0	Department of Economics, Quaid-i-Azam University, Islamabad, Pakistan, Pakistan	Burki, A.A., Department of Economics, Quaid-i-Azam University, Islamabad, Pakistan, Pakistan; Abbas, Q., Department of Economics, Quaid-i-Azam University, Islamabad, Pakistan, Pakistan
Teschner K.	Nezahualcoyotl and Chalco - informal large towns on the edge of Mexico City [Nezahualcoyotl und Chalco - irregulare "Grossstadte' am Rande der Stadt Mexiko]	1991	Trialog	31			24	26,31-32			https://www.scopus.com/inward/record.uri?eid=2-s2.0-0026363503&partnerID=40&md5=23d98b68fa59533626a95f48e1a77277		Teschner, K.
Livingstone I.	A reassessment of Kenya's rural and urban informal sector	1991	World Development	19	6		651	670		59	https://www.scopus.com/inward/record.uri?eid=2-s2.0-0026350277&doi=10.1016%2f0305-750X%2891%2990200-2&partnerID=40&md5=23e5262243bba1a75c0f9abfe73fb59e	University of East Anglia, Norwich, United Kingdom	Livingstone, I., University of East Anglia, Norwich, United Kingdom
Garvey B.	Patrimonial economics and informal bureaucracies: Public administration and social reality in the least developed countries of the 1990s: A review article	1991	Public Administration and Development	11	6		591	600		2	https://www.scopus.com/inward/record.uri?eid=2-s2.0-0026346704&doi=10.1002%2fpad.4230110606&partnerID=40&md5=5c4d1f855611ec9a754086cbbde7b729	University of Leeds, United Kingdom	Garvey, B., University of Leeds, United Kingdom
Chipperfield J.G., Havens B.	The transition from informal to formal sources of support with tasks of daily living	1991	Canadian Journal of Community Mental Health	10	2		133	149		8	https://www.scopus.com/inward/record.uri?eid=2-s2.0-0026339328&doi=10.7870%2fcjcmh-1991-0019&partnerID=40&md5=d54694f0f0e8ca6373088be71e7c3e09		Chipperfield, J.G.; Havens, B.
Cameron M.A.	Political parties and the worker-employer cleavage: the impact of the informal sector on voting in Lima, Peru	1991	Bulletin of Latin American Research	10	3		293	313		6	https://www.scopus.com/inward/record.uri?eid=2-s2.0-0026330235&doi=10.2307%2f3338672&partnerID=40&md5=c67707c0e256e4955e91e063f4992f83		Cameron, M.A.
Williams C.C.	Informal economic activity in the United Kingdom: social and spatial inequalities	1991	Anglia Geography Working Paper - Anglia Polytechnic, Cambridge	6					71		https://www.scopus.com/inward/record.uri?eid=2-s2.0-0026330121&partnerID=40&md5=bc321e5e24cce67f56185d0e492630dd		Williams, C.C.
Fernando N.	Informal finance in a semi-subsistence economy: a case of Papua New Guinea	1991	NRI Discussion Paper - National Research Institute, Papua New Guinea	62					15		https://www.scopus.com/inward/record.uri?eid=2-s2.0-0026312537&partnerID=40&md5=d439bcd839f58875f8e3f1d2988b157d		Fernando, N.
Sanyal B.	Organizing the self-employed: the politics of the urban informal sector	1991	International Labour Review	130	1		39	56		39	https://www.scopus.com/inward/record.uri?eid=2-s2.0-0026311820&partnerID=40&md5=badb532772bd6de2ccaaa58d46723a80		Sanyal, B.
Kouame A.	The socio-demographic conditions of informal sector reproduction and the thousands of urban poor: some theoretical reflections from the Ivory Coast [Les conditions socio-demographiques de la reproduction du secteur informel et des milieux urbains defavorises: quelques reflexions theoriques a partir du cas ivorien]	1991	Canadian Journal of Development Studies	12	2		405	420		2	https://www.scopus.com/inward/record.uri?eid=2-s2.0-0026306679&doi=10.1080%2f02255189.1991.12005928&partnerID=40&md5=719a23b47f1602062b375d9e4e1f581b		Kouame, A.
Odendaal J.S., Van Ark H.	An analysis of informal veterinary consultations during radio programmes ['N analise van informele veeartskonsultasies tydens radioprogramme.]	1991	Journal of the South African Veterinary Association	62	4		167	170			https://www.scopus.com/inward/record.uri?eid=2-s2.0-0026300660&partnerID=40&md5=900e73c6fc285c11084d1018d7680b13	Republiek van Suid-Afrika, Departement Veterinêre Etologie, Universiteit van Pretoria, Onderstepoort, Veeartsenykunde, South Africa	Odendaal, J.S., Republiek van Suid-Afrika, Departement Veterinêre Etologie, Universiteit van Pretoria, Onderstepoort, Veeartsenykunde, South Africa; Van Ark, H., Republiek van Suid-Afrika, Departement Veterinêre Etologie, Universiteit van Pretoria, Onderstepoort, Veeartsenykunde, South Africa
Nunn S.	Formal and informal processes in infrastructure policy-making: How fort worth assembled capital for alliance airport	1991	Journal of the American Planning Association	57	3		273	287		15	https://www.scopus.com/inward/record.uri?eid=2-s2.0-0026295434&doi=10.1080%2f01944369108975499&partnerID=40&md5=cef920d2eb6347a9038595bd454b1e86		Nunn, S.
Gindling T.H.	Labor market segmentation and the determination of wages in the public, private-formal, and informal sectors in San Jose, Costa Rica	1991	Economic Development & Cultural Change	39	3		585	605		71	https://www.scopus.com/inward/record.uri?eid=2-s2.0-0026291858&doi=10.1086%2f451892&partnerID=40&md5=2745015672287085fe516a0d0dd07109		Gindling, T.H.
McLeod R.H.	Informal and formal sector finance in Indonesia: the financial evolution of small businesses	1991	Savings & Development	15	2		187	209		8	https://www.scopus.com/inward/record.uri?eid=2-s2.0-0026291853&partnerID=40&md5=d49684454dd15c9a200d39a6a1dee3c8		McLeod, R.H.
Salas A., Wieland R., Stearns K.	Informal finance in Kingston, Jamaica	1991	Small Enterprise Development	2	4		40	46			https://www.scopus.com/inward/record.uri?eid=2-s2.0-0026286517&doi=10.3362%2f0957-1329.1991.040&partnerID=40&md5=f7b7f486ca9100702e44679fa908c0c0		Salas, A.; Wieland, R.; Stearns, K.
Kelbe B.E., Bodenstein B., Mulder G.J.	An investigation of the hydrological response to informal settlements on small catchments in South Africa	1991	Sediment and stream water quality in a changing environment. Proc. symposium, Vienna, 1991				219	227		2	https://www.scopus.com/inward/record.uri?eid=2-s2.0-0026283791&partnerID=40&md5=170b049040e92a42bc98d565ccb6474f	Univ. of Zululand, PO Box X1001, 3886 Kwa Dlangezwa, South Africa, South Africa	Kelbe, B.E., Univ. of Zululand, PO Box X1001, 3886 Kwa Dlangezwa, South Africa, South Africa; Bodenstein, B., Univ. of Zululand, PO Box X1001, 3886 Kwa Dlangezwa, South Africa, South Africa; Mulder, G.J., Univ. of Zululand, PO Box X1001, 3886 Kwa Dlangezwa, South Africa, South Africa
Mwega F.M.	Informal entrepreneurship in an African urban area	1991	Small Enterprise Development	2	3		33	37		5	https://www.scopus.com/inward/record.uri?eid=2-s2.0-0026283603&doi=10.3362%2f0957-1329.1991.028&partnerID=40&md5=855a91af4c26974a50f201856b9f344f		Mwega, F.M.
Dowall D.E.	Comparing Karachi's informal and formal housing delivery systems	1991	Cities	8	3		217	227		11	https://www.scopus.com/inward/record.uri?eid=2-s2.0-0026283039&doi=10.1016%2f0264-2751%2891%2990061-U&partnerID=40&md5=3e7e5daf4aaf0f2951685b5ad375fe04	David E. Dowall is with the Department of City and Regional Planning, University of California, Berkeley, CA 94720, United States	Dowall, D.E., David E. Dowall is with the Department of City and Regional Planning, University of California, Berkeley, CA 94720, United States
Trinkaus J., Dennis K.	Taste preference for brussels sprouts: an informal look.	1991	Psychological reports	69	3 Pt 2		1165	1166		1	https://www.scopus.com/inward/record.uri?eid=2-s2.0-0026280556&doi=10.2466%2fpr0.1991.69.3f.1165&partnerID=40&md5=df306c0ea4ce29b10382d1ce2ae422c4	Baruch College, New York, NY 10010., United States	Trinkaus, J., Baruch College, New York, NY 10010., United States; Dennis, K., Baruch College, New York, NY 10010., United States
Kumar S.H.	Informal leasing in Kerala: a study of Kuttanad	1991	Indian Journal of Agricultural Economics	46	3		369	373			https://www.scopus.com/inward/record.uri?eid=2-s2.0-0026273697&partnerID=40&md5=a408c7ff219d55951cd3a88699c25a52		Kumar, S.H.
Wilcox J.A., Taber M.A.	Informal helpers of elderly home care clients	1991	Health and Social Work	16	4		258	265		16	https://www.scopus.com/inward/record.uri?eid=2-s2.0-0026248907&doi=10.1093%2fhsw%2f16.4.258&partnerID=40&md5=b3a4012f1816665a90e251c7ea61f37c	Graduate College Scholar, United States; School of Social Work, University of Illinois at Urbana-Champaign, 1207 West Oregon Street, Urbana, 61801, United States	Wilcox, J.A., Graduate College Scholar, United States; Taber, M.A., School of Social Work, University of Illinois at Urbana-Champaign, 1207 West Oregon Street, Urbana, 61801, United States
Trinkaus J.	Color preference in sport shoes: an informal look.	1991	Perceptual and motor skills	73	2		613	614		10	https://www.scopus.com/inward/record.uri?eid=2-s2.0-0026233414&doi=10.2466%2fpms.1991.73.2.613&partnerID=40&md5=14ee1d7cd77d3d5effd37338ab566593	Baruch College, New York, NY 10010., United States	Trinkaus, J., Baruch College, New York, NY 10010., United States
Hunt M.	Being friendly and informal: reflected in nurses', terminally ill patients' and relatives' conversations at home	1991	Journal of Advanced Nursing	16	8		929	938		45	https://www.scopus.com/inward/record.uri?eid=2-s2.0-0026199837&doi=10.1111%2fj.1365-2648.1991.tb01797.x&partnerID=40&md5=d93b10a881515ec4c9f322a80b8e8f97	Thrift House, Collington Avenue, Bexhill-On-Sea, East Sussex, TN39 3NQ, United Kingdom	Hunt, M., Thrift House, Collington Avenue, Bexhill-On-Sea, East Sussex, TN39 3NQ, United Kingdom
Moskowitz C.	The American Association of Neuroscience Nurses (AANN) officially recognized an informal group of movement disorder nurses.	1991	The Journal of neuroscience nursing : journal of the American Association of Neuroscience Nurses	23	3		144				https://www.scopus.com/inward/record.uri?eid=2-s2.0-0026180811&doi=10.1097%2f01376517-199106000-00002&partnerID=40&md5=95830f90e341b4f52e989d1dfa9f6c63		Moskowitz, C.
Stoller E.P., Pugliesi K.L.	Size and effectiveness of informal helping networks: a panel study of older people in the community.	1991	Journal of health and social behavior	32	2		180	191		58	https://www.scopus.com/inward/record.uri?eid=2-s2.0-0026176806&doi=10.2307%2f2137151&partnerID=40&md5=37bfc79abd203f37e2b87047cd6cbeb6	Department of Sociology, SUNY, Plattsburgh, 12901., United States	Stoller, E.P., Department of Sociology, SUNY, Plattsburgh, 12901., United States; Pugliesi, K.L., Department of Sociology, SUNY, Plattsburgh, 12901., United States
McLean J., Roper‐Hall A., Roper‐Hall A., Main A.	Service needs of stroke survivors and their informal carers: a pilot study	1991	Journal of Advanced Nursing	16	5		559	564		66	https://www.scopus.com/inward/record.uri?eid=2-s2.0-0026165614&doi=10.1111%2fj.1365-2648.1991.tb01691.x&partnerID=40&md5=75da11b5b77bc1c9490f266341aab68f	Department of Genatric Medicine, University of Birmingham, United Kingdom; South Birmingham Health Authority, Principal Clinical Psychologist, United Kingdom; South Birmingham Health Authority, United Kingdom; University of Birmingham, Birmingham, United Kingdom	McLean, J., Department of Genatric Medicine, University of Birmingham, United Kingdom; Roper‐Hall, A., South Birmingham Health Authority, Principal Clinical Psychologist, United Kingdom, South Birmingham Health Authority, United Kingdom; Roper‐Hall, A., South Birmingham Health Authority, Principal Clinical Psychologist, United Kingdom, South Birmingham Health Authority, United Kingdom; Main, A., …
Fraser M.D., Kumar K., Vaishnavi V.K.	Informal and Formal Requirements Specification Languages: Bridging the Gap	1991	IEEE Transactions on Software Engineering	17	5		454	466		86	https://www.scopus.com/inward/record.uri?eid=2-s2.0-0026155724&doi=10.1109%2f32.90448&partnerID=40&md5=c454005369407f2cb89773b1ae6f56c3	Department of Mathematics and Computer Science, Georgia State University, Atlanta, GA 30303, United States; Department of Computer Information Systems, Georgia State University, Atlanta, GA 30303, United States	Fraser, M.D., Department of Mathematics and Computer Science, Georgia State University, Atlanta, GA 30303, United States; Kumar, K., Department of Computer Information Systems, Georgia State University, Atlanta, GA 30303, United States; Vaishnavi, V.K., Department of Computer Information Systems, Georgia State University, Atlanta, GA 30303, United States
Chichin E.R.	Formal counterparts of informal caregivers: paraprofessional home care workers who live with their clients.	1991	Pride Institute journal of long term home health care	10	2		28	33			https://www.scopus.com/inward/record.uri?eid=2-s2.0-0026130654&partnerID=40&md5=dea1e92aff6972e3d76fde2437b38dda	Brookdale Research Institute of the Third Age Center, Fordham University, New York City., United States	Chichin, E.R., Brookdale Research Institute of the Third Age Center, Fordham University, New York City., United States
Opie A.	The informal caregivers of the confused elderly and the concept of partnership: a New Zealand report.	1991	Pride Institute journal of long term home health care	10	2		34	40		2	https://www.scopus.com/inward/record.uri?eid=2-s2.0-0026128757&partnerID=40&md5=1898a5a5b97c13b1c338863c3dc4f95a	Victoria University, Wellington, New Zealand	Opie, A., Victoria University, Wellington, New Zealand
Rauch J.E.	Modelling the informal sector formally	1991	Journal of Development Economics	35	1		33	47		194	https://www.scopus.com/inward/record.uri?eid=2-s2.0-0026093916&doi=10.1016%2f0304-3878%2891%2990065-4&partnerID=40&md5=188cd33cb8f0b2c9a09c8a35e67c0aba	University of California, San Diego, La Jolla, CA 92093, United States	Rauch, J.E., University of California, San Diego, La Jolla, CA 92093, United States
Miller B., McFall S.	Stability and change in the informal task support network of frail older persons	1991	Gerontologist	31	6		735	745		34	https://www.scopus.com/inward/record.uri?eid=2-s2.0-0026066860&doi=10.1093%2fgeront%2f31.6.735&partnerID=40&md5=a8b283f28dbef2093a071ee47a60ba83	Department of Medical Social Work, University of Illinois at Chicago, 808 S. Wood Street, Chicago, IL 60612, United States	Miller, B., Department of Medical Social Work, University of Illinois at Chicago, 808 S. Wood Street, Chicago, IL 60612, United States; McFall, S., Department of Medical Social Work, University of Illinois at Chicago, 808 S. Wood Street, Chicago, IL 60612, United States
Graham H.	The informal sector of welfare: A crisis in caring?	1991	Social Science and Medicine	32	4		507	515		14	https://www.scopus.com/inward/record.uri?eid=2-s2.0-0026036136&doi=10.1016%2f0277-9536%2891%2990354-F&partnerID=40&md5=974c77b4ad20e2003805af21c012e949	Department of Applied Social Studies, University of Warwick, Coventry, CV4 7AL England, United Kingdom	Graham, H., Department of Applied Social Studies, University of Warwick, Coventry, CV4 7AL England, United Kingdom	caring; informal care; poverty; welfare pluralism
Jutras S., Veilleux F.	Informal Caregiving: Correlates of Perceived Burden	1991	Canadian Journal on Aging / La Revue canadienne du vieillissement	10	1		40	55		34	https://www.scopus.com/inward/record.uri?eid=2-s2.0-0026029728&doi=10.1017%2fS0714980800007248&partnerID=40&md5=e1233564e662044648ca26c68b680ad3	Université de Montréal, Canada	Jutras, S., Université de Montréal, Canada; Veilleux, F., Université de Montréal, Canada	Elderly; Informal Caregiving; Perceived Burden
Raveis V.H., Siegel K.	The Impact of Care Giving on Informal or Familial Care Givers	1991	AIDS Patient Care	5	1		39	43		21	https://www.scopus.com/inward/record.uri?eid=2-s2.0-0026020664&doi=10.1089%2fapc.1991.5.39&partnerID=40&md5=3ffb067e4c2d2b6acbd8f41cbdea08df	Department of Social Work Research, Memorial Sloan-Kettering Cancer Center, New York, NY, United States	Raveis, V.H., Department of Social Work Research, Memorial Sloan-Kettering Cancer Center, New York, NY, United States; Siegel, K., Department of Social Work Research, Memorial Sloan-Kettering Cancer Center, New York, NY, United States
Mllstien J.	WHO informal consultation on improvement of thermostability of oral poliovirus vaccines. 10 June 1991, Geneva, Switzerland	1991	Vaccine	9	12		914	915		1	https://www.scopus.com/inward/record.uri?eid=2-s2.0-0025953453&doi=10.1016%2f0264-410X%2891%2990023-Y&partnerID=40&md5=30d952c5c5a5b772488ca7d52020f1d1	Biologicals Unit, WHO, 20 Avenue Appia, 1211 Geneva 27, Switzerland	Mllstien, J., Biologicals Unit, WHO, 20 Avenue Appia, 1211 Geneva 27, Switzerland
Shanmugam B.	Socio-economic development through the informal credit market	1991	Modern Asian Studies	25	2		209	225		12	https://www.scopus.com/inward/record.uri?eid=2-s2.0-0025950520&doi=10.1017%2fS0026749X00010659&partnerID=40&md5=75d636602d0f87432fb7c5493777f9ab	University of New South Wales, Australia	Shanmugam, B., University of New South Wales, Australia
Onyewuenyi R.N.	Towards the definition of the Nigerian informal sector	1991	Geoscope	20	1		7	23			https://www.scopus.com/inward/record.uri?eid=2-s2.0-0025944206&partnerID=40&md5=93a838a9d48f80d5c442e00bc3e999fe	Dept. of Geography, Univ. of Ottawa, Ottawa, Ontario, Canada K1N 6N5, Canada	Onyewuenyi, R.N., Dept. of Geography, Univ. of Ottawa, Ottawa, Ontario, Canada K1N 6N5, Canada
Thorslund M.	The increasing number of very old people will change the Swedish model of the welfare state	1991	Social Science and Medicine	32	4		455	464		35	https://www.scopus.com/inward/record.uri?eid=2-s2.0-0025925480&doi=10.1016%2f0277-9536%2891%2990348-G&partnerID=40&md5=84e1377ba1fc1e2eddb297b5763395d9	Department of Social Medicine, University Hospital, S-751 85 Uppsala, Sweden	Thorslund, M., Department of Social Medicine, University Hospital, S-751 85 Uppsala, Sweden	care of the elderly; crises; informal care; welfare state
Lorenz W., Gross R., Rothmund M.	Is clinical intuition a useful, practical term or a conglomeration of informal (soft) thinking and decision making?	1991	Theoretical Surgery	6	2		108	109		1	https://www.scopus.com/inward/record.uri?eid=2-s2.0-0025904835&partnerID=40&md5=88776ca02936515dbb64c7cc28fe8bf5	Institute of Theoretical Surgery, Centre of Operative Medicine I, Philipps-University, Baldingerstrasse, W-3550 Marburg/Lahn, Germany	Lorenz, W., Institute of Theoretical Surgery, Centre of Operative Medicine I, Philipps-University, Baldingerstrasse, W-3550 Marburg/Lahn, Germany; Gross, R., Institute of Theoretical Surgery, Centre of Operative Medicine I, Philipps-University, Baldingerstrasse, W-3550 Marburg/Lahn, Germany; Rothmund, M., Institute of Theoretical Surgery, Centre of Operative Medicine I, Philipps-University, Baldi…
Johansson L.	Elderly care policy, formal and informal care the Swedish case	1991	Health policy	18	3		231	242		15	https://www.scopus.com/inward/record.uri?eid=2-s2.0-0025895047&doi=10.1016%2f0168-8510%2891%2990024-R&partnerID=40&md5=4c1f2be6a446c46075784f6e5b4fe55d	Department of Social Medicine, University of Uppsala and Spri, Stockholm, Sweden	Johansson, L., Department of Social Medicine, University of Uppsala and Spri, Stockholm, Sweden	Demography; Elderly; Formal and informal care; Policy
Hatch L.R.	Informal Support Patterns of Older African-American and White Women: Examining Effects of Family, Paid Work and Religious Participation	1991	Research on Aging	13	2		144	170		55	https://www.scopus.com/inward/record.uri?eid=2-s2.0-0025885754&doi=10.1177%2f0164027591132003&partnerID=40&md5=0c27d86eb72e40cd6f23422839b7c4bd	Center on Aging, University of Kentucky, United States	Hatch, L.R., Center on Aging, University of Kentucky, United States
McPeek D.	Formal and informal strategies in clinical decision making - The role of order in the information environment	1991	Theoretical Surgery	6	2		100	103			https://www.scopus.com/inward/record.uri?eid=2-s2.0-0025855107&partnerID=40&md5=b5b5378b1271a05229f985d81403c8aa	Department of Philosophy, Harvard University, Boston, MA 02114, United States	McPeek, D., Department of Philosophy, Harvard University, Boston, MA 02114, United States
HAYES D.L., VON FELDT L., HIGANO S.T.	Standardized Informal Exercise Testing for Programming Rate Adaptive Pacemakers	1991	Pacing and Clinical Electrophysiology	14	11		1772	1776		22	https://www.scopus.com/inward/record.uri?eid=2-s2.0-0025831136&doi=10.1111%2fj.1540-8159.1991.tb02764.x&partnerID=40&md5=67f4fdd8bcb191c7d5f00fc11dbbb4b2	Division of Cardiovascular Diseases and Internal Medicine, Mayo Clinic and Mayo Foundation, Rochester, Minnesota, United States	HAYES, D.L., Division of Cardiovascular Diseases and Internal Medicine, Mayo Clinic and Mayo Foundation, Rochester, Minnesota, United States; VON FELDT, L., Division of Cardiovascular Diseases and Internal Medicine, Mayo Clinic and Mayo Foundation, Rochester, Minnesota, United States; HIGANO, S.T., Division of Cardiovascular Diseases and Internal Medicine, Mayo Clinic and Mayo Foundation, Rochest…	exercise testing; pacemaker programming; rate adaptive pacemaker
Baron H.	Bovine spongiform encephalopathy and related agents: Risk factors of biological products. An informal consultation/working meeting	1991	Toxicologic Pathology	19	3		293	297		1	https://www.scopus.com/inward/record.uri?eid=2-s2.0-0025830188&doi=10.1177%2f019262339101900314&partnerID=40&md5=636c97c35b5ee1c53bddb15acbacac71	Department of Pathology, Rhone-Poulenc Rorer (CRVA-DSM) 13, Quai Jules Guesde - BP 14, 94403 Vitry-sur-Seine Cedex, France	Baron, H., Department of Pathology, Rhone-Poulenc Rorer (CRVA-DSM) 13, Quai Jules Guesde - BP 14, 94403 Vitry-sur-Seine Cedex, France
Kelbe B.E., Bodenstein B., Mulder G.J.	Investigation of the hydrological response to informal settlements on small catchments in South Africa	1991	IAHS Publication (International Association of Hydrological Sciences)		203		219	227		1	https://www.scopus.com/inward/record.uri?eid=2-s2.0-0025813625&partnerID=40&md5=240d606ee9a84c270b0f54d3bb05d0df	Univ of Zululand, South Africa	Kelbe, B.E., Univ of Zululand, South Africa; Bodenstein, B., Univ of Zululand, South Africa; Mulder, G.J., Univ of Zululand, South Africa
Hanley R.J., Wiener J.M., Harris K.M.	Will paid home care erode informal support?	1991	Journal of Health Politics, Policy and Law	16	3		507	521		61	https://www.scopus.com/inward/record.uri?eid=2-s2.0-0025790487&doi=10.1215%2f03616878-16-3-507&partnerID=40&md5=b42a3c35e840f46d4bb1abea50a74673		Hanley, R.J.; Wiener, J.M.; Harris, K.M.
Snyder Hal, Harris Barbie	Informal training program at East Carolina University	1991	Proceedings - International Technical Communication Conference				ET.141	ET.142			https://www.scopus.com/inward/record.uri?eid=2-s2.0-0025754572&partnerID=40&md5=f84b10996b4ac9550a3b3c741b289b2f		Snyder, Hal; Harris, Barbie
Walls C.T., Zarit S.H.	Informal support from black churches and the well-being of elderly blacks	1991	Gerontologist	31	4		490	495		83	https://www.scopus.com/inward/record.uri?eid=2-s2.0-0025745508&doi=10.1093%2fgeront%2f31.4.490&partnerID=40&md5=67996c742cee788c303a5f157f7ed402	Department of Human Development and Family Studies, College of Health and Human Development, Pennsylvania State University, 210 Henderson Building South, University Park, PA 16802, United States	Walls, C.T., Department of Human Development and Family Studies, College of Health and Human Development, Pennsylvania State University, 210 Henderson Building South, University Park, PA 16802, United States; Zarit, S.H., Department of Human Development and Family Studies, College of Health and Human Development, Pennsylvania State University, 210 Henderson Building South, University Park, PA 168…
Sowman Merle, Robins Nicola	Socio-environmental problems associated with informal settlements in the cape coastal zone	1991	Coastal Zone: Proceedings of the Symposium on Coastal and Ocean Management	4			3475	3476			https://www.scopus.com/inward/record.uri?eid=2-s2.0-0025723130&partnerID=40&md5=93e64fddecd7e9cfad62534e857b5479	Univ of Cape Town, Rondebosch, South Africa	Sowman, Merle, Univ of Cape Town, Rondebosch, South Africa; Robins, Nicola, Univ of Cape Town, Rondebosch, South Africa
Klug B.J., Salzman S.A.	Formal induction vs. informal mentoring: Comparative effects and outcomes	1991	Teaching and Teacher Education	7	3		241	251		24	https://www.scopus.com/inward/record.uri?eid=2-s2.0-0007316598&doi=10.1016%2f0742-051X%2891%2990031-J&partnerID=40&md5=0802fe78f4d276818a56336df45566c0	Idaho State University, United States	Klug, B.J., Idaho State University, United States; Salzman, S.A., Idaho State University, United States
Lucas A.M.	‘Info‐tainment’ and informal sources for learning science	1991	International Journal of Science Education	13	5		495	504		23	https://www.scopus.com/inward/record.uri?eid=2-s2.0-0000576283&doi=10.1080%2f0950069910130501&partnerID=40&md5=b30b59de459c8876c2a7d5b44de13cba	Centre for Educational Studies, King’s College London, Cornwall House Annex, Waterloo Road, London, SE1 8TX, United Kingdom	Lucas, A.M., Centre for Educational Studies, King’s College London, Cornwall House Annex, Waterloo Road, London, SE1 8TX, United Kingdom
Schrader S.	Informal technology transfer between firms: Cooperation through information trading	1991	Research Policy	20	2		153	170		267	https://www.scopus.com/inward/record.uri?eid=2-s2.0-0000290893&doi=10.1016%2f0048-7333%2891%2990077-4&partnerID=40&md5=1f78562f4284d2f72422b03b00d4fa21	Alfred P. Sloan School of Management, 50 Memorial Drive, E52-553, Cambridge, MA 02139, United States	Schrader, S., Alfred P. Sloan School of Management, 50 Memorial Drive, E52-553, Cambridge, MA 02139, United States
Lind J.	Unsuitable as a physician? Sociologist Marilynn Rosenthal: to buy up, to transfer or to support--informal treatment of problem physicians [Olämplig som läkare? Sociologen Marilynn Rosenthal: Köpa ut, omplacera eller stödja--att handskas informellt med problemläkare.]	1990	Lakartidningen	87	51-52		4394	4395		1	https://www.scopus.com/inward/record.uri?eid=2-s2.0-0025710770&partnerID=40&md5=6e2beef1d68f1ddc858ac11f2a838e94		Lind, J.
Wood B.	‘White Society’ and the ‘Informal’ Slave Economies of Lowcountry Georgia, c. 1763-1830	1990	Slavery & Abolition	11	3		313	331		11	https://www.scopus.com/inward/record.uri?eid=2-s2.0-84928831600&doi=10.1080%2f01440399008575013&partnerID=40&md5=0b22f2b62770430e8c7dd4186ff24f84	Girton College, Cambridge, United Kingdom	Wood, B., Girton College, Cambridge, United Kingdom
Callinan E.M.	Research protocols in reference service: Informal instruction in law firm libraries	1990	Law Library Journal	82	1		39	54		3	https://www.scopus.com/inward/record.uri?eid=2-s2.0-77950450833&partnerID=40&md5=8e58d347468fb7c5bcbf396a80c51515	Department of Research Services, Crowell and Moring, WA, United States	Callinan, E.M., Department of Research Services, Crowell and Moring, WA, United States
Esparza J.	Report of a WHO informal consultation on preclinical and clinical aspects of the use of immunomodulators in HIV infection: Geneva, 3-5 April 1989	1990	AIDS	4	12		WHO1	WHO14		3	https://www.scopus.com/inward/record.uri?eid=2-s2.0-0025603724&partnerID=40&md5=2860f708b305a220fe9e00ef6036a025	BMR, GPA, WHO, 1211 Geneva 27, Switzerland	Esparza, J., BMR, GPA, WHO, 1211 Geneva 27, Switzerland
Spilker B.	Training professionals in clinical trial methods: Both formal and informal training programs must be developed and implemented by all organizations to satisfactorily address the steadily increasing complexity of conducting clinical research, analyzing and interpreting data and discovering and developing new medicines	1990	Drug News and Perspectives	3	10		606	613		2	https://www.scopus.com/inward/record.uri?eid=2-s2.0-0025602174&partnerID=40&md5=1e9ee58fb67fe7e3ebadfb31746ead4d	Burroughs Wellcome Co., Research Triangle Park, NC, United States	Spilker, B., Burroughs Wellcome Co., Research Triangle Park, NC, United States
Nakaji Albert	Developing positive community relations through informal networking	1990	Transactions - Geothermal Resources Council	14	pt 1		615				https://www.scopus.com/inward/record.uri?eid=2-s2.0-0025577975&partnerID=40&md5=3a2d2d316b880bfbf57df54049940896	Nakaji and Associates	Nakaji, Albert, Nakaji and Associates
Wellington J.	Formal and informal learning in science: The role of the interactive science centres	1990	Physics Education	25	5	307	247	252		116	https://www.scopus.com/inward/record.uri?eid=2-s2.0-0000168681&doi=10.1088%2f0031-9120%2f25%2f5%2f307&partnerID=40&md5=bd2d1cd086879553b76050945f1f7c89		Wellington, J.
Kirsten M.	The myth of the hidden economy: Towards a new understanding of informal economic activity by Philip Harding & Richard Jenkins, Open University Press, Milton Keynes, 1989	1990	Development Southern Africa	7	4		739	741			https://www.scopus.com/inward/record.uri?eid=2-s2.0-84972996486&doi=10.1080%2f03768359008439547&partnerID=40&md5=b80304abdd0ae180dc4974cf9a4443fa	London representative, Development Southern Africa, South Africa	Kirsten, M., London representative, Development Southern Africa, South Africa
England S.E., Linsk N.L., Simon-Rusinowitz L., Keigher S.M.	Paying kin for care: Agency barriers to formalizing informal care	1990	Journal of Aging and Social Policy	2	2		63	86		3	https://www.scopus.com/inward/record.uri?eid=2-s2.0-84929228984&doi=10.1300%2fJ031v02n02_07&partnerID=40&md5=6de5a51406e0a504843ec81ae15998fa	University of Illinois, Chicago, United States; Gerontological Society of America, United States; University of Michigan, United States	England, S.E., University of Illinois, Chicago, United States; Linsk, N.L., University of Illinois, Chicago, United States; Simon-Rusinowitz, L., Gerontological Society of America, United States; Keigher, S.M., University of Michigan, United States
Bova R.	Informal activity and the soviet working class	1990	Nationalities Papers	18	2		42	49		1	https://www.scopus.com/inward/record.uri?eid=2-s2.0-84956432722&doi=10.1080%2f00905999008408167&partnerID=40&md5=e9dbdcedfbdcc6a2b33d730dc78145b8		Bova, R.
Butterfield J.	State response to informal groups	1990	Nationalities Papers	18	2		56	64		1	https://www.scopus.com/inward/record.uri?eid=2-s2.0-84956428984&doi=10.1080%2f00905999008408169&partnerID=40&md5=b17a540518071b35922b07e849601b25		Butterfield, J.
Pomar M.	The role of informal groups and independent associations in the evolution of civil society in the soviet union	1990	Nationalities Papers	18	2		50	55			https://www.scopus.com/inward/record.uri?eid=2-s2.0-84956353567&doi=10.1080%2f00905999008408168&partnerID=40&md5=661c8c9b118eee0d074ca2034c3efab5		Pomar, M.
Aleem I.	Imperfect information, screening, and the costs of informal lending: A study of a rural credit market in Pakistan	1990	World Bank Economic Review	4	3		329	349		133	https://www.scopus.com/inward/record.uri?eid=2-s2.0-0025685780&doi=10.1093%2fwber%2f4.3.329&partnerID=40&md5=f7ef44f3c80f1e42804819e960d96e5d	Industry and Energy Division, Africa Technical Department, World Bank, United States	Aleem, I., Industry and Energy Division, Africa Technical Department, World Bank, United States
Bell C.	Interactions between institutional and informal credit agencies in rural India	1990	World Bank Economic Review	4	3		297	327		110	https://www.scopus.com/inward/record.uri?eid=2-s2.0-0025673478&doi=10.1093%2fwber%2f4.3.297&partnerID=40&md5=190fb8116e75048d9e40242e9cbee976	Vanderbilt University, Annapolis, MD, United States	Bell, C., Vanderbilt University, Annapolis, MD, United States
Yoest C.	Points of lights: informal adoption in the black community.	1990	Children today	19	5		8	12			https://www.scopus.com/inward/record.uri?eid=2-s2.0-0025487119&partnerID=40&md5=b85d26559267a387773987e03208aab1		Yoest, C.
Santarelli E., Sterlacchini A.	Innovation, formal vs. informal R&D, and firm size: Some evidence from Italian manufacturing firms	1990	Small Business Economics	2	3		223	228		125	https://www.scopus.com/inward/record.uri?eid=2-s2.0-0000136934&doi=10.1007%2fBF00389530&partnerID=40&md5=c7e7af3a067a434299769cd8bd4bc0e6	Science Policy Research Unit, University of Sussex, Falmer, Brighton, BN1 9RF, East Sussex, United Kingdom; Institute of Economics and Statistics, Università 'G. D'Annunzio', Viale Crucioli, Teramo, 64100, Italy; Dipartimento di Economia, Università di Ancona, Via Barelli 11, Ancona, 60121, Italy	Santarelli, E., Science Policy Research Unit, University of Sussex, Falmer, Brighton, BN1 9RF, East Sussex, United Kingdom, Institute of Economics and Statistics, Università 'G. D'Annunzio', Viale Crucioli, Teramo, 64100, Italy; Sterlacchini, A., Dipartimento di Economia, Università di Ancona, Via Barelli 11, Ancona, 60121, Italy
Hussein R.T.	Understanding and Managing Informal Groups	1990	Management Decision	28	8		36	41		3	https://www.scopus.com/inward/record.uri?eid=2-s2.0-84856148978&doi=10.1108%2f00251749010000038&partnerID=40&md5=f35ec8efa491e1635919d4b40f22c244	Department of Business Administration, Yarmouk University, Irbid, Jordan	Hussein, R.T., Department of Business Administration, Yarmouk University, Irbid, Jordan
Shahin K.N.	Argument as a formulation-decision-decision... sequence	1990	Argumentation	4	3		347	361			https://www.scopus.com/inward/record.uri?eid=2-s2.0-34249952656&doi=10.1007%2fBF00173971&partnerID=40&md5=e177ceaa59c138ddcdebc17bafccf0bc	Department of Linguistics, University of Victoria, Victoria, V8W 2Y2, BC, Canada	Shahin, K.N., Department of Linguistics, University of Victoria, Victoria, V8W 2Y2, BC, Canada	argument-initiation; argumentative discourse; Discourse analysis; informal argument; norms; structure of argument; uptake of argument
Wister A.	Living arrangements and informal social support among the elderly	1990	Journal of Housing for the Elderly	6	2022-02-01		33	44		10	https://www.scopus.com/inward/record.uri?eid=2-s2.0-23744473211&doi=10.1300%2fJ081V06N01_03&partnerID=40&md5=030705cb2b2748a64a728c19dd2d5c96	Sociology Department, University of Waterloo, Waterloo, ON, Canada	Wister, A., Sociology Department, University of Waterloo, Waterloo, ON, Canada
[No author name available]	WHO Technical Advisory Group on Tabacco or Health informal sir John Crofton, November 1989	1990	Bulletin of the International Union Against Tuberculosis and Lung Disease	65	1		58	59			https://www.scopus.com/inward/record.uri?eid=2-s2.0-0025366522&partnerID=40&md5=a73e289993979760442bc2e714865aca
Wilson P.A., Moore S.T., Rubin D.S., Bartels P.K.	Informal caregivers of the chronically ill and their social support: A pilot study	1990	Journal of Gerontological Social Work	15	2022-02-01		155	170		19	https://www.scopus.com/inward/record.uri?eid=2-s2.0-84952494756&doi=10.1300%2fJ083v15n01_14&partnerID=40&md5=a3f9cf152be45c5c97cc278e7c9eaecd	School of Social Work, University of Michigan, Ann Arbor, MI, United States; School of Social Work, University of Tennessee, Nashville, TN, United States; Department of Pediatrics, Boston City Hospital, Boston, MA, United States; Mountain Area Family Health Center, Ashville, NC, United States	Wilson, P.A., School of Social Work, University of Michigan, Ann Arbor, MI, United States; Moore, S.T., School of Social Work, University of Tennessee, Nashville, TN, United States; Rubin, D.S., Department of Pediatrics, Boston City Hospital, Boston, MA, United States; Bartels, P.K., Mountain Area Family Health Center, Ashville, NC, United States
Litwak E., Messeri P., Silverstein M.	The role of formal and informal groups in providing help to older people	1990	Marriage and Family Review	15	2022-02-01		171	193		26	https://www.scopus.com/inward/record.uri?eid=2-s2.0-84929229087&doi=10.1300%2fJ002v15n01_09&partnerID=40&md5=08687b2f9c322185e3e120994a0dcd39	United States	Litwak, E., United States; Messeri, P., United States; Silverstein, M., United States
Lavoie D.	Formal and informal management training programs for women in Canada: Who seems to be doing a good job?	1990	Journal of Business Ethics	9	2022-05-04		377	383		4	https://www.scopus.com/inward/record.uri?eid=2-s2.0-0040688269&doi=10.1007%2fBF00380337&partnerID=40&md5=5fb92836edb31f3c5cbc833b941b31dd	Ecole des Hautes Etudes Commerciales, 5255 Avenue Decelles, Montreal, H3T 1V6, Quebec, Canada	Lavoie, D., Ecole des Hautes Etudes Commerciales, 5255 Avenue Decelles, Montreal, H3T 1V6, Quebec, Canada
Sánchez Ayéndez M.	Informal support systems for Puerto Rican elderly women: implications for the health care delivery system [Los sistemas informales de apoyo de la mujer puertorriqueña de edad avanzada: implicaciones para el sistema de prestación de servicios de salud.]	1990	Puerto Rico health sciences journal	9	1		141	145			https://www.scopus.com/inward/record.uri?eid=2-s2.0-0025418794&partnerID=40&md5=1633b4357ad6e9d69ab8b819f4b87dc4	Escuela Graduada de Salud Pública, Recinto de Ciencias Médicas, Universidad de Puerto Rico, San Juan 00936.	Sánchez Ayéndez, M., Escuela Graduada de Salud Pública, Recinto de Ciencias Médicas, Universidad de Puerto Rico, San Juan 00936.
Zitterman S.H.	Jordan v Sinai: informal defense interviews with physicians now verboten.	1990	Michigan hospitals	26	4		41	43			https://www.scopus.com/inward/record.uri?eid=2-s2.0-0025408776&partnerID=40&md5=c228b1ccc3947d890ac6b060bac4c8ef		Zitterman, S.H.
Rowe M.P.	People who feel harassed need a complaint system with both formal and informal options	1990	Negotiation Journal	6	2		161	172		15	https://www.scopus.com/inward/record.uri?eid=2-s2.0-0001710630&doi=10.1007%2fBF01000611&partnerID=40&md5=220a69f68b61c8597b705c7786512e68		Rowe, M.P.
Fish R.S., Kraut R.E., Chalfonte B.L.	The VideoWindow system in informal communications	1990	Proceedings of the 1990 ACM Conference on Computer-Supported Cooperative Work, CSCW 1990				1	11		183	https://www.scopus.com/inward/record.uri?eid=2-s2.0-84991925449&doi=10.1145%2f99332.99335&partnerID=40&md5=955a73441ab91796c9e40dcb0b8cb4ce	Bellcore, 445 South Street, Morristown, NJ 07962-1910, United States	Fish, R.S., Bellcore, 445 South Street, Morristown, NJ 07962-1910, United States; Kraut, R.E., Bellcore, 445 South Street, Morristown, NJ 07962-1910, United States; Chalfonte, B.L., Bellcore, 445 South Street, Morristown, NJ 07962-1910, United States
Miller N.R., Grofman B., Feld S.L.	Cycle avoiding trajectories, strategic agendas, and the duality of memory and foresight: An informal exposition	1990	Public Choice	64	3		265	277		9	https://www.scopus.com/inward/record.uri?eid=2-s2.0-3142717556&doi=10.1007%2fBF00124371&partnerID=40&md5=3e26dcfa9bc1a437da61f8262f43abdd	Department of Political Science, University of Maryland, Baltimore County, Catonsville, 21228, MD, United States; School of Social Science, University of California, Irvine, 92717, CA, United States; Department of Sociology, State University of New York, Stony Brook, 11790, NY, United States	Miller, N.R., Department of Political Science, University of Maryland, Baltimore County, Catonsville, 21228, MD, United States; Grofman, B., School of Social Science, University of California, Irvine, 92717, CA, United States; Feld, S.L., Department of Sociology, State University of New York, Stony Brook, 11790, NY, United States
Meagher K.	The Hidden Economy: Informal and Parallel Trade in Northwestern Uganda	1990	Review of African Political Economy	17	47		64	83		49	https://www.scopus.com/inward/record.uri?eid=2-s2.0-0025625253&doi=10.1080%2f03056249008703848&partnerID=40&md5=e991fd06e04d26c655cf481e5a3bc07f		Meagher, K.
Ezell M., Gibson J.W.	The impact of informal social networks on the elderly’s need for services	1990	Journal of Gerontological Social Work	14	2022-04-03		3	18		9	https://www.scopus.com/inward/record.uri?eid=2-s2.0-84928845987&doi=10.1300%2fJ083V14N03_02&partnerID=40&md5=94610f0492965594b09480277f3a062a	School of Social Work, University of Washington, United States	Ezell, M., School of Social Work, University of Washington, United States; Gibson, J.W., School of Social Work, University of Washington, United States
McDermott J.P., Froscher J.N., Payne C.N., Lubbes H.O.	Informal top-level specifications for trusted application systems	1990	Proceedings - Annual Computer Security Applications Conference, ACSAC	1990-December		143818	423	433		2	https://www.scopus.com/inward/record.uri?eid=2-s2.0-85065663304&doi=10.1109%2fCSAC.1990.143818&partnerID=40&md5=79c3ae0a7b9d52153e4f7dacc2294413	Center for Secure Inf. Technol., Naval Res. Lab., Washington, DC, United States	McDermott, J.P., Center for Secure Inf. Technol., Naval Res. Lab., Washington, DC, United States; Froscher, J.N., Center for Secure Inf. Technol., Naval Res. Lab., Washington, DC, United States; Payne, C.N., Center for Secure Inf. Technol., Naval Res. Lab., Washington, DC, United States; Lubbes, H.O., Center for Secure Inf. Technol., Naval Res. Lab., Washington, DC, United States
Turnham D., Salome B., Schwarz A.	The informal sector revisited	1990	The informal sector revisited						226	39	https://www.scopus.com/inward/record.uri?eid=2-s2.0-85040883350&partnerID=40&md5=1418221feb102c960e048f9dd9fddf15		Turnham, D.; Salome, B.; Schwarz, A.
Rowe M.P.	People Who Feel Harassed Need a Complaint System with both Formal and Informal Options	1990	Negotiation Journal	6	2		161	172			https://www.scopus.com/inward/record.uri?eid=2-s2.0-85025037678&doi=10.1111%2fj.1571-9979.1990.tb00566.x&partnerID=40&md5=fcfb0f98018f0369c9c91a2f068144fc		Rowe, M.P.
Ehikhamenor F.A.	Informal scientific communication in Nigerian universities	1990	Journal of the American Society for Information Science	41	6		419	426		1	https://www.scopus.com/inward/record.uri?eid=2-s2.0-84989530056&doi=10.1002%2f%28SICI%291097-4571%28199009%2941%3a6%3c419%3a%3aAID-ASI4%3e3.0.CO%3b2-I&partnerID=40&md5=fef0f2725edd1918dfe941fa6d19fd4f	Ibadan University Library, Ibadan, Nigeria	Ehikhamenor, F.A., Ibadan University Library, Ibadan, Nigeria
Bently L., Coughlan P.	Informal dealings with land after section 2 Informal dealings with land after section 2	1990	Legal Studies	10	3		325	344		1	https://www.scopus.com/inward/record.uri?eid=2-s2.0-84985316678&doi=10.1111%2fj.1748-121X.1990.tb00040.x&partnerID=40&md5=1f9fc82e6db1d00cc323dbed625151af	King's College, London, United Kingdom; Trinity College, Dublin, Ireland	Bently, L., King's College, London, United Kingdom; Coughlan, P., Trinity College, Dublin, Ireland
Wholey D.R.	THE EFFECTS OF FORMAL AND INFORMAL TRAINING ON TENURE AND MOBILITY IN MANUFACTURING FIRMS	1990	Sociological Quarterly	31	1		37	57		7	https://www.scopus.com/inward/record.uri?eid=2-s2.0-84984036749&doi=10.1111%2fj.1533-8525.1990.tb00316.x&partnerID=40&md5=84566ba1a078e14401b491d42a136830	University of Arizona, United States	Wholey, D.R., University of Arizona, United States
Uzzell D.	Dissonance of Formal and Informal Planning Styles, Or Can Formal Planners Do Bricolage?	1990	City & Society	4	2		114	130		15	https://www.scopus.com/inward/record.uri?eid=2-s2.0-84982513318&doi=10.1525%2fcity.1990.4.2.114&partnerID=40&md5=e1233e176bcdc77b037d752dabdb458e	Northside Centers	Uzzell, D., Northside Centers
Winter M., Morris E.W., Murphy A.D.	Planning and Implementation in the Informal SectorEvidence from Oaxaca, Mexico	1990	City & Society	4	2		131	143		1	https://www.scopus.com/inward/record.uri?eid=2-s2.0-84982512458&doi=10.1525%2fcity.1990.4.2.131&partnerID=40&md5=df046041a7498260bc01e4f45726a8d5	Iowa State University, United States; University of Minnesota, Minneapolis, Minnesota, United States; Georgia State University, United States	Winter, M., Iowa State University, United States; Morris, E.W., University of Minnesota, Minneapolis, Minnesota, United States; Murphy, A.D., Georgia State University, United States
ABEDIAN I., DESMIDT M.	The Informal Economy in South Africa	1990	South African Journal of Economics	58	4		258	268		9	https://www.scopus.com/inward/record.uri?eid=2-s2.0-84981620273&doi=10.1111%2fj.1813-6982.1990.tb00952.x&partnerID=40&md5=228eae99e4290bb771763d1020f0b095		ABEDIAN, I.; DESMIDT, M.
BROOM M., JOYCE‐CLARKE C.	A Retail Perspective of the Informal Sector	1990	South African Journal of Economics	58	4		290	297			https://www.scopus.com/inward/record.uri?eid=2-s2.0-84981600937&doi=10.1111%2fj.1813-6982.1990.tb00956.x&partnerID=40&md5=5c767fbcc4e33071285c7ac433fc8da6	Department of Business Science, University of Cape Town; The Institute of Retail Studies, Graduate School of Business, University of Capetown, South Africa	BROOM, M., Department of Business Science, University of Cape Town; JOYCE‐CLARKE, C., The Institute of Retail Studies, Graduate School of Business, University of Capetown, South Africa
Callier P.	Informal Finance: The Rotating Saving and Credit Association — An Interpretation	1990	Kyklos	43	2		273	276		24	https://www.scopus.com/inward/record.uri?eid=2-s2.0-84980232608&doi=10.1111%2fj.1467-6435.1990.tb00211.x&partnerID=40&md5=85a6ca89744adb64bf9fa6509c603bba		Callier, P.
Bagnasco A.	The informal economy	1990	Current Sociology	38	2		157	174		4	https://www.scopus.com/inward/record.uri?eid=2-s2.0-84973696852&doi=10.1177%2f001139290038002008&partnerID=40&md5=9645e152a416c49d0016d638ae46a1e7		Bagnasco, A.
Freeman C.C.	Visual Media in Education: An Informal History	1990	Visual Resources	6	4		327	340		3	https://www.scopus.com/inward/record.uri?eid=2-s2.0-84972956455&doi=10.1080%2f01973762.1990.9658877&partnerID=40&md5=353af0cd76160b7b0be7fddc7e9c698b		Freeman, C.C.
Parker G.	Whose care? Whose costs? Whose benefit? A critical review of research on case management and informal care	1990	Ageing and Society	10	4		459	467		8	https://www.scopus.com/inward/record.uri?eid=2-s2.0-84972102030&doi=10.1017%2fS0144686X0000742X&partnerID=40&md5=22fd209aabc5a486aa66988428de3671	Social Policy Research Unit, University of York, Heslington, York YO1 5DD, United Kingdom	Parker, G., Social Policy Research Unit, University of York, Heslington, York YO1 5DD, United Kingdom
Qureshi H.	A Research Note on the Hierarchy of Obligations among Informal Carers – A Response to Finch and Mason	1990	Ageing and Society	10	4		455	458		16	https://www.scopus.com/inward/record.uri?eid=2-s2.0-84972053804&doi=10.1017%2fS0144686X00007418&partnerID=40&md5=7f40fc4fe395d8ce8440b2bc7d916770		Qureshi, H.
Arber S., Ginn J.	The meaning of informal care: Gender and the contribution of elderly people	1990	Ageing and Society	10	4		429	454		89	https://www.scopus.com/inward/record.uri?eid=2-s2.0-84971698817&doi=10.1017%2fS0144686X00007406&partnerID=40&md5=3730824f96efda285b40453531f8f1a9	Department of Sociology, University of Surrey, Guildford, Surrey, GU2 5XH, United Kingdom	Arber, S., Department of Sociology, University of Surrey, Guildford, Surrey, GU2 5XH, United Kingdom; Ginn, J., Department of Sociology, University of Surrey, Guildford, Surrey, GU2 5XH, United Kingdom
Penning M.J., Chappell N.L.	Self-care in relation to informal and formal care	1990	Ageing and Society	10	1		41	59		24	https://www.scopus.com/inward/record.uri?eid=2-s2.0-84971697829&doi=10.1017%2fS0144686X00007844&partnerID=40&md5=bdac55dac57b7fdd72831f9ad6d51ec9	Centre on Ageing, University of Manitoba, Winnipeg, Manitoba, R3T 2N2, Canada; Department of Sociology, Centre on Aging, University of Manitoba, 338 Isbister Building, Winnipeg, Manitoba, R3T 2N2, Canada	Penning, M.J., Centre on Ageing, University of Manitoba, Winnipeg, Manitoba, R3T 2N2, Canada; Chappell, N.L., Department of Sociology, Centre on Aging, University of Manitoba, 338 Isbister Building, Winnipeg, Manitoba, R3T 2N2, Canada
Wouters C.	Social Stratification and Informalization in Global Perspective	1990	Theory, Culture & Society	7	4		69	90		21	https://www.scopus.com/inward/record.uri?eid=2-s2.0-84970275290&doi=10.1177%2f026327690007004004&partnerID=40&md5=7ed91069471fbdf1e15c47928d4a7a1f		Wouters, C.
Jane A.	Women's perspectives on informal care of the elderly: Public ideology and personal experience of giving and receiving care	1990	Ageing and Society	10	1		61	84		44	https://www.scopus.com/inward/record.uri?eid=2-s2.0-84968428956&doi=10.1017%2fS0144686X00007856&partnerID=40&md5=93a4c28140e1a4462ad100024f027576	School of Social Work, McMaster University, 1280 Main Street West, Hamilton, Ontario, L8S 4M, Canada	Jane, A., School of Social Work, McMaster University, 1280 Main Street West, Hamilton, Ontario, L8S 4M, Canada
Keehn E.B.	Managing Interests in the Japanese Bureaucracy: Informality and Discretion	1990	Asian Survey	30	11		1021	1037		14	https://www.scopus.com/inward/record.uri?eid=2-s2.0-84968240660&doi=10.2307%2f2644687&partnerID=40&md5=c32a9f3df5c8523e1c873feb942b31c9	Department Of Political Science, University of California, Berkeley, United States	Keehn, E.B., Department Of Political Science, University of California, Berkeley, United States
Hadjimichalis C., Vaiou D.	Whose flexibility? the politics of informalisation in Southern Europe	1990	Capital & Class	14	3		79	106		30	https://www.scopus.com/inward/record.uri?eid=2-s2.0-84965419899&doi=10.1177%2f030981689004200105&partnerID=40&md5=5bf6e436d756bbec4dcf9b5ef5fe2883		Hadjimichalis, C.; Vaiou, D.
Drake S.V.	Why not an informal reading readiness inventory?	1990	Intervention in School and Clinic	25	3		315	319		2	https://www.scopus.com/inward/record.uri?eid=2-s2.0-84964191987&doi=10.1177%2f105345129002500305&partnerID=40&md5=d5d1486adbf11187612d8aab45c3a404	Department of Elementary Education, Ball State University, Muncie, IN 47306, United States	Drake, S.V., Department of Elementary Education, Ball State University, Muncie, IN 47306, United States
Montini T., Ovrebro B.	Personal relationship ads: An informal balancing act	1990	Sociological Perspectives	33	3		327	339		21	https://www.scopus.com/inward/record.uri?eid=2-s2.0-84964187682&doi=10.2307%2f1389063&partnerID=40&md5=3f30478375233663a0906749523bec22	University of California, San Francisco, United States; San Francisco State University, United States	Montini, T., University of California, San Francisco, United States; Ovrebro, B., San Francisco State University, United States
Brovkin V.	Revolution from below: Informal political associations in Russia 1988-1989	1990	Soviet Studies	42	2		233	257		26	https://www.scopus.com/inward/record.uri?eid=2-s2.0-84963176493&doi=10.1080%2f09668139008411865&partnerID=40&md5=431646d92c96957b3e8e6785210914a0	Kennan Institute, Russian Federation	Brovkin, V., Kennan Institute, Russian Federation
Fel'dshtein D.I.	Formalism in Upbringing and Informal Associations	1990	Russian Education & Society	32	5		57	71			https://www.scopus.com/inward/record.uri?eid=2-s2.0-84959945781&doi=10.2753%2fRES1060-9393320557&partnerID=40&md5=a1d9e2fb5c53db26827bd6cff9589b3c		Fel'dshtein, D.I.
Scarbrough D.	An Informal Evaluation	1990	Computer Assisted Language Learning	1	1		65	72			https://www.scopus.com/inward/record.uri?eid=2-s2.0-84958311151&doi=10.1080%2f0958822900010108&partnerID=40&md5=653d9b51cb59f3e9a602645559ca2eeb	Department of Language Studies, City of London Polytechnic, United Kingdom	Scarbrough, D., Department of Language Studies, City of London Polytechnic, United Kingdom
Baldwin J.N.	Perceptions of Public versus Private Sector Personnel and Informal Red Tape: Their Impact on Motivation	1990	The American Review of Public Administration	20	1		7	28		84	https://www.scopus.com/inward/record.uri?eid=2-s2.0-84930560818&doi=10.1177%2f027507409002000102&partnerID=40&md5=80427319dc60d74512f79dfd4ecc614a	University of Alabama, United States	Baldwin, J.N., University of Alabama, United States
Litwin H., Auslander G.K.	Evaluating informal support	1990	Evaluation Review	14	1		42	56		7	https://www.scopus.com/inward/record.uri?eid=2-s2.0-84929228230&doi=10.1177%2f0193841X9001400103&partnerID=40&md5=fc6588a2b25ecda15734808b6509b483	Hebrew University, Israel	Litwin, H., Hebrew University, Israel; Auslander, G.K., Hebrew University, Israel
Bergman S., King Y., Bentur N., Holmes D., Holmes M., Teresi J.	Care of the impaired elderly: Co-existence of formal and informal care systems in the Israeli Kibbutz	1990	Contemporary Jewry	11	2		51	66		1	https://www.scopus.com/inward/record.uri?eid=2-s2.0-84929226238&doi=10.1007%2fBF02965472&partnerID=40&md5=ab93fae7d103f71d9393c65af9c67b80	Brookdale Institute of Gerontology and Adult Human Development, Jerusalem, Israel; Community Research Applications, Inc., Riverdale, NY, United States; Hebrew Home for the Aged at Riverdale, NY, United States; Columbia University Center for Geriatrics and Gerontology, United States; New York State Office of Mental Health, United States	Bergman, S., Brookdale Institute of Gerontology and Adult Human Development, Jerusalem, Israel; King, Y., Brookdale Institute of Gerontology and Adult Human Development, Jerusalem, Israel; Bentur, N., Brookdale Institute of Gerontology and Adult Human Development, Jerusalem, Israel; Holmes, D., Community Research Applications, Inc., Riverdale, NY, United States, Hebrew Home for the Aged at Riverd…
Alvarez A.	Diseno cultural: Una aproximacion ecologica a la educacion desde el paradigma historico-cultural	1990	Infancia y Aprendizaje	13	51-52		41	77		12	https://www.scopus.com/inward/record.uri?eid=2-s2.0-84908095895&doi=10.1080%2f02103702.1990.10822272&partnerID=40&md5=2c2a6607c34a6059a349a2379b22dada	Centro de Investigaciones para la Educacion y el Desarrollo Humanos, Dominican Republic	Alvarez, A., Centro de Investigaciones para la Educacion y el Desarrollo Humanos, Dominican Republic	Cultura. Education formal; Education informal; Teoria historico-culturai Di-
Grootaert C.	Returns to formal and informal vocational education in Côte d'Ivoire: The role of the structure of the labor market	1990	Economics of Education Review	9	4		309	319		14	https://www.scopus.com/inward/record.uri?eid=2-s2.0-5344276672&doi=10.1016%2f0272-7757%2890%2990013-U&partnerID=40&md5=dae5511b4775fe622ccbcbc6bc5aebab	Senior Economist, The World Bank, 1818 H. Street N.W, Washington, DC 20433, United States	Grootaert, C., Senior Economist, The World Bank, 1818 H. Street N.W, Washington, DC 20433, United States
Robinson M.L.	Dialog business databases: An informal survey of prices	1990	Online Information Review	14	5		318	326			https://www.scopus.com/inward/record.uri?eid=2-s2.0-53349161468&doi=10.1108%2feb024351&partnerID=40&md5=d47a3d0fd898401a96af73c34bda1093	Information Locators, 2732 Sweet Clover Court, Silver Spring, MD 20904, United States; 2732 Sweet Clover Court, Silver Spring, MD 20904, United States	Robinson, M.L., Information Locators, 2732 Sweet Clover Court, Silver Spring, MD 20904, United States, 2732 Sweet Clover Court, Silver Spring, MD 20904, United States
Duchastel P.	Assimilatory tools for informal learning: prospects in ICAI	1990	Instructional Science	19	1		3	9		4	https://www.scopus.com/inward/record.uri?eid=2-s2.0-34249952760&doi=10.1007%2fBF00377982&partnerID=40&md5=afc931d80e7244ae2929e2406b7297f1	McDonnell Douglas, 2450 South Peoria Street, Suite 400, Aurora, 80014, Colorado, United States	Duchastel, P., McDonnell Douglas, 2450 South Peoria Street, Suite 400, Aurora, 80014, Colorado, United States
Dickinson D.K.	An environmental approach to informal evaluation in preschools	1990	Linguistics and Education	2	2		147	163		1	https://www.scopus.com/inward/record.uri?eid=2-s2.0-34248846198&doi=10.1016%2fS0898-5898%2805%2980032-4&partnerID=40&md5=bf26069d34641e3fe882974c4074c1db	Clark University, United States	Dickinson, D.K., Clark University, United States
Mcdevitt T.M.	The influences of speakers' characteristics and mothers' informal listening instruction on children's evaluations of messages	1990	Learning and Individual Differences	2	3		353	369		3	https://www.scopus.com/inward/record.uri?eid=2-s2.0-0348241207&doi=10.1016%2f1041-6080%2890%2990011-5&partnerID=40&md5=b006570fdc928a44f20d2a6bae5df4d9	University of Northern Colorado, United States	Mcdevitt, T.M., University of Northern Colorado, United States
Monk A.	Action-effect rules: A technique for evaluating an informal specification against principles	1990	Behaviour and Information Technology	9	2		147	155		5	https://www.scopus.com/inward/record.uri?eid=2-s2.0-0342935500&doi=10.1080%2f01449299008924231&partnerID=40&md5=cc94513ac502b2dbeb89114f39b66b06	Human-Computer Interaction Group, University of York, United Kingdom	Monk, A., Human-Computer Interaction Group, University of York, United Kingdom
Maycock J.	Informal carers--the forgotten army.	1990	Nursing standard (Royal College of Nursing (Great Britain) : 1987)	4	30		46				https://www.scopus.com/inward/record.uri?eid=2-s2.0-0025710061&doi=10.7748%2fns.4.30.46.s53&partnerID=40&md5=df8916026a9dcfba590cf04a68360eec		Maycock, J.
Vijverberg W.P.M.	Nonfarm self-employment and the informal sector in Cote d'Ivoire: a test of categorical identity	1990	Journal of Developing Areas	24	4		523	542		5	https://www.scopus.com/inward/record.uri?eid=2-s2.0-0025694208&partnerID=40&md5=495ed67aa9f82c3e68e8aaee58ef554d	School of Social Sci., Univ. of Texas at Dallas, Richardson, TX 75083-0688, USA, United States	Vijverberg, W.P.M., School of Social Sci., Univ. of Texas at Dallas, Richardson, TX 75083-0688, USA, United States
Portes A.	When more can be less: labor standards, development, and the informal economy	1990	Labor standards and development in the global economy				219	237		13	https://www.scopus.com/inward/record.uri?eid=2-s2.0-0025691048&partnerID=40&md5=1a0992f5e9fe378994d834af16a1b8f6		Portes, A.
Giri J.	Formal and informal small enterprises in the long-term future of sub- Saharan Africa	1990	The long-term perspective study of sub-Saharan Africa. Vol. 2. Economic and sectoral policy issues				111	121		1	https://www.scopus.com/inward/record.uri?eid=2-s2.0-0025679578&partnerID=40&md5=2eb4a04149bf1dac5d835a8f819816da		Giri, J.
Trinkaus J.	Usage of cellular telephones: An informal look	1990	Perceptual and Motor Skills	71	3 II		1375	1376			https://www.scopus.com/inward/record.uri?eid=2-s2.0-0025678105&doi=10.2466%2fpms.1990.71.3f.1375&partnerID=40&md5=122ae4130fe164a46026124e23a19862	Baruch College, City University of New York, 17 Lexington Avenue, New York, NY 10010, United States	Trinkaus, J., Baruch College, City University of New York, 17 Lexington Avenue, New York, NY 10010, United States
Roitman J.L.	The Politics of Informal Markets in Sub-Saharan Africa	1990	The Journal of Modern African Studies	28	4		671	696		70	https://www.scopus.com/inward/record.uri?eid=2-s2.0-0025675139&doi=10.1017%2fS0022278X00054781&partnerID=40&md5=c72aaf8507bd56cb096a02ccb21a30f6	Department of Political Science, University of Pennsylvania, Philadelphia, United States	Roitman, J.L., Department of Political Science, University of Pennsylvania, Philadelphia, United States
Dupuy C.	The informal financial sector in West Africa [Le secteur financier informel en Afrique de l'Ouest]	1990	Savings & Development/African Review of Money Finance & Banking	1			15	33			https://www.scopus.com/inward/record.uri?eid=2-s2.0-0025666090&partnerID=40&md5=fb921baff346c6d910fa2e434a24c6fc		Dupuy, C.
Lines L.	Informal networks for pre-school children in a black community in South Africa	1990	Community Development Journal	25	4		393	398		1	https://www.scopus.com/inward/record.uri?eid=2-s2.0-0025664807&doi=10.1093%2fcdj%2f25.4.393&partnerID=40&md5=f86cc08e93aa3813301e98d565099be6	Polytechnic of Central London, United Kingdom	Lines, L., Polytechnic of Central London, United Kingdom
Gang I.N., Gangopadhyay S.	A Model of the Informal Sector in Development	1990	Journal of Economic Studies	17	5					16	https://www.scopus.com/inward/record.uri?eid=2-s2.0-0025660359&doi=10.1108%2f01443589010138364&partnerID=40&md5=47fcb53959f507d3a33dd124665ef0a1	Rutgers University, New Brunswick, United States; Indian Statistical Institute-Delhi Centre, India	Gang, I.N., Rutgers University, New Brunswick, United States; Gangopadhyay, S., Indian Statistical Institute-Delhi Centre, India
White-Means S.I., Thornton M.C.	Ethnic differences in the production of informal home health care	1990	Gerontologist	30	6		758	768		28	https://www.scopus.com/inward/record.uri?eid=2-s2.0-0025647860&doi=10.1093%2fgeront%2f30.6.758&partnerID=40&md5=ea5398f790a799629627d4abd493140b	Department of Economics, Fogelman College of Business Economics, Memphis State University, Memphis, TN, 38152, United States; Department of Afro-American Studies, University of Wisconsin-Madison, Humanities Building, 455 N. Park Street, Madison, WI, 53706, United States	White-Means, S.I., Department of Economics, Fogelman College of Business Economics, Memphis State University, Memphis, TN, 38152, United States; Thornton, M.C., Department of Afro-American Studies, University of Wisconsin-Madison, Humanities Building, 455 N. Park Street, Madison, WI, 53706, United States	Caregivers; Elderly medical services; Ethnicity; Family care
Lauder B.	Wage relationship, informal sector and employment policy in south america	1990	The Journal of Development Studies	26	2		278	298		6	https://www.scopus.com/inward/record.uri?eid=2-s2.0-0025640430&doi=10.1080%2f00220389008422152&partnerID=40&md5=edb8642233df7f75a79bf36f5e3dcee3	Paris I University, France	Lauder, B., Paris I University, France
Lubell H., Zarour C.	Resilience amidst crisis: the informal sector of Dakar	1990	International Labour Review	129	3		387	396		11	https://www.scopus.com/inward/record.uri?eid=2-s2.0-0025627269&partnerID=40&md5=3871748cd5ee88adc1fd6d86fc204c37		Lubell, H.; Zarour, C.
Weiss D.	An evolutionary approach to the informal sector in third world metropolitan areas	1990	Socio-Economic Planning Sciences	24	2		97	105			https://www.scopus.com/inward/record.uri?eid=2-s2.0-0025626469&doi=10.1016%2f0038-0121%2890%2990015-Y&partnerID=40&md5=aa2b570e891e8084f7ae1ac3bf9d9899	Freie Universitaet Berlin, FB 10, Boltzmannstrasse 20, 1000 Berlin 33, Germany	Weiss, D., Freie Universitaet Berlin, FB 10, Boltzmannstrasse 20, 1000 Berlin 33, Germany
Brownill S., Halford S.	Understanding women's involvement in local politics: How useful is a formal/informal dichotomy?	1990	Political Geography Quarterly	9	4		396	414		33	https://www.scopus.com/inward/record.uri?eid=2-s2.0-0025625284&doi=10.1016%2f0260-9827%2890%2990036-A&partnerID=40&md5=6070dee44a5271601c15e140502812c0	School of Planning, Oxford Polytechnic, Gipsy Lane, Oxford, OX3 OBP, United Kingdom; University of Sussex, Falmer, Brighton, Sussex BN1 9RH, United Kingdom	Brownill, S., School of Planning, Oxford Polytechnic, Gipsy Lane, Oxford, OX3 OBP, United Kingdom; Halford, S., University of Sussex, Falmer, Brighton, Sussex BN1 9RH, United Kingdom
Thomas J.	Credit programmes for the informal sector	1990	Appropriate Technology	16	4		20	23		2	https://www.scopus.com/inward/record.uri?eid=2-s2.0-0025625041&partnerID=40&md5=a7807bf0df2dc0472c4f730593411feb	Dept of Econ, London Sch of Econ & Political Sci, Houghton Str, London, WC2A 2AE, UK, United Kingdom	Thomas, J., Dept of Econ, London Sch of Econ & Political Sci, Houghton Str, London, WC2A 2AE, UK, United Kingdom
Ibe A.C.	The structure of the informal credit market in Nigeria: lessons from Awka town of Anambra State	1990	Savings & Development/African Review of Money Finance & Banking	1			5	14		1	https://www.scopus.com/inward/record.uri?eid=2-s2.0-0025624514&partnerID=40&md5=508f28104d04f7a06d7e999a8a985172		Ibe, A.C.
Feige E.L.	Defining and estimating underground and informal economies: The new institutional economics approach	1990	World Development	18	7		989	1002		252	https://www.scopus.com/inward/record.uri?eid=2-s2.0-0025622385&doi=10.1016%2f0305-750X%2890%2990081-8&partnerID=40&md5=44dfce6df1f7d69666e79cbea113e7bb	University of Wisconsin, Madison, United States	Feige, E.L., University of Wisconsin, Madison, United States
Schonwalder G.	Still useful after all these years? Reflections on the informal sector concept	1990	Discussion Papers - McGill University, Centre for Developing Area Studies	63					19		https://www.scopus.com/inward/record.uri?eid=2-s2.0-0025621348&partnerID=40&md5=366962ba70fc1bcbd216043288dcf9a1		Schonwalder, G.
Gans P.	Economic development and the informal sector in Latin America, exemplified by street traders in Montevideo [Wirtschaftliche Entwicklung und informeller Sektor in Lateinamerika. Das Beispiel des ambulanten Handel in Montevideo]	1990	Geographische Zeitschrift	78	1		48	63			https://www.scopus.com/inward/record.uri?eid=2-s2.0-0025620655&partnerID=40&md5=b9d6ad6a26b9ac502cfa040ffdd5b8e2	Geogs. Inst., Olshausenstr. 40-60, 2300 Kiel, Germany, Germany	Gans, P., Geogs. Inst., Olshausenstr. 40-60, 2300 Kiel, Germany, Germany
Bryant J.J.	Self-help in Fiji: squatter housing and informal employment as responses to poverty	1990	Cities and development in the Third World				86	99		3	https://www.scopus.com/inward/record.uri?eid=2-s2.0-0025620651&partnerID=40&md5=9acabc012af057971ca2f80cf113ca3b		Bryant, J.J.
Lehmann D.	Modernity and loneliness: Popular culture and the informal economy in Quito and Guadalajara	1990	European Journal of Development Research	2	1		89	107		7	https://www.scopus.com/inward/record.uri?eid=2-s2.0-0025603343&doi=10.1080%2f09578819008426524&partnerID=40&md5=a1760d1bd5cf98a7174ee6e60ea48fad	Centre for Latin American Studies, Cambridge University, United Kingdom	Lehmann, D., Centre for Latin American Studies, Cambridge University, United Kingdom
Bose M.	The urban informal sector revisited: some lessons from the field	1990	IDS Discussion Paper	276					62	2	https://www.scopus.com/inward/record.uri?eid=2-s2.0-0025599492&partnerID=40&md5=2fe1c8d9659bc3d3a56aae9619722b7b		Bose, M.
Moock P., Musgrove P., Stelcner M.	Education and earnings in Peru's informal nonfarm family enterprises	1990	World Bank Living Standards Measurement Study Working Paper	64					40	4	https://www.scopus.com/inward/record.uri?eid=2-s2.0-0025597648&partnerID=40&md5=feee4297fabbc81db11514cb2055f7c3		Moock, P.; Musgrove, P.; Stelcner, M.
Lado C.	Informal urban agriculture in Nairobi, Kenya. Problem or resource in development and land use planning?	1990	Land Use Policy	7	3		257	266		19	https://www.scopus.com/inward/record.uri?eid=2-s2.0-0025595798&doi=10.1016%2f0264-8377%2890%2990039-2&partnerID=40&md5=9b06b7dfb0d8adf2ade39196e21825c5	Dr Lado is Senior Lecturer at the Geography Department, Moi University, PO Box 3900, Eldoret, Kenya	Lado, C., Dr Lado is Senior Lecturer at the Geography Department, Moi University, PO Box 3900, Eldoret, Kenya
Manig W.	Formal and informal credit markets for agricultural development in developing countries - The example of Pakistan	1990	Journal of Rural Studies	6	2		209	215		8	https://www.scopus.com/inward/record.uri?eid=2-s2.0-0025592986&doi=10.1016%2f0743-0167%2890%2990007-U&partnerID=40&md5=7d277efed50c9a2e0733f2c16dd2cceb	Institute of Rural Development, University of Goettingen, Germany	Manig, W., Institute of Rural Development, University of Goettingen, Germany
Renooy P.H.	The informal economy, meaning, measurement and social significance	1990	Nederlandse Geografische Studies	115					198	17	https://www.scopus.com/inward/record.uri?eid=2-s2.0-0025589628&partnerID=40&md5=cf98b7ec9b36025e68d6b5c7f64dab15		Renooy, P.H.
BOUMAN F.J.A.	INFORMAL RURAL FINANCE An Aladdin's lamp of information	1990	Sociologia Ruralis	30	2		155	173		15	https://www.scopus.com/inward/record.uri?eid=2-s2.0-0025589191&doi=10.1111%2fj.1467-9523.1990.tb00407.x&partnerID=40&md5=b78563ade02194cbee9a4f0f177df861		BOUMAN, F.J.A.
Germidis D.	Interlinking the formal and informal financial sectors in developing countries	1990	Savings & Development	14	1		5	22		5	https://www.scopus.com/inward/record.uri?eid=2-s2.0-0025588750&partnerID=40&md5=e8fb379d6b2100e1b42ea7bf5d4d533c		Germidis, D.
Gans P.	The city centres of Buenos Aires and Montevideo: dynamics of usage structure, living conditions and the informal sector [Die innenstadte von Buenos Aires und Montevideo: dynamik der Nutzungsstruktur, Wohnbedingungen und informeller Sektor]	1990	Kieler Geographische Schriften	77					251	1	https://www.scopus.com/inward/record.uri?eid=2-s2.0-0025587355&partnerID=40&md5=374cc2b926faefe16b88eda66cd42504		Gans, P.
Leitner H.	Informal work on the streets of Vienna: the foreign newspaper vendors	1990	Espace-Populations-Societes	1990-2			221	229		1	https://www.scopus.com/inward/record.uri?eid=2-s2.0-0025587328&doi=10.3406%2fespos.1990.1396&partnerID=40&md5=83fc1e73aa21743ce63aaa1bc3e65dff	Dept. Geography, Univ. of Minnesota, Minneapolis, MN 55455, USA., United States	Leitner, H., Dept. Geography, Univ. of Minnesota, Minneapolis, MN 55455, USA., United States
DE SMIDT M.	THE ‘INFORMAL’ FUNCTIONAL CITY‐REGION: COOPERATION OR COMPETITION?	1990	Tijdschrift voor economische en sociale geografie	81	4		280	288			https://www.scopus.com/inward/record.uri?eid=2-s2.0-0025586614&doi=10.1111%2fj.1467-9663.1990.tb01327.x&partnerID=40&md5=b91ab49e6bf19dfe503b3838dcfae745	Utrecht, Netherlands	DE SMIDT, M., Utrecht, Netherlands
Sardoni C.	The "informal sector': an estimate of its impact on the Italian economy	1990	Development	2022-04-03			83	91			https://www.scopus.com/inward/record.uri?eid=2-s2.0-0025578337&partnerID=40&md5=d179b076bba8979d9958381b1ccb6776		Sardoni, C.
Glendinning C.	Dependency and interdependency: the incomes of informal carers and the impact of social security	1990	Journal of Social Policy	19	4		469	497		26	https://www.scopus.com/inward/record.uri?eid=2-s2.0-0025571281&doi=10.1017%2fs0047279400018262&partnerID=40&md5=0c7ede09f44ec07c1d873624adf086b0		Glendinning, C.
Sastrosasmita S., Amin A.T.M.N.	Housing needs of informal sector workers. The case of Yogyakarta, Indonesia	1990	Habitat International	14	4		75	88		10	https://www.scopus.com/inward/record.uri?eid=2-s2.0-0025528114&doi=10.1016%2f0197-3975%2890%2990006-M&partnerID=40&md5=dc6207a5ddb0a4cff8380dbae60984fa	Gadjah Mada University, Yogyakarata, Indonesia; Asian Institute of Technology, Bangkok, Thailand	Sastrosasmita, S., Gadjah Mada University, Yogyakarata, Indonesia, Asian Institute of Technology, Bangkok, Thailand; Amin, A.T.M.N., Gadjah Mada University, Yogyakarata, Indonesia, Asian Institute of Technology, Bangkok, Thailand
NAKANISHI T.	THE MARKET IN THE URBAN INFORMAL SECTOR: A CASE STUDY IN METRO MANILA, THE PHILIPPINES	1990	The Developing Economies	28	3		271	301		4	https://www.scopus.com/inward/record.uri?eid=2-s2.0-0025527220&doi=10.1111%2fj.1746-1049.1990.tb00185.x&partnerID=40&md5=69fc9e8cbcf04c6a31f1d5a2403f14e4		NAKANISHI, T.
Stone R.I., Farley Short P.	The competing demands of employment and informal caregiving to disabled elders	1990	Medical Care	28	6		513	526		144	https://www.scopus.com/inward/record.uri?eid=2-s2.0-0025440443&doi=10.1097%2f00005650-199006000-00004&partnerID=40&md5=e6b50aada7c3fa856c5b7955eaf97302	Agency for Health Care Policy and Research, Rockville, MD, United States	Stone, R.I., Agency for Health Care Policy and Research, Rockville, MD, United States; Farley Short, P., Agency for Health Care Policy and Research, Rockville, MD, United States	Elder care; Employed caregivers; Informal care; Long-term care for the elderly
Abel E.K.	Informal Care for the Disabled Elderly: A Critique of Recent Literature	1990	Research on Aging	12	2		139	157		78	https://www.scopus.com/inward/record.uri?eid=2-s2.0-0025370702&doi=10.1177%2f0164027590122001&partnerID=40&md5=07e5cd701009322b117b5008b72aef79	University of California, Los Angeles, United States	Abel, E.K., University of California, Los Angeles, United States
Sordat B., Piffaretti J.-C., Weiss L.	Is there a common definition for invasiveness: Report from an informal workshop on interdisciplinary aspects of invasiveness, March 9-11, 1989, Neggio/Lugano, Switzerland	1990	Invasion and Metastasis	10	3		178	192		7	https://www.scopus.com/inward/record.uri?eid=2-s2.0-0025341236&partnerID=40&md5=a9578b4b4735ba8d05a6d582038706cf	Department of Experimental Pathology, Roswell Park Memorial Institute, Buffalo, NY, United States	Sordat, B., Department of Experimental Pathology, Roswell Park Memorial Institute, Buffalo, NY, United States; Piffaretti, J.-C., Department of Experimental Pathology, Roswell Park Memorial Institute, Buffalo, NY, United States; Weiss, L., Department of Experimental Pathology, Roswell Park Memorial Institute, Buffalo, NY, United States
Lignowska I.	Informal contacts in Poland's health care services	1990	Social Science and Medicine	31	1		95	96			https://www.scopus.com/inward/record.uri?eid=2-s2.0-0025330783&doi=10.1016%2f0277-9536%2890%2990015-K&partnerID=40&md5=1bc24bd11bcb3fb6315383ade8e94fc1	Institute of Philosophy, Sociology Polish Academy of Sciences Nowy Swiat 72 Palac Staszica, 00-330 Warsza̧wa, Poland	Lignowska, I., Institute of Philosophy, Sociology Polish Academy of Sciences Nowy Swiat 72 Palac Staszica, 00-330 Warsza̧wa, Poland
Barer B.M., Johnson C.L.	A critique of the caregiving literature	1990	Gerontologist	30	1		26	29		116	https://www.scopus.com/inward/record.uri?eid=2-s2.0-0025268027&doi=10.1093%2fgeront%2f30.1.26&partnerID=40&md5=e59fcfb48e2512a13f1cd64505004036	University of California, 1350 Seventh Ave., Box 0850, San Francisco, CA, 94143, United States	Barer, B.M., University of California, 1350 Seventh Ave., Box 0850, San Francisco, CA, 94143, United States; Johnson, C.L., University of California, 1350 Seventh Ave., Box 0850, San Francisco, CA, 94143, United States	Informal Supports; Policy; Research methodology
Minor P.	Bovine spongiform encephalopathy and biological products for human use. Report of an informal meeting held at NIBSC on 16 May 1988	1990	Biologicals	18	1		77	80		4	https://www.scopus.com/inward/record.uri?eid=2-s2.0-0025266406&doi=10.1016%2f1045-1056%2890%2990075-B&partnerID=40&md5=8a302238ef8de8933370042aaa3541e2	National Institute for Biological Standards and Control, Blanche Lane, South Mimms, Potters Bar, Herts EN6 3QG, United Kingdom	Minor, P., National Institute for Biological Standards and Control, Blanche Lane, South Mimms, Potters Bar, Herts EN6 3QG, United Kingdom
Rossini R.G., Thomas J.J.	The size of the informal sector in Peru: A critical comment on Hernando de Soto's El Otro Sendero	1990	World Development	18	1		125	135		17	https://www.scopus.com/inward/record.uri?eid=2-s2.0-0025247609&doi=10.1016%2f0305-750X%2890%2990107-9&partnerID=40&md5=d4b7ea2c0131cd9e10d4d9080dc91a4c	London School of Economics and Political Science, England, United Kingdom	Rossini, R.G., London School of Economics and Political Science, England, United Kingdom; Thomas, J.J., London School of Economics and Political Science, England, United Kingdom
Edelman P., Hughes S.	The impact of community care on provision of informal care to homebound elderly persons	1990	Journals of Gerontology	45	2		S74	S84		60	https://www.scopus.com/inward/record.uri?eid=2-s2.0-0025231357&doi=10.1093%2fgeronj%2f45.2.S74&partnerID=40&md5=bf99e23a51dfa4642561bd1114326ef7	Cent. Health Serv./Policy Res., Northwestern University, 629 Noyes Street, Evanston, IL 60208, United States	Edelman, P., Cent. Health Serv./Policy Res., Northwestern University, 629 Noyes Street, Evanston, IL 60208, United States; Hughes, S., Cent. Health Serv./Policy Res., Northwestern University, 629 Noyes Street, Evanston, IL 60208, United States
Jutras S.	Caring for the elderly: The partnership issue	1990	Social Science and Medicine	31	7		763	771		7	https://www.scopus.com/inward/record.uri?eid=2-s2.0-0025197352&doi=10.1016%2f0277-9536%2890%2990171-N&partnerID=40&md5=096f882616ce0566b46c22129890bd64	Department of Psychology and Groupe de recherche sur les aspects sociaux de la prévention, Université de Montréal, 2801 Edouard-Montpetit, bureau 162, Montréal, Québec, Canada H3T 1J6	Jutras, S., Department of Psychology and Groupe de recherche sur les aspects sociaux de la prévention, Université de Montréal, 2801 Edouard-Montpetit, bureau 162, Montréal, Québec, Canada H3T 1J6	elderly person; health care policy; informal caregiving; partnership
Watson R.	Informal settlement and fugitive migration amongst the Indians of late-colonial Chiapas, Mexico	1990	Migration in colonial Spanish America				238	278		2	https://www.scopus.com/inward/record.uri?eid=2-s2.0-0025147612&doi=10.1017%2fcbo9780511522239.014&partnerID=40&md5=81b509583d8393504b78b95e8ac3e64b	Dept Geography, Univ Cambridge, Cambridge, CB2 1TN, UK, United Kingdom	Watson, R., Dept Geography, Univ Cambridge, Cambridge, CB2 1TN, UK, United Kingdom
Trinkaus J., Chow M.-B.	Misgivings about AIDS transmission: An informal look	1990	Psychological Reports	66	3 I		810			3	https://www.scopus.com/inward/record.uri?eid=2-s2.0-0025126512&doi=10.2466%2fpr0.1990.66.3.810&partnerID=40&md5=27cdcad40b63721d2ed6c3969d487b9f	Baruch College, 17 Lexington Avenue, New York, NY 10010, United States	Trinkaus, J., Baruch College, 17 Lexington Avenue, New York, NY 10010, United States; Chow, M.-B., Baruch College, 17 Lexington Avenue, New York, NY 10010, United States
Sandven K., Resnick M.D.	INFORMAL ADOPTION AMONG BLACK ADOLESCENT MOTHERS	1990	American Journal of Orthopsychiatry	60	2		210	224		27	https://www.scopus.com/inward/record.uri?eid=2-s2.0-0025121219&doi=10.1037%2fh0079158&partnerID=40&md5=deb40a5ba8f5081ac3fd6f190355e7d3	Riverside Medical Center, Minneapolis, United States; School of Public Health, University of Minnesota, Minneapolis, United States	Sandven, K., Riverside Medical Center, Minneapolis, United States; Resnick, M.D., School of Public Health, University of Minnesota, Minneapolis, United States
[No author name available]	Report of a WHO informal consultation on animal models for evaluation of drugs and vaccines for HIV infection and AIDS. W.H.O. Geneva 14-15 September 1989	1990	Biologicals	18	3		225	234		6	https://www.scopus.com/inward/record.uri?eid=2-s2.0-0025116248&doi=10.1016%2f1045-1056%2890%2990011-N&partnerID=40&md5=4388a6b1bc68da9eacb9a4e6649cc876
Trinkaus J.	Exiting a building: An informal look	1990	Perceptual and Motor Skills	71	2		446				https://www.scopus.com/inward/record.uri?eid=2-s2.0-0025106993&doi=10.2466%2fpms.1990.71.2.446&partnerID=40&md5=35beaedac167d1e2a7791d6f77a91d0c	Baruch College, City University of New York, 17 Lexington Avenue, New York, NY 10010, United States	Trinkaus, J., Baruch College, City University of New York, 17 Lexington Avenue, New York, NY 10010, United States
Trinkaus J., Chow M.-B.	Queasiness: An informal look	1990	Perceptual and Motor Skills	70	3 II		1393	1394			https://www.scopus.com/inward/record.uri?eid=2-s2.0-0025030105&doi=10.2466%2fpms.1990.70.3c.1393&partnerID=40&md5=263f0f48747eaea3f927d8de553a20e1	Baruch College, 17 Lexington Avenue, New York, NY 10010, United States	Trinkaus, J., Baruch College, 17 Lexington Avenue, New York, NY 10010, United States; Chow, M.-B., Baruch College, 17 Lexington Avenue, New York, NY 10010, United States
Trinkaus J., Chow M.-B.	Thinking with numbers: An informal look	1990	Perceptual and Motor Skills	70	3 I		957	958			https://www.scopus.com/inward/record.uri?eid=2-s2.0-0025011165&doi=10.2466%2fpms.1990.70.3.957&partnerID=40&md5=0812497cd0f7a1721f7393cf119b1cb1	Baruch College, 17 Lexington Avenue, New York, NY 10010, United States	Trinkaus, J., Baruch College, 17 Lexington Avenue, New York, NY 10010, United States; Chow, M.-B., Baruch College, 17 Lexington Avenue, New York, NY 10010, United States
Krause N.	Perceived health problems, formal/informal support, and life satisfaction among older adults	1990	Journals of Gerontology	45	5		S193	S205		74	https://www.scopus.com/inward/record.uri?eid=2-s2.0-0025006774&doi=10.1093%2fgeronj%2f45.5.S193&partnerID=40&md5=69fb1219d6f1a63ae528c75d3d1fa839	Department of Health Behavior, School of Public Health, University of Michigan, 1420 Washington Heights, Ann Arbor, MI 48109-2029, United States	Krause, N., Department of Health Behavior, School of Public Health, University of Michigan, 1420 Washington Heights, Ann Arbor, MI 48109-2029, United States
Reeler A.V.	Injections: A fatal attraction?	1990	Social Science and Medicine	31	10		1119	1125		91	https://www.scopus.com/inward/record.uri?eid=2-s2.0-0025005773&doi=10.1016%2f0277-9536%2890%2990233-I&partnerID=40&md5=8ba2642d31f19df874abae37d112081f	Esmeralda, Apt 2A, 64-66 Soi Ngam Duplee, Rama IV Rd, Bangkok 10120, Thailand, Thailand	Reeler, A.V., Esmeralda, Apt 2A, 64-66 Soi Ngam Duplee, Rama IV Rd, Bangkok 10120, Thailand, Thailand	culture; developing countries; HIV-infection; informal health sector; injections
Trinkaus J.	Defining the supermarket 'item': An informal look	1990	Perceptual and Motor Skills	71	1		350				https://www.scopus.com/inward/record.uri?eid=2-s2.0-0025005227&doi=10.2466%2fpms.1990.71.1.350&partnerID=40&md5=41a898095dd928002b74a5a5cf727487	Baruch College, 17 Lexington Avenue, New York, NY 10010, United States	Trinkaus, J., Baruch College, 17 Lexington Avenue, New York, NY 10010, United States
Zumberg M.	Project share: Communication networking model for informal development within state agencies serving persons with developmental disabilities	1990	Psychological Reports	66	3 I		1010				https://www.scopus.com/inward/record.uri?eid=2-s2.0-0025003155&doi=10.2466%2fpr0.1990.66.3.1010&partnerID=40&md5=cfe3ad30431e17e7d598d644ec72019e	Division of Teacher Education, College of Education, Wayne State University, Detroit, MI 48202, United States	Zumberg, M., Division of Teacher Education, College of Education, Wayne State University, Detroit, MI 48202, United States
Hartman R.L., Johnson J.D.	Formal and informal group communication structures: An examination of their relationship to role ambiguity	1990	Social Networks	12	2		127	151		31	https://www.scopus.com/inward/record.uri?eid=2-s2.0-0012329753&doi=10.1016%2f0378-8733%2890%2990002-Q&partnerID=40&md5=110c44ae0d85b89e9ed0d1b605feb11e	Department of Communication, State University of New York at Buffalo, 632 Christopher Baldy Hall, Buffalo, NY 14260, United States; Michigan State University, United States	Hartman, R.L., Department of Communication, State University of New York at Buffalo, 632 Christopher Baldy Hall, Buffalo, NY 14260, United States; Johnson, J.D., Michigan State University, United States
Snyman S.A.	Are home-based enterprises ‘worthwhile’? The informal sector with reference to social security	1990	Development Southern Africa	7	1		31	52		2	https://www.scopus.com/inward/record.uri?eid=2-s2.0-0010614978&doi=10.1080%2f03768359008439498&partnerID=40&md5=e74d6474a82ebb9da32b24d5db16e2fe	Institute for Sociological and Demographic Research, Human Sciences Research Council, Pretoria, South Africa	Snyman, S.A., Institute for Sociological and Demographic Research, Human Sciences Research Council, Pretoria, South Africa
Wenger G.C.	Change and adaptation in informal support networks of elderly people in Wales 1979-1987	1990	Journal of Aging Studies	4	4		375	389		23	https://www.scopus.com/inward/record.uri?eid=2-s2.0-0001540331&doi=10.1016%2f0890-4065%2890%2990006-T&partnerID=40&md5=dff32023f92af1aaaed1222e140a281d	University College of North Wales, United Kingdom	Wenger, G.C., University College of North Wales, United Kingdom
Baker A.M.	Informal education programmes	1989	Journal of Refugee Studies	2	1		98	107			https://www.scopus.com/inward/record.uri?eid=2-s2.0-77957211225&doi=10.1093%2fjrs%2f2.1.98&partnerID=40&md5=5eac57b825a0fb05aac44f66b5c7b6c9	Education and Psychology, Birzeit University, United States	Baker, A.M., Education and Psychology, Birzeit University, United States
Dimond B.	The right of the nurse to detain informal patients in psychiatric hospitals in England and Wales	1989	Medicine and Law	8	5		535	547		3	https://www.scopus.com/inward/record.uri?eid=2-s2.0-0024941968&partnerID=40&md5=fbb007ddf1631c5b9ac5607f58c99abf		Dimond, B.
Klimov A.N.	Synthesis of conceptual models on the basis of informal specifications	1989	Automatic Control and Computer Sciences	23	1		32	34			https://www.scopus.com/inward/record.uri?eid=2-s2.0-0024862572&partnerID=40&md5=7b06d0d2d184318f23e39e7b949658ff		Klimov, A.N.
Baker B.R.	A dental school for San Antonio. An informal history.	1989	Dental School quarterly / the University of Texas Health Science Center at San Antonio	5	3		1	5			https://www.scopus.com/inward/record.uri?eid=2-s2.0-0024834092&partnerID=40&md5=bb05ec92cf1d5b44e2de22a7b0219dd9		Baker, B.R.
Stark D.	Bending the bars of the iron cage: Bureaucratization and informalization in capitalism and socialism	1989	Sociological Forum	4	4		637	664		46	https://www.scopus.com/inward/record.uri?eid=2-s2.0-0000295201&doi=10.1007%2fBF01115067&partnerID=40&md5=1ef2959ccd513b5338935bb2283b8c01	Department of Sociology, University of Wisconsin, Madison, 53706, Wisconsin, United States	Stark, D., Department of Sociology, University of Wisconsin, Madison, 53706, Wisconsin, United States	bureaucracy; comparative institutional analysis; informal economy; second economy; state socialism
Johnson R.H.	Massey on fallacy and informal logic: A reply	1989	Synthese	80	3		407	426		7	https://www.scopus.com/inward/record.uri?eid=2-s2.0-34249965652&doi=10.1007%2fBF00869583&partnerID=40&md5=8a172744d57adbfc613a4e5a0a50c218	Department of Philosophy, University of Windsor, Windsor, N9B 3P4, Ontario, Canada	Johnson, R.H., Department of Philosophy, University of Windsor, Windsor, N9B 3P4, Ontario, Canada
Louw Lente-Louise	Challenge of informal education in preparing students for technological careers	1989	Elektron	6	9		20	25		1	https://www.scopus.com/inward/record.uri?eid=2-s2.0-0024738559&partnerID=40&md5=178a487dc7159c336ab3fb344c19be7a		Louw, Lente-Louise
Gaston R.J.	The scale of informal capital markets	1989	Small Business Economics	1	3		223	230		37	https://www.scopus.com/inward/record.uri?eid=2-s2.0-0005499689&doi=10.1007%2fBF00401859&partnerID=40&md5=30ca3816b9fc8a809e85690cb0c480e5	AEG Applied Economics Group, Inc., 3416 Timberlake Road, Knoxville, 37920, TN, United States	Gaston, R.J., AEG Applied Economics Group, Inc., 3416 Timberlake Road, Knoxville, 37920, TN, United States
Drinnan A.N., Ladiges P.Y.	Operculum development in Eucalyptus clöeziana and Eucalyptus informal subg. Monocalyptus (Myrtaceae)	1989	Plant Systematics and Evolution	166	2022-04-03		183	196		18	https://www.scopus.com/inward/record.uri?eid=2-s2.0-0000195276&doi=10.1007%2fBF00935948&partnerID=40&md5=9945b1205b1523f32a4aa9657e755e01	School of Botany, University of Melbourne, Parkville, Vic., Australia	Drinnan, A.N., School of Botany, University of Melbourne, Parkville, Vic., Australia; Ladiges, P.Y., School of Botany, University of Melbourne, Parkville, Vic., Australia	androecium; Angiosperms; E. clöeziana; Eucalyptus; Floral morphology; Monocalyptus; Myrtaceae; operculum; phyllotaxy; staminophore
Blair A.J., Booth D.A., Wainwright C.J., Lewis V.J.	The relative success of official and informal weight reduction techniques: Retrospective correlational evidence	1989	Psychology & Health	3	3		195	206		42	https://www.scopus.com/inward/record.uri?eid=2-s2.0-84963141314&doi=10.1080%2f08870448908400379&partnerID=40&md5=408088761f05a2884f856de844f85e06	School of Psychology, University of Birmingham, P.O. Box 363, Birmingham B15 21T, United Kingdom; Psychology Department, New Cross Hospital, Wolverhampton WVlO OOP, United Kingdom	Blair, A.J., School of Psychology, University of Birmingham, P.O. Box 363, Birmingham B15 21T, United Kingdom; Booth, D.A., School of Psychology, University of Birmingham, P.O. Box 363, Birmingham B15 21T, United Kingdom; Wainwright, C.J., School of Psychology, University of Birmingham, P.O. Box 363, Birmingham B15 21T, United Kingdom; Lewis, V.J., Psychology Department, New Cross Hospital, Wolve…	dieting behaviour; exercise; self-efficacy; snackfood avoidance; weight reduction; Weight-loss maintenance
Aftab K., Rahim E.	‘Barriers’ to the Growth of Informal Sector Firms: A Case Study	1989	The Journal of Development Studies	25	4		490	507		24	https://www.scopus.com/inward/record.uri?eid=2-s2.0-0024876761&doi=10.1080%2f00220388908422125&partnerID=40&md5=fd97c36888f59b2a70e82798cffc0d40	Government College, Lahore, University of Strathclyde, Glasgow, United Kingdom	Aftab, K., Government College, Lahore, University of Strathclyde, Glasgow, United Kingdom; Rahim, E., Government College, Lahore, University of Strathclyde, Glasgow, United Kingdom
Zhao J.Q.	"Informal pluralism" and Japanese politics: Sino-Japanese rapprochement revisited	1989	Journal of Northeast Asian Studies	8	2		65	83		5	https://www.scopus.com/inward/record.uri?eid=2-s2.0-9744279694&doi=10.1007%2fBF03025146&partnerID=40&md5=8c31d7286cac4f85d8a118643e8e342c	the International Relations program, East West Center, Honolulu, Hawaii, United States	Zhao, J.Q., the International Relations program, East West Center, Honolulu, Hawaii, United States
Gleitz H.G., Strickland N.E.	Informal peer review actions: can they survive the Health Care Quality Improvement Act?	1989	The Medical staff counselor	3	3		25	31			https://www.scopus.com/inward/record.uri?eid=2-s2.0-0024688832&partnerID=40&md5=bc143d7912f1ad58842be7ddb79444d9		Gleitz, H.G.; Strickland, N.E.
Embley D.W.	NFQL: The natural forms query language	1989	ACM Transactions on Database Systems (TODS)	14	2		168	211		31	https://www.scopus.com/inward/record.uri?eid=2-s2.0-0024673795&doi=10.1145%2f63500.64125&partnerID=40&md5=55f25e0d3152900e262154563377f397	Brigham Young University, Provo, UT 84602, United States	Embley, D.W., Brigham Young University, Provo, UT 84602, United States	Application generators; forms systems; forms-oriented interfaces; informal software specification
[No author name available]	The necessity of formalism in informal logic	1989	Argumentation	3	2		149	167		3	https://www.scopus.com/inward/record.uri?eid=2-s2.0-33646177222&doi=10.1007%2fBF00128146&partnerID=40&md5=4eb45a63dd3a384b7384d941bff770e1
Walton D.N.	Dialogue theory for critical thinking	1989	Argumentation	3	2		169	184		101	https://www.scopus.com/inward/record.uri?eid=2-s2.0-0142052772&doi=10.1007%2fBF00128147&partnerID=40&md5=2990a26c039fd7c6f94645024ac735eb	Department of Philosophy, University of Winnipeg, Winnipeg, R3B 2E9, MAN, Canada	Walton, D.N., Department of Philosophy, University of Winnipeg, Winnipeg, R3B 2E9, MAN, Canada	Argument analysis; criticism; dialogue theory; informal fallacies; persuasion; presumption
Engle P.L., Pedersen M.E.	Maternal work for earnings and childrens nutritional status in urban guatemala	1989	Ecology of Food and Nutrition	22	3		211	223		23	https://www.scopus.com/inward/record.uri?eid=2-s2.0-0001313934&doi=10.1080%2f03670244.1989.9991070&partnerID=40&md5=c6e8596f6946e363742c392900bb4208	Department of Psychology, United States; Human Development and Department of Food Science and Nutrition, California Polytechnic State University, San Luis Obispo,California, United States	Engle, P.L., Department of Psychology, United States; Pedersen, M.E., Human Development and Department of Food Science and Nutrition, California Polytechnic State University, San Luis Obispo,California, United States	breastfeeding; child care; domestic workers; formal and informal workers; Maternal employment; nutritional status; urban Guatemala
Schirm V.	Shared care by formal and informal caregivers for community residing elderly.	1989	The Journal of the New York State Nurses" Association	20	1		8	14		1	https://www.scopus.com/inward/record.uri?eid=2-s2.0-0024637013&partnerID=40&md5=2fedefe71e125cb61f6e34beb83f8b79		Schirm, V.
Chaudhry E.M.	Informal contracting--a solution to problem patients.	1989	The Journal of practical nursing	39	1		36	38			https://www.scopus.com/inward/record.uri?eid=2-s2.0-0024636701&partnerID=40&md5=53502c8cba999128d39794aee80c3eb5		Chaudhry, E.M.
McGavock H., Boyd M.	Drug information for family doctors--is an informal style acceptable?	1989	Journal of the Royal College of General Practitioners	39	320		121				https://www.scopus.com/inward/record.uri?eid=2-s2.0-0024623796&partnerID=40&md5=ac46384c94ea5c188061fa518ee79786		McGavock, H.; Boyd, M.
Krzanowski W.J.	On confidence regions in canonical variate analysis	1989	Biometrika	76	1		107	116		18	https://www.scopus.com/inward/record.uri?eid=2-s2.0-0009190411&doi=10.1093%2fbiomet%2f76.1.107&partnerID=40&md5=27b8764a24f4624c43e17e7f9c321b63	Department of Applied Statistics, University of Reading, Whiteknights, Reading, RG62AN, United Kingdom	Krzanowski, W.J., Department of Applied Statistics, University of Reading, Whiteknights, Reading, RG62AN, United Kingdom	Asymptotic distribution of latent roots and vectors; Canonical variate mean; Central limit theorem; Informal inference; Tolerance region
D’Augelli A.R.	Lesbian women in a rural helping network: Exploring informal helping resources	1989	Women and Therapy	8	2022-02-01		119	130		25	https://www.scopus.com/inward/record.uri?eid=2-s2.0-84952231696&doi=10.1300%2fJ015v08n01_10&partnerID=40&md5=7afb012f81c645af126fb5a36b369bf6	Human development, Department of Individual and Family Studies, Pennsylvania State University, PA, United States; Lesbian and Gay Concerns of the American Psychological Association, APA in the Division of Community Psychology, Society for the Psychological Study of Lesbian and Gay Issues, United States	D’Augelli, A.R., Human development, Department of Individual and Family Studies, Pennsylvania State University, PA, United States, Lesbian and Gay Concerns of the American Psychological Association, APA in the Division of Community Psychology, Society for the Psychological Study of Lesbian and Gay Issues, United States
Geyer H.S.	The integration of the formal and informal urban sectors in South Africa	1989	Development Southern Africa	6	1		29	42		12	https://www.scopus.com/inward/record.uri?eid=2-s2.0-0009663080&doi=10.1080%2f03768358908439440&partnerID=40&md5=21745461674fe1e80ea05196c01f8e23	Department of Town and Regional Planning, University of Potchefstroom, United States	Geyer, H.S., Department of Town and Regional Planning, University of Potchefstroom, United States
Walton D.N.	Reasoned use of expertise in argumentation	1989	Argumentation	3	1		59	73		21	https://www.scopus.com/inward/record.uri?eid=2-s2.0-0002031280&doi=10.1007%2fBF00116417&partnerID=40&md5=411c9dc193524fe6e3d7a832bd6a7649	Department of Philosophy, University of Winnipeg, Winnipeg, R3B 2E9, Canada	Walton, D.N., Department of Philosophy, University of Winnipeg, Winnipeg, R3B 2E9, Canada	argumentum ad verecundiam; expert opinion; expert systems; fallacies; informal logic; logic of dialogue; plausible reasoning; practical reasoning
Berger M., Buvinic M.	Women's ventures: assistance to the informal sector in Latin America	1989	Women's ventures: assistance to the informal sector in Latin America						266	39	https://www.scopus.com/inward/record.uri?eid=2-s2.0-85040880998&partnerID=40&md5=71d68c71f85311c86ea4244207598333		Berger, M.; Buvinic, M.
Boy de la Tour T., Caferra R.	A formal approach to some usually informal techniques used in mathematical reasoning	1989	Lecture Notes in Computer Science (including subseries Lecture Notes in Artificial Intelligence and Lecture Notes in Bioinformatics)	358 LNCS			402	406		4	https://www.scopus.com/inward/record.uri?eid=2-s2.0-85032871322&doi=10.1007%2f3-540-51084-2_38&partnerID=40&md5=4efa3a79ebd59ceae7e29e51992547a6	LIFIA-INPG, 46 Av. Félix Viallet, Grenoble Cedex, France	Boy de la Tour, T., LIFIA-INPG, 46 Av. Félix Viallet, Grenoble Cedex, France; Caferra, R., LIFIA-INPG, 46 Av. Félix Viallet, Grenoble Cedex, France
Benson M.L.	THE INFLUENCE OF CLASS POSITION ON THE FORMAL AND INFORMAL SANCTIONING OF WHITE‐COLLAR OFFENDERS	1989	Sociological Quarterly	30	3		465	479		6	https://www.scopus.com/inward/record.uri?eid=2-s2.0-84983967833&doi=10.1111%2fj.1533-8525.1989.tb01531.x&partnerID=40&md5=9eaa8cc9f6d38f8941625c9893412443	University of Tennessee, United States	Benson, M.L., University of Tennessee, United States
Fisher R.	Bibliophiles in the Making—an informal assessment of children's progress in learning to read using the Storybook Approach	1989	English in Education	23	1		8	13		1	https://www.scopus.com/inward/record.uri?eid=2-s2.0-84982596418&doi=10.1111%2fj.1754-8845.1989.tb00297.x&partnerID=40&md5=cc1610799ddc337fa6e00535db6df31d	Rolle Faculty of Education, Polytechnic South West	Fisher, R., Rolle Faculty of Education, Polytechnic South West
[No author name available]	Informal Communications: Absel News and Notes	1989	Simulation & Gaming	20	3		351				https://www.scopus.com/inward/record.uri?eid=2-s2.0-84976980743&doi=10.1177%2f104687818902000307&partnerID=40&md5=d6f24f48a706d630ea69ca5eba4dbcb5
Tushnet M.	Rights: An Essay in Informal Political Theory	1989	Politics & Society	17	4		403	451		16	https://www.scopus.com/inward/record.uri?eid=2-s2.0-84976915302&doi=10.1177%2f003232928901700401&partnerID=40&md5=4e69d810c5512e7dbcefe5b097e00e59		Tushnet, M.
Parker M., Iversen L.H., Longseth Polich C.	Informal caregiving: Its importance in long-term care	1989	Home Health Care Management & Practice	2	1		63	72		1	https://www.scopus.com/inward/record.uri?eid=2-s2.0-84973790032&doi=10.1177%2f108482238900200109&partnerID=40&md5=b5570fa450736d1e7a32d048bd423a6a	Managed Care for the Aged, United HealthCare, Minnetonka, Minnesota, United States; Center for Aging & Long-Term Care, InterStudy, Excelsior, Minnesota, United States	Parker, M., Managed Care for the Aged, United HealthCare, Minnetonka, Minnesota, United States; Iversen, L.H., Center for Aging & Long-Term Care, InterStudy, Excelsior, Minnesota, United States; Longseth Polich, C., Managed Care for the Aged, United HealthCare, Minnetonka, Minnesota, United States
Ramanujan A.K.	Is there an Indian Way of Thinking? An Informal Essay	1989	Contributions to Indian Sociology	23	1		41	58		141	https://www.scopus.com/inward/record.uri?eid=2-s2.0-84973751103&doi=10.1177%2f006996689023001004&partnerID=40&md5=dbde9e508cc3d0460c2dcf83cc115774	Department of South Asian Languages and Civilisations, University of Chicago, 1130 E. 59th Street, Chicago,.111. 60637, United States	Ramanujan, A.K., Department of South Asian Languages and Civilisations, University of Chicago, 1130 E. 59th Street, Chicago,.111. 60637, United States
Olivier J.J.	Urbanisation and informal settlements	1989	Development Southern Africa	6	4		522	523			https://www.scopus.com/inward/record.uri?eid=2-s2.0-84972977145&doi=10.1080%2f03768358908439494&partnerID=40&md5=93594e89e52d08de79865aa9cb3ec6e6	Urban, Development Bank of Southern Africa, South Africa	Olivier, J.J., Urban, Development Bank of Southern Africa, South Africa
Moss I.	Informal communications: Letter to the editor	1989	Simulation & Gaming	20	2		190				https://www.scopus.com/inward/record.uri?eid=2-s2.0-84970674508&doi=10.1177%2f104687818902000206&partnerID=40&md5=32f7d86fe64fe06949ef69007a2a865b	Personnel Department	Moss, I., Personnel Department
Rochlin G.I.	Informal organizational networking as a crisis-avoidance strategy: US naval flight operations as a case study	1989	Organization & Environment	3	2		159	176		54	https://www.scopus.com/inward/record.uri?eid=2-s2.0-84970405802&doi=10.1177%2f108602668900300205&partnerID=40&md5=6358217f501f188c9cc0dd30849096f2	Institute of Governmental Studies, Energy and Resources Group, University of California, Berkeley, CA 94720, United States	Rochlin, G.I., Institute of Governmental Studies, Energy and Resources Group, University of California, Berkeley, CA 94720, United States
Konold C.	Informal Conceptions of Probability	1989	Cognition and Instruction	6	1		59	98		130	https://www.scopus.com/inward/record.uri?eid=2-s2.0-84963254759&doi=10.1207%2fs1532690xci0601_3&partnerID=40&md5=57c81d229f2fffac842bf5b196ad0c0d	Scientific Reasoning Research Institute, University of Massachusetts, Massachusetts, United States	Konold, C., Scientific Reasoning Research Institute, University of Massachusetts, Massachusetts, United States
Spector R.H.	John paul vann and the end of informal empire	1989	Diplomatic History	13	4		557	562			https://www.scopus.com/inward/record.uri?eid=2-s2.0-84960553569&doi=10.1111%2fj.1467-7709.1989.tb00072.x&partnerID=40&md5=0f55f84e4876b84ec16131474cf1e832		Spector, R.H.
Litwin H., Auslander G.K.	Educational correlates of informal networking by gerontological social workers	1989	Educational Gerontology	15	3		245	258			https://www.scopus.com/inward/record.uri?eid=2-s2.0-84953149930&doi=10.1080%2f0380127890150304&partnerID=40&md5=63c01176aa9f7d18d3c54c20e54153f6	Hebrew University, Jerusalem, Israel	Litwin, H., Hebrew University, Jerusalem, Israel; Auslander, G.K., Hebrew University, Jerusalem, Israel
Joyal A.	The nonprofit sector: An interface between formal and informal economy [Le secteur associatif : Une interface entre l’économie informelle et formelle] [El sector asociativo: Un intermedio entre la economía informal y formal]	1989	Loisir et Societe	12	1		49	64			https://www.scopus.com/inward/record.uri?eid=2-s2.0-84950723391&doi=10.1080%2f07053436.1989.10715317&partnerID=40&md5=e13eed7dc57449ce83676c54fef55e78	Université du Québec à Trois-Rivières, Canada	Joyal, A., Université du Québec à Trois-Rivières, Canada
Patterson S.	Review article: Informal odysseys	1989	Journal of Ethnic and Migration Studies	15	4		629	635			https://www.scopus.com/inward/record.uri?eid=2-s2.0-84948272092&doi=10.1080%2f1369183X.1989.9976150&partnerID=40&md5=fab1058304f7cbcc2d202622993e5c0f		Patterson, S.
Yerburgh M.R.	On Reviewing Microforms: an Informal Primer	1989	Microform and Imaging Review	18	1		8	14			https://www.scopus.com/inward/record.uri?eid=2-s2.0-84942969727&doi=10.1515%2fmfir.1989.18.1.8&partnerID=40&md5=6075fe5ce6f3e8ce64dbdcfa339373b7	Director and Associate Professor of History, Trinity College of Vermont, Burlington, VT., United States	Yerburgh, M.R., Director and Associate Professor of History, Trinity College of Vermont, Burlington, VT., United States
Twigg J., Perring C., Atkin K.	Evaluating support to informal carers	1989	International Journal of Rehabilitation Research	12	1		99	100			https://www.scopus.com/inward/record.uri?eid=2-s2.0-84930285315&doi=10.1097%2f00004356-198903000-00018&partnerID=40&md5=5f83ae42340a7076be4e83fca5c43bfa	Social Policy Research Unit, University of York, Heslington, York, YOI 5DD, United Kingdom	Twigg, J., Social Policy Research Unit, University of York, Heslington, York, YOI 5DD, United Kingdom; Perring, C.; Atkin, K.
De Soto H.	The informals pose an answer to marx	1989	Washington Quarterly	12	1		165	172		4	https://www.scopus.com/inward/record.uri?eid=2-s2.0-84929065435&doi=10.1080%2f01636608909443714&partnerID=40&md5=81e77f2c2ab9017c830adf8bf0b6f2b9	Institute for Liberty and Democracy in Lima, Peru	De Soto, H., Institute for Liberty and Democracy in Lima, Peru
Fevre R.	Informal practices, flexible firms and private labour markets	1989	Sociology	23	1		91	109		21	https://www.scopus.com/inward/record.uri?eid=2-s2.0-84928847015&doi=10.1177%2f0038038589023001007&partnerID=40&md5=11d02b541c649b1b8d9888d9438e68af	University College of North Wales, Bangor, United Kingdom	Fevre, R., University College of North Wales, Bangor, United Kingdom
Erickson P.G.	Living with prohibition: Regular cannabis users, legal sanctions, and informal controls	1989	Substance Use and Misuse	24	3		175	188		21	https://www.scopus.com/inward/record.uri?eid=2-s2.0-84907118556&doi=10.3109%2f10826088909047282&partnerID=40&md5=fb61a8810762b8bb8417c77c0f096202	Addiction Research Foundation, Toronto, ON, Canada	Erickson, P.G., Addiction Research Foundation, Toronto, ON, Canada
Hussein R.T.	Informal groups, leadership and productivity	1989	Leadership & Organization Development Journal	10	1		9	16		3	https://www.scopus.com/inward/record.uri?eid=2-s2.0-84895912825&doi=10.1108%2fEUM0000000001130&partnerID=40&md5=15e7d2fcad2de5c78f2a6563995fa150	Department of Business Administration, Yarmouk University, Irbid, Jordan	Hussein, R.T., Department of Business Administration, Yarmouk University, Irbid, Jordan
Illeris S.	Formal Employment and Informal Work in Household Services	1989	The Service Industries Journal	9	1		94	109		3	https://www.scopus.com/inward/record.uri?eid=2-s2.0-6344258100&doi=10.1080%2f02642068900000006&partnerID=40&md5=04cabb02dd0bd8b8ff072194c1076443	Local Governments' Research Institute, Copenhagen V. and Fast team, Commission of the European Communities, Nyropsgade 37, DK-1602 Brussels, Belgium	Illeris, S., Local Governments' Research Institute, Copenhagen V. and Fast team, Commission of the European Communities, Nyropsgade 37, DK-1602 Brussels, Belgium
Cercone N., Krause M.	An informal analysis of perfect hash function search	1989	Applied Mathematics Letters	2	3		287	291			https://www.scopus.com/inward/record.uri?eid=2-s2.0-45249131040&doi=10.1016%2f0893-9659%2889%2990071-2&partnerID=40&md5=56c79f69f7597567ddb60bb76247c293	School of Computing Science Simon Fraser University Burnaby, BC, Canada; MacDonald Detwiller and Associates, 3751 Shell Road, Richmond, BC, Canada	Cercone, N., School of Computing Science Simon Fraser University Burnaby, BC, Canada; Krause, M., MacDonald Detwiller and Associates, 3751 Shell Road, Richmond, BC, Canada
Hunt T.M.	COMADEM '88 The first UK informal seminar on condition monitoring and diagnostic engineering management. Birmingham, UK, 19-21 September 1988	1989	Tribology International	22	2		159				https://www.scopus.com/inward/record.uri?eid=2-s2.0-45149146439&doi=10.1016%2f0301-679X%2889%2990202-8&partnerID=40&md5=1d2dab3581258f91120df865bdb533b0		Hunt, T.M.
Fall P.N.	The informal sector in developing countries: understanding the organization and mechanisms for workable government policy encouragement	1989	Journal of Business Venturing	4	5		291	297		8	https://www.scopus.com/inward/record.uri?eid=2-s2.0-38249006225&doi=10.1016%2f0883-9026%2889%2990002-5&partnerID=40&md5=86302bae20e919da4aba85f35479fd15		Fall, P.N.
Aram J.D.	Attitudes and behaviors of informal investors toward early-stage investments, technology-based ventures, and coinvestors	1989	Journal of Business Venturing	4	5		333	347		50	https://www.scopus.com/inward/record.uri?eid=2-s2.0-38249005179&doi=10.1016%2f0883-9026%2889%2990005-0&partnerID=40&md5=1aecf112effb4b8cd9b2e51be4ca6bba	Case Western Reserve University, United States	Aram, J.D., Case Western Reserve University, United States
Thompson J.V.	The Elderly and their Informal Social Networks	1989	Canadian Journal on Aging / La Revue canadienne du vieillissement	8	4		319	332		5	https://www.scopus.com/inward/record.uri?eid=2-s2.0-0024948305&doi=10.1017%2fS0714980800008539&partnerID=40&md5=63c1142660ba542e11e54035db676597	Memorial, University of Newfoundland, Canada	Thompson, J.V., Memorial, University of Newfoundland, Canada	Social Networks; supportive networks
Tokman V.E.	Micro-level support for the informal sector	1989	Microenterprises in developing countries. Proc. conference, Washington, DC, 1988				13	25		1	https://www.scopus.com/inward/record.uri?eid=2-s2.0-0024937063&partnerID=40&md5=ed4cdf278dd236de836627bfb4acd51d	World Employment Prog, International Labour Office, Geneva, Switzerland, Switzerland	Tokman, V.E., World Employment Prog, International Labour Office, Geneva, Switzerland, Switzerland
De Soto H.	Structural adjustment and the informal sector	1989	Microenterprises in developing countries. Proc. conference, Washington, DC, 1988				3	12		3	https://www.scopus.com/inward/record.uri?eid=2-s2.0-0024925016&partnerID=40&md5=f3b2ea80a60b2db0697e748068265e85	Inst Libertad y Democracia, Lima, Peru, Peru	De Soto, H., Inst Libertad y Democracia, Lima, Peru, Peru
Uppal J.S.	Informal sector in Third World countries	1989	Journal of Developing Societies	5	1		42	57		1	https://www.scopus.com/inward/record.uri?eid=2-s2.0-0024921331&partnerID=40&md5=452fc3cffcb39d355cf5795fc0cc6d20	State Univ. of New York, Albany, NY 12203, USA., United States	Uppal, J.S., State Univ. of New York, Albany, NY 12203, USA., United States
Seibel H.D., Marx M.T.	Linking formal and informal financial institutions: a savings and credit scheme for small producers in rural areas	1989	Journal of Financial Management & Analysis	2	2		24	29			https://www.scopus.com/inward/record.uri?eid=2-s2.0-0024920141&partnerID=40&md5=f85406dcd64a2f1ac10023e00512378b		Seibel, H.D.; Marx, M.T.
Annis S., Franks J.	The idea, ideology, and economics of the informal sector: the case of Peru	1989	Grassroots Development	13	1		9	23		8	https://www.scopus.com/inward/record.uri?eid=2-s2.0-0024915520&partnerID=40&md5=325469b736706d1caf5229f372914328	Overseas Develop Council, Washington, DC, USA, United States	Annis, S., Overseas Develop Council, Washington, DC, USA, United States; Franks, J., Overseas Develop Council, Washington, DC, USA, United States
Hemmer H.-R., Mannel C.	On the economic analysis of the urban informal sector	1989	World Development	17	10		1543	1552		25	https://www.scopus.com/inward/record.uri?eid=2-s2.0-0024904634&doi=10.1016%2f0305-750X%2889%2990026-0&partnerID=40&md5=2bb5938922151d94421c5d9d9cc5fbed	University of Giessen, German Foundation for International Development, Berlin, Germany; Kreditanstalt für Wiederanflau, Frankfurt, Germany	Hemmer, H.-R., University of Giessen, German Foundation for International Development, Berlin, Germany; Mannel, C., Kreditanstalt für Wiederanflau, Frankfurt, Germany
Mezzera J.	Excess labor supply and urban informal sector: an analytical framework	1989	Women's ventures				45	64		6	https://www.scopus.com/inward/record.uri?eid=2-s2.0-0024903408&partnerID=40&md5=d7056182881fcbd0a950e285a9a31350		Mezzera, J.
Otero M.	Solidarity group programs: a working methodology for enhancing the economic activities of women in the informal sector	1989	Women's ventures				83	101		8	https://www.scopus.com/inward/record.uri?eid=2-s2.0-0024900303&partnerID=40&md5=8c4d66a77f25bb6f185cc14f702ea858		Otero, M.
[No author name available]	Rethinking the informal sector: an interview with Maria Otero	1989	Grassroots Development	13	1		3	8		4	https://www.scopus.com/inward/record.uri?eid=2-s2.0-0024879793&partnerID=40&md5=1d02b49a33d6fa29d2f66910facbac03
Mrak M.	Role of the informal financial sector in the mobilization and allocation of household savings: the case of Zambia	1989	Savings & Development	13	1		65	85		9	https://www.scopus.com/inward/record.uri?eid=2-s2.0-0024879638&partnerID=40&md5=4794ee9ac5531a41a3689249c3cc5719	Research Centre for Cooperation with Developing Countries, Ljubljana, Yugoslavia.	Mrak, M., Research Centre for Cooperation with Developing Countries, Ljubljana, Yugoslavia.
Kingsley G.T.	INFORMAL SECTOR SHELTER IN THE CARIBBEAN	1989	Review of Urban & Regional Development Studies	1	2		99	106			https://www.scopus.com/inward/record.uri?eid=2-s2.0-0024879051&doi=10.1111%2fj.1467-940X.1989.tb00016.x&partnerID=40&md5=51813a54fcba9bd099951e4dda82210d	Urban Institute, Washington, District of Columbia, 30037, United States	Kingsley, G.T., Urban Institute, Washington, District of Columbia, 30037, United States
Chandavarkar A.G.	Informal credit markets in support of microbusiness	1989	Microenterprises in developing countries. Proc. conference, Washington, DC, 1988				79	96		1	https://www.scopus.com/inward/record.uri?eid=2-s2.0-0024850268&partnerID=40&md5=fcbc641546d87170d6a193f19937c5d7		Chandavarkar, A.G.
Stark D.	Bending the bars of the iron cage: bureaucratization and informalization in capitalism and socialism	1989	Working Paper - Helen Kellogg Institute for International Studies	126					33		https://www.scopus.com/inward/record.uri?eid=2-s2.0-0024846659&partnerID=40&md5=e888d9b4fb13984e341bef8d1a3d0b01		Stark, D.
Tokman V.E.	Policies for a heterogeneous informal sector in Latin America	1989	World Development	17	7		1067	1076		67	https://www.scopus.com/inward/record.uri?eid=2-s2.0-0024831086&doi=10.1016%2f0305-750X%2889%2990169-1&partnerID=40&md5=f4cdb4af7ce6acfb9820d52746f3ec4c	International Labor Organization, Geneva, United States	Tokman, V.E., International Labor Organization, Geneva, United States
Jackelen H.R.	Banking on the informal sector	1989	Microenterprises in developing countries. Proc. conference, Washington, 1988				131	143		1	https://www.scopus.com/inward/record.uri?eid=2-s2.0-0024816169&partnerID=40&md5=5bcea9f4d2c79af372ddc9642e6ac9f5		Jackelen, H.R.
Haas H.-D., Sagawe T.	Municipal and informal waste management in Santo Domingo, Dominican Republic [Kommunale und informelle Abfallwirtschaft in Santo Domingo/ Dominikanische Republik]	1989	Munchner Studien zur Sozial- und Wirtschaftsgeographie	35			53	87		1	https://www.scopus.com/inward/record.uri?eid=2-s2.0-0024813779&partnerID=40&md5=167b84d380734c27c96dfdfa0df7c37e	Second Author Apt Postal 678, Santo Domingo, Dominican Republic	Haas, H.-D., Second Author Apt Postal 678, Santo Domingo, Dominican Republic; Sagawe, T., Second Author Apt Postal 678, Santo Domingo, Dominican Republic
Seibel H.D.	Linking informal and formal financial institutions in Africa and Asia	1989	Microenterprises in developing countries. Proc. conference, Washington, DC, 1988				97	118		6	https://www.scopus.com/inward/record.uri?eid=2-s2.0-0024795560&partnerID=40&md5=2c8019bb9802b911df9b4cc68ec10710		Seibel, H.D.
Beekman P., Van Lindert P., Post J., Prins W.	Government housing and informal construction in the Third World: between ideal and reality [Huisvestingsbeleid en informele bouw in de derde wereld; tussen idee en realiteit]	1989	Nederlandse Geografische Studies	96					167		https://www.scopus.com/inward/record.uri?eid=2-s2.0-0024788557&partnerID=40&md5=37c07545d791ac12eb8b3bbfaf32d532		Beekman, P.; Van Lindert, P.; Post, J.; Prins, W.
Trinkaus J.	Contemporary opinions on health issues: An informal look	1989	Perceptual and Motor Skills	69	3 I		867	871			https://www.scopus.com/inward/record.uri?eid=2-s2.0-0024786621&doi=10.2466%2fpms.1989.69.3.867&partnerID=40&md5=c05cb00a6b5fae8b62789ae21dee12d8	Baruch College, 17 Lexington Avenue, New York, NY 10010, United States	Trinkaus, J., Baruch College, 17 Lexington Avenue, New York, NY 10010, United States
Kazi S., Raza B.	Women in the informal sector: home-based workers in Karachi	1989	Pakistan Development Review	28	4 Part II		777	788		3	https://www.scopus.com/inward/record.uri?eid=2-s2.0-0024773118&partnerID=40&md5=105c80b25a7aae77c03d90780e9b5b9f		Kazi, S.; Raza, B.
Burki A.A.	Urban informal sector in Pakistan: some selected issues	1989	Pakistan Development Review	28	4 Part II		911	924		3	https://www.scopus.com/inward/record.uri?eid=2-s2.0-0024773111&partnerID=40&md5=d7329bdaeaaf4a83492debfd0ec6eb5c	Department of Economics, Quaid-i-Azam University, Islamabad, Pakistan, Pakistan	Burki, A.A., Department of Economics, Quaid-i-Azam University, Islamabad, Pakistan, Pakistan
Nolan M.R., Grant G.	Addressing the needs of informal carers: a neglected area of nursing practice	1989	Journal of Advanced Nursing	14	11		950	961		73	https://www.scopus.com/inward/record.uri?eid=2-s2.0-0024756518&doi=10.1111%2fj.1365-2648.1989.tb01483.x&partnerID=40&md5=b787f5303f3e33aa0f54bd718f0f4c9b	Centre for Social Policy Research and Development, University College of North Wales, United Kingdom; Centre for Social Policy Research and Development, University College of North Wales, United Kingdom	Nolan, M.R., Centre for Social Policy Research and Development, University College of North Wales, United Kingdom; Grant, G., Centre for Social Policy Research and Development, University College of North Wales, United Kingdom
Tennstedt S.L., McKinlay J.B., Sullivan L.M.	Informal care for frail Elders: The role of secondary caregivers	1989	Gerontologist	29	5		677	683		121	https://www.scopus.com/inward/record.uri?eid=2-s2.0-0024746837&doi=10.1093%2fgeront%2f29.5.677&partnerID=40&md5=b5b847aa19efc5f2064561f4f90eef2c	New England Research Institute, 9 Galen Street, Watertown, MA, 02172, United States	Tennstedt, S.L., New England Research Institute, 9 Galen Street, Watertown, MA, 02172, United States; McKinlay, J.B.; Sullivan, L.M.	Informal care. Secondary caregivers
Trinkaus J.	Estimating costs of diagnostic medical procedures: an informal look.	1989	Perceptual and motor skills	69	1		137	138			https://www.scopus.com/inward/record.uri?eid=2-s2.0-0024710905&doi=10.2466%2fpms.1989.69.1.137&partnerID=40&md5=9d515f2370065586a3de224b223ee3c6	Baruch College, New York, N.Y, United States	Trinkaus, J., Baruch College, New York, N.Y, United States
Dawson P., Van Doorninck W.J., Robinson J.L.	Effects of home-based, informal social support on child health	1989	Journal of Developmental and Behavioral Pediatrics	10	2		63	67		47	https://www.scopus.com/inward/record.uri?eid=2-s2.0-0024652016&doi=10.1097%2f00004703-198904000-00001&partnerID=40&md5=fc60315e10fb9449321ed6acf93afeac	Departments of Pediatrics and Preventive Medicine, University of Colorado Health Sciences Center, Denver, CO, United States; Department of Pediatrics, University of Colorado Health Sciences Center, Denver, CO, United States; Institute for Behavioral Genetics, University of Colorado, Boulder, CO, United States	Dawson, P., Departments of Pediatrics and Preventive Medicine, University of Colorado Health Sciences Center, Denver, CO, United States; Van Doorninck, W.J., Department of Pediatrics, University of Colorado Health Sciences Center, Denver, CO, United States; Robinson, J.L., Institute for Behavioral Genetics, University of Colorado, Boulder, CO, United States
Holmes D., Teresi J., Holmes M., Bergman S., King Y., Bentur N.	Informal Versus Formal Supports for Impaired Elderly People: Determinants of Choice on Israeli Kibbutzim	1989	Gerontologist	29	2		195	202		10	https://www.scopus.com/inward/record.uri?eid=2-s2.0-0024651691&doi=10.1093%2fgeront%2f29.2.195&partnerID=40&md5=407210e707b612ca560c037feaf44bed	Community Research Applications, Inc., 5902 Palisade Avenue, Riverdale, NY, 10471, United States; Brookdale Institute of Gerontology, Adult Human Development, University of Jerusalem, Jerusalem, Israel; Hebrew Home for the Aged at Riverdale, 5901 Palisade Avenue, Riverdale, NY, 10471, United States; Columbia University Center for Geriatrics and Gerontology, New York State Office of Mental Health,…	Holmes, D., Community Research Applications, Inc., 5902 Palisade Avenue, Riverdale, NY, 10471, United States, Hebrew Home for the Aged at Riverdale, 5901 Palisade Avenue, Riverdale, NY, 10471, United States; Teresi, J., Community Research Applications, Inc., 5902 Palisade Avenue, Riverdale, NY, 10471, United States, Columbia University Center for Geriatrics and Gerontology, New York State Office …	Caregivers; Elderly Israelis; Formal versus informal service; Impaired elderly people; Service substitution
Teresi J., Holmes D., Holmes M., Bergman S., King Y., Bentur N.	Factors relating to institutional risk among elderly members of israeli kibbutzim	1989	Gerontologist	29	2		203	208		6	https://www.scopus.com/inward/record.uri?eid=2-s2.0-0024651586&doi=10.1093%2fgeront%2f29.2.203&partnerID=40&md5=f157de676416408f08622d3d858cf8af	Community Research Applications, Inc., 5901 Palisade Avenue, Riverdale, NY, 10471, United States; Brookdale Institute of Gerontology, Adult Human Development, United States; Hebrew Home for the Aged at Riverdale, United States; Columbia University Center for Geriatrics and Gerontology, New York State Office of Mental Health, United States	Teresi, J., Community Research Applications, Inc., 5901 Palisade Avenue, Riverdale, NY, 10471, United States, Hebrew Home for the Aged at Riverdale, United States, Columbia University Center for Geriatrics and Gerontology, New York State Office of Mental Health, United States; Holmes, D., Community Research Applications, Inc., 5901 Palisade Avenue, Riverdale, NY, 10471, United States, Hebrew Home…	Caregiver burden; Cross-National research; Family caregiving; Functionally impaired; Informal and formal support; Institutional risk; Long-Term care planning
Partsch H.	From informal requirements to a running program: A case study in algebraic specification and transformational programming	1989	Science of Computer Programming	11	3		263	297		1	https://www.scopus.com/inward/record.uri?eid=2-s2.0-0024646240&doi=10.1016%2f0167-6423%2888%2990034-2&partnerID=40&md5=33d9c0bc701bb16f4e9666f1516e4d63	Informatica, Katholieke Universiteit Nijmegen, Tournooiveld, 6525 ED Nijmegen, Netherlands	Partsch, H., Informatica, Katholieke Universiteit Nijmegen, Tournooiveld, 6525 ED Nijmegen, Netherlands
Stoller E.P.	Formal Services and Informal Helping: The Myth of Service Substitution	1989	The Journal of Applied Gerontology	8	1		37	52		26	https://www.scopus.com/inward/record.uri?eid=2-s2.0-0024633705&doi=10.1177%2f073346488900800104&partnerID=40&md5=f965dd7c9446e849a3b70f7a229218d6	State University of New York, Plattsburgh, United States	Stoller, E.P., State University of New York, Plattsburgh, United States
Dring R.	The informal caregiver responsible for home care of the individual with cognitive dysfunction following brain injury.	1989	The Journal of neuroscience nursing : journal of the American Association of Neuroscience Nurses	21	1		42	45		7	https://www.scopus.com/inward/record.uri?eid=2-s2.0-0024615266&doi=10.1097%2f01376517-198902000-00008&partnerID=40&md5=911edc10e2e78b581496c6c1b1611d73	Medical University Hospital, Charleston, SC 29425., United States	Dring, R., Medical University Hospital, Charleston, SC 29425., United States
Spitze G., Logan J.	Gender differences in family Support: Is there a payoff?	1989	Gerontologist	29	1		108	113		53	https://www.scopus.com/inward/record.uri?eid=2-s2.0-0024614618&doi=10.1093%2fgeront%2f29.1.108&partnerID=40&md5=9b76ac35e32ec84cee5fa5a11cd2de35	Department of Sociology, SUNY Albany, 1400 Washington Avenue, Albany, NY, 12222, United States	Spitze, G., Department of Sociology, SUNY Albany, 1400 Washington Avenue, Albany, NY, 12222, United States; Logan, J., Department of Sociology, SUNY Albany, 1400 Washington Avenue, Albany, NY, 12222, United States	Adult children; Family; Gender; Informal assistance; Living arrangements
[No author name available]	Informal, but effective.	1989	HAZARDOUS CARGO BULL.	9	11 , Dec. 1989		54	56			https://www.scopus.com/inward/record.uri?eid=2-s2.0-0024597182&partnerID=40&md5=d5191ebb8e80c4a4ac266796722b8437
Burne S.	How can the informal sector liberate the poor?	1989	Appropriate Technology	15	4		1	4			https://www.scopus.com/inward/record.uri?eid=2-s2.0-0024571134&partnerID=40&md5=159bf83c301b6422a4b707a731278875	Intermediate Technology Development Group, Myson House, Railway Terrace, Rugby, CV21 3HT, UK, United Kingdom	Burne, S., Intermediate Technology Development Group, Myson House, Railway Terrace, Rugby, CV21 3HT, UK, United Kingdom
Chaudhuri T.D.	A theoretical analysis of the informal sector	1989	World Development	17	3		351	355		37	https://www.scopus.com/inward/record.uri?eid=2-s2.0-0024568925&doi=10.1016%2f0305-750X%2889%2990208-8&partnerID=40&md5=8112db38de7025be03c186a31019b3ea	Calcutta University, United States	Chaudhuri, T.D., Calcutta University, United States
Noelker L.S., Bass D.M.	Home care for elderly persons: Linkages between formal and informal caregivers	1989	Journals of Gerontology	44	2		S63	70		114	https://www.scopus.com/inward/record.uri?eid=2-s2.0-0024535577&doi=10.1093%2fgeronj%2f44.2.s63&partnerID=40&md5=714111a2c6909ba8af3f40fb1d970be7	Margaret Blenkner Research Center, Benjamin Rose Institure, Cleveland, OH 44115-1989, United States	Noelker, L.S., Margaret Blenkner Research Center, Benjamin Rose Institure, Cleveland, OH 44115-1989, United States; Bass, D.M., Margaret Blenkner Research Center, Benjamin Rose Institure, Cleveland, OH 44115-1989, United States
Olesen V.L.	Caregiving, ethical and informal: Emerging challenges in the sociology of health and illness	1989	Journal of Health and Social Behavior	30	1		1	10		32	https://www.scopus.com/inward/record.uri?eid=2-s2.0-0024525127&doi=10.2307%2f2136906&partnerID=40&md5=44eb5f81d3f1da063c51cc9649ba738f	Women, Health, and Healing Program, Department of Social and Behavioral Sciences, School of Nursing, University of California, San Francisco, CA, United States	Olesen, V.L., Women, Health, and Healing Program, Department of Social and Behavioral Sciences, School of Nursing, University of California, San Francisco, CA, United States
Coward R.T., Cutler S.J.	Informal and formal health carey systems for the rural elderly	1989	Health Services Research	23	6		785	806		80	https://www.scopus.com/inward/record.uri?eid=2-s2.0-0024511863&partnerID=40&md5=8444ea9a4c572ecc63659752c176117b	Center for Rural Studies, The University of Vermont, Burlington, VT 05405, United States	Coward, R.T., Center for Rural Studies, The University of Vermont, Burlington, VT 05405, United States; Cutler, S.J., Center for Rural Studies, The University of Vermont, Burlington, VT 05405, United States
Browning G.G., Swan I.R.C., Chew K.K.	Clinical role of informal tests of hearing	1989	The Journal of Laryngology & Otology	103	1		7	11		33	https://www.scopus.com/inward/record.uri?eid=2-s2.0-0024489852&doi=10.1017%2fS0022215100107923&partnerID=40&md5=7587385f01ce542d0afd519e6455ba30	University Department of Otolaryngology, Royal Infirmary, Glasgow, G4 OSF., United Kingdom	Browning, G.G., University Department of Otolaryngology, Royal Infirmary, Glasgow, G4 OSF., United Kingdom; Swan, I.R.C., University Department of Otolaryngology, Royal Infirmary, Glasgow, G4 OSF., United Kingdom; Chew, K.K., University Department of Otolaryngology, Royal Infirmary, Glasgow, G4 OSF., United Kingdom
Twigg J.	Models of carers: how do social care agencies conceptualise their relationship with informal carers?	1989	Journal of Social Policy	18	1		53	66		130	https://www.scopus.com/inward/record.uri?eid=2-s2.0-0024476482&doi=10.1017%2fs0047279400017207&partnerID=40&md5=34fbd11ace28e911e943065bf2542890	Social Policy Research Unit, Univ of York, York, YO1 5DD, UK, United Kingdom	Twigg, J., Social Policy Research Unit, Univ of York, York, YO1 5DD, UK, United Kingdom
Béland F.	Patterns of Health and Social Services Utilization	1989	Canadian Journal on Aging / La Revue canadienne du vieillissement	8	1		19	33		6	https://www.scopus.com/inward/record.uri?eid=2-s2.0-0024413967&doi=10.1017%2fS071498080001117X&partnerID=40&md5=4bdc5f8d024b9e9cee26b7c41ef6ec42	Cité de la santé de Laval and Université de Montréal, Canada	Béland, F., Cité de la santé de Laval and Université de Montréal, Canada	formal sources; Health services; informal sources; profiles of services; social services
Williams E.	Stress Management	1989	Physiotherapy (United Kingdom)	75	6		304	308		2	https://www.scopus.com/inward/record.uri?eid=2-s2.0-0024327105&doi=10.1016%2fS0031-9406%2810%2962542-4&partnerID=40&md5=a0daa49d32b018f9fc703bd944126423	Department of Behavioural and Communication Studies, The Polytechnic of Wales, Pontypridd, United Kingdom	Williams, E., Department of Behavioural and Communication Studies, The Polytechnic of Wales, Pontypridd, United Kingdom	assertiveness; formal and informal support systems; Organisation's task; pacing; realistic target setting; refocusing; self-care tasks; systematic relaxation
Short D.M., Riding A.L.	Informal investors in the ottawa-carleton region: Experiences and expectations	1989	Entrepreneurship and Regional Development	1	1		99	112		22	https://www.scopus.com/inward/record.uri?eid=2-s2.0-0011655454&doi=10.1080%2f08985628900000009&partnerID=40&md5=2739414e888760fa1e5c48ad31580154	Carleton University, Canada	Short, D.M., Carleton University, Canada; Riding, A.L., Carleton University, Canada
Anderson J.G., Jay S.J., Perry J., Anderson M.M., Schweer H.M.	Informal communication networks and change in physicians' practice behavior.	1988	Proceedings of the . Annual Conference on Research in Medical Education. Conference on Research in Medical Education	27			127	132		3	https://www.scopus.com/inward/record.uri?eid=2-s2.0-0024192808&partnerID=40&md5=3ec38d4eba186160531b09a4d0544ea3	Department of Sociology & Anthropology, Purdue University, Indianapolis, IN.	Anderson, J.G., Department of Sociology & Anthropology, Purdue University, Indianapolis, IN.; Jay, S.J., Department of Sociology & Anthropology, Purdue University, Indianapolis, IN.; Perry, J., Department of Sociology & Anthropology, Purdue University, Indianapolis, IN.; Anderson, M.M., Department of Sociology & Anthropology, Purdue University, Indianapolis, IN.; Schweer, H.M., Department of Soci…
Brand J., Brunsoman J., Parsons W., Schulte J.	TMJ: the media and the profession. An informal discussion.	1988	Northwest dentistry	67	6		24	29			https://www.scopus.com/inward/record.uri?eid=2-s2.0-0024108955&partnerID=40&md5=2b0f2c04416ea5b4733a8f6367dd3730		Brand, J.; Brunsoman, J.; Parsons, W.; Schulte, J.
Hakens M.J., Knipscheer C.P.	Attitude of the elderly concerning informal home care and policy for the aged [De houding van ouderen inzake informele thuiszorg en het ouderenbeleid.]	1988	Tijdschrift voor Gerontologie en Geriatrie	19	4		177	183			https://www.scopus.com/inward/record.uri?eid=2-s2.0-0024077990&partnerID=40&md5=2674c596c7c90ffc8f8ce473d40f76e1	Vakgroep Sociologie, Vrije Universiteit, Amsterdam.	Hakens, M.J., Vakgroep Sociologie, Vrije Universiteit, Amsterdam.; Knipscheer, C.P., Vakgroep Sociologie, Vrije Universiteit, Amsterdam.
Francis T.J.G.	European collaboration in marine geoscience - an informal discussion paper	1988	Underwater Technology	14	3		19	22			https://www.scopus.com/inward/record.uri?eid=2-s2.0-0024068852&partnerID=40&md5=c8fe0d0e09238009d749833c7f255165	Inst of Oceanographic Sciences, Deacon Lab	Francis, T.J.G., Inst of Oceanographic Sciences, Deacon Lab
Finocchiaro M.A.	Empiricism, judgment, and argument; Toward an informal logic of science	1988	Argumentation	2	3		313	335		1	https://www.scopus.com/inward/record.uri?eid=2-s2.0-34250091021&doi=10.1007%2fBF00176970&partnerID=40&md5=4282f59798af719bc2bf3a7eb7c5f417	Dept. of Philosophy, University of Nevada at Las Vegas, Las Vegas, 89154, Nevada, United States	Finocchiaro, M.A., Dept. of Philosophy, University of Nevada at Las Vegas, Las Vegas, 89154, Nevada, United States	Informal logic; judgment; methodologies; patterns of argumentation
Manning T.J.	Physicians assess home care: results of an informal survey.	1988	Caring : National Association for Home Care magazine	7	7		12	14			https://www.scopus.com/inward/record.uri?eid=2-s2.0-0024041317&partnerID=40&md5=1b31755f9026541b71fc161beaffb5c4		Manning, T.J.
Haines A.	Informal carers and general practitioners.	1988	Practitioner	232	1451		705	706			https://www.scopus.com/inward/record.uri?eid=2-s2.0-0024294510&partnerID=40&md5=706df1aa2e44db71d92eb565fea0d588		Haines, A.
Zech Jr. Lando W.	Informal discussion of current issues by NRC chariman	1988	IEEE Conference on Human Factors and Power Plants				40	42		1	https://www.scopus.com/inward/record.uri?eid=2-s2.0-0024027883&partnerID=40&md5=1527818414af8b375019f08a8925fade		Zech Jr., Lando W.
Marie Kirsten M.K.	A quantitative perspective on the informal sector in Southern Africa	1988	Development Southern Africa	5	2		251	257		5	https://www.scopus.com/inward/record.uri?eid=2-s2.0-84972949783&doi=10.1080%2f03768358808439400&partnerID=40&md5=e7551f5fe66313206a7a3299e4dd25b1	Development Bank of Southern Africa	Marie Kirsten, M.K., Development Bank of Southern Africa
Krige D.J.	The prospects for informal small businesses in KwaMashu	1988	Development Southern Africa	5	2		168	185		4	https://www.scopus.com/inward/record.uri?eid=2-s2.0-84972817903&doi=10.1080%2f03768358808439392&partnerID=40&md5=61656186d9494d4126616316503a466d	Development Studies Unit, University of Ntatal	Krige, D.J., Development Studies Unit, University of Ntatal
Walton D.N.	Burden of proof	1988	Argumentation	2	2		233	254		46	https://www.scopus.com/inward/record.uri?eid=2-s2.0-33750986145&doi=10.1007%2fBF00178024&partnerID=40&md5=1ddae6315641ea218e8f111cc3011723	Department of Philosophy, University of Winnipeg, Winnipeg, R3B 2E9, Manitoba, Canada	Walton, D.N., Department of Philosophy, University of Winnipeg, Winnipeg, R3B 2E9, Manitoba, Canada	Argumentation; dialogue; fallacies; informal logic; persuasion; pragmatics; presumption; rhetoric
Van Eemeren F.H., Grootendorst R.	Rationale for a pragma-dialectical perspective	1988	Argumentation	2	2		271	291		73	https://www.scopus.com/inward/record.uri?eid=2-s2.0-27744504562&doi=10.1007%2fBF00178026&partnerID=40&md5=6068dc8a099ee28aaa23db1ca1034f41	Instituut voor Neerlandistiek, University of Amsterdam, Netherlands	Van Eemeren, F.H., Instituut voor Neerlandistiek, University of Amsterdam, Netherlands; Grootendorst, R., Instituut voor Neerlandistiek, University of Amsterdam, Netherlands	argumentation; critical thinking; dialectics; epistemology; informal logic; pragmatism; rationality; reasonableness; speech acts; utilitarianism
Hausser R.	Left-Associative Grammar: An informal outline	1988	Computers and Translation	3	1		23	67		1	https://www.scopus.com/inward/record.uri?eid=2-s2.0-34248886507&doi=10.1007%2fBF02057967&partnerID=40&md5=c02225ed1c9c36a92fca3d1ef52ac462	Institut für Deutsche Philologie, Ludwig-Maximilians Universität München, München, Germany	Hausser, R., Institut für Deutsche Philologie, Ludwig-Maximilians Universität München, München, Germany	Categorial Grammar; Constituent Structure; Database Semantics; Derivation Order; Frame Theory; Parsing Natural Language; Phrase Structure Grammar; Pragmatic Interpretation; Surface-Meaning Mapping; Type Transparency
Stratton W.T.	Informal consultations.	1988	Kansas medicine : the journal of the Kansas Medical Society	89	3					2	https://www.scopus.com/inward/record.uri?eid=2-s2.0-17944390297&partnerID=40&md5=50dbf81d349401f6791789bb2b78620c		Stratton, W.T.
Borzyszkowski A., Sokolowski S.	Understanding an informal description: Office documents architecture, an ISO standard	1988	Lecture Notes in Computer Science (including subseries Lecture Notes in Artificial Intelligence and Lecture Notes in Bioinformatics)	328 LNCS			48	63			https://www.scopus.com/inward/record.uri?eid=2-s2.0-85034860008&doi=10.1007%2f3-540-50214-9_4&partnerID=40&md5=0faa581c52cf4539e0012e3dc28f0175	Polish Academy of Scieaces, Iastitute of Computer Sdeace, Group for the Mathematical Methods of Programming, c/o Gdańsk Divisioa of the PAS, ul. Jaśkowa Dolina 31, P.O.Box 562, Gdańsk, 80-252, Poland	Borzyszkowski, A., Polish Academy of Scieaces, Iastitute of Computer Sdeace, Group for the Mathematical Methods of Programming, c/o Gdańsk Divisioa of the PAS, ul. Jaśkowa Dolina 31, P.O.Box 562, Gdańsk, 80-252, Poland; Sokolowski, S., Polish Academy of Scieaces, Iastitute of Computer Sdeace, Group for the Mathematical Methods of Programming, c/o Gdańsk Divisioa of the PAS, ul. Jaśkowa Dolina 31,…
Landy S., Grey R., Walker A.	Moderator influences of informal experimenter support	1988	Infant Mental Health Journal	9	4		255	271		1	https://www.scopus.com/inward/record.uri?eid=2-s2.0-84985154817&doi=10.1002%2f1097-0355%28198824%299%3a4%3c255%3a%3aAID-IMHJ2280090402%3e3.0.CO%3b2-I&partnerID=40&md5=44a50d124b7cbbaa585aca677ee3433c	Beechgrove Children's Centre, Kingston, Ontario, Canada; University of Toronto Toronto, Ontario, Canada; Saskatchewan Alcohol Commission Regina, Saskatchewan, Canada	Landy, S., Beechgrove Children's Centre, Kingston, Ontario, Canada; Grey, R., University of Toronto Toronto, Ontario, Canada; Walker, A., Saskatchewan Alcohol Commission Regina, Saskatchewan, Canada
Maarschalk J.	Scientific literacy and informal science teaching	1988	Journal of Research in Science Teaching	25	2		135	146		30	https://www.scopus.com/inward/record.uri?eid=2-s2.0-84983942406&doi=10.1002%2ftea.3660250205&partnerID=40&md5=d6d183465f87ab00401b8b2bfc7555d1	Education Science Department, Rand Afrikaans University, Johannesburg, South Africa	Maarschalk, J., Education Science Department, Rand Afrikaans University, Johannesburg, South Africa
Lomnitz L.A.	Informal Exchange Networks in Formal Systems: A Theoretical Model	1988	American Anthropologist	90	1		42	55		160	https://www.scopus.com/inward/record.uri?eid=2-s2.0-84982371175&doi=10.1525%2faa.1988.90.1.02a00030&partnerID=40&md5=a192adfea241ea75ca0d9c9194559263	Universidad Nacional Autonoma de México, Mexico	Lomnitz, L.A., Universidad Nacional Autonoma de México, Mexico
HOLLAN D.	Staying “Cool” in Toraja: Informal Strategies for the Management of Anger and Hostility in a Nonviolent Society	1988	Ethos	16	1		52	72		31	https://www.scopus.com/inward/record.uri?eid=2-s2.0-84982055510&doi=10.1525%2feth.1988.16.1.02a00030&partnerID=40&md5=132901e853a7815ac06bf899dbc2e3ae		HOLLAN, D.
L. W.	Information About the Informal Economy	1988	American Journal of Economics and Sociology	47	4		458	458			https://www.scopus.com/inward/record.uri?eid=2-s2.0-84977295454&doi=10.1111%2fj.1536-7150.1988.tb02072.x&partnerID=40&md5=b4e7546d28e2fba0da78065f090ec676		L., W.
Keigher S.M., Simon-Rusinowitz L., Linsk N.L., Osterbusch S.E.	Payments to Informal versus Formal Home Care Providers: Policy Divergence Affecting the Elderly and Their Families in Michigan and Illinois	1988	The Journal of Applied Gerontology	7	4		456	473		6	https://www.scopus.com/inward/record.uri?eid=2-s2.0-84977229982&doi=10.1177%2f073346488800700403&partnerID=40&md5=37f8211a0c1531117e8537b36f89472b	University of Michigan, United States; Gerontological Society of America, United States; University of Illinois at Chicago, United States	Keigher, S.M., University of Michigan, United States; Simon-Rusinowitz, L., Gerontological Society of America, United States; Linsk, N.L., University of Illinois at Chicago, United States; Osterbusch, S.E., University of Illinois at Chicago, United States
Rogus J.F.	Instructional leadership: An informal approach	1988	NASSP Bulletin	72	510		17	22			https://www.scopus.com/inward/record.uri?eid=2-s2.0-84976990683&doi=10.1177%2f019263658807251003&partnerID=40&md5=c684e8e1e7108048691bd40427c162cd	University of Dayton, Ohio, United States	Rogus, J.F., University of Dayton, Ohio, United States
Gosenpud J.	Informal communications: Absel News and Notes	1988	Simulation & Gaming	19	2		210				https://www.scopus.com/inward/record.uri?eid=2-s2.0-84973223487&doi=10.1177%2f104687818801900207&partnerID=40&md5=66c07fa20f4e0eb07003b2ec8e269db8	University of Wisconsin, Whitewater, United States	Gosenpud, J., University of Wisconsin, Whitewater, United States
Stoller E.P.	Long-Term Care Planning by Informal Helpers: Likelihood of Shared Households and Institutional Placement	1988	The Journal of Applied Gerontology	7	1		5	20		4	https://www.scopus.com/inward/record.uri?eid=2-s2.0-84973206744&doi=10.1177%2f073346488800700102&partnerID=40&md5=7f9e45a646af26b5bce239432478cb3a	State University of New York, Plattsburgh, United States	Stoller, E.P., State University of New York, Plattsburgh, United States
Castlebury S., Arnold J.	Early Adolescent Perceptions of Informal Groups in a Middle School	1988	The Journal of Early Adolescence	8	1		97	107		6	https://www.scopus.com/inward/record.uri?eid=2-s2.0-84973194290&doi=10.1177%2f0272431688081007&partnerID=40&md5=0e5be60783f97eac3804ef5873d25401	Wake County, North Carolina Public Schools, United States; North Carolina State University, United States	Castlebury, S., Wake County, North Carolina Public Schools, United States; Arnold, J., North Carolina State University, United States
Rogerson C.M.	Recession and the informal sector in South Africa	1988	Development Southern Africa	5	1		88	96		5	https://www.scopus.com/inward/record.uri?eid=2-s2.0-84973050685&doi=10.1080%2f03768358808439377&partnerID=40&md5=5f9f71e1aef25e50c5f01356a8da89ec	University of the Witwatersrand, Johannesburg, South Africa	Rogerson, C.M., University of the Witwatersrand, Johannesburg, South Africa
du Plessis A.P., Levin M.	The informal sector in selected residential areas of Port Elizabeth	1988	Development Southern Africa	5	3		348	357		4	https://www.scopus.com/inward/record.uri?eid=2-s2.0-84972819305&doi=10.1080%2f03768358808439408&partnerID=40&md5=88e65959b987f348c692c99d31bdbc7a	Department of Business Economics, Department of Economics, Vista University, Port Elizabeth Campus	du Plessis, A.P., Department of Business Economics, Department of Economics, Vista University, Port Elizabeth Campus; Levin, M., Department of Business Economics, Department of Economics, Vista University, Port Elizabeth Campus
Douglas M.E.	The Scavenger Hunt: Integrating the Properties of the Informal and Formal Organizations	1988	Journal of Management Education	12	3		102	104			https://www.scopus.com/inward/record.uri?eid=2-s2.0-84972629934&doi=10.1177%2f105256298801200313&partnerID=40&md5=a94f77478e72af1fa0112c17c6aeef3a	Indiana State University, United States	Douglas, M.E., Indiana State University, United States
Moffatt H.K.	An informal introduction to theoretical fluid mechanics. by james lighthill. clarendon press, 1986. 260 pp. £25 hardback or £12.50 paperback.	1988	Journal of Fluid Mechanics	195			596	598			https://www.scopus.com/inward/record.uri?eid=2-s2.0-84972211555&doi=10.1017%2fS0022112088212551&partnerID=40&md5=de0acdb65ccee18278c5c62eeb18bda3		Moffatt, H.K.
Campbell D.E., Campbell T.A.	A new look at informal communication: The Role of the Physical Environment	1988	Environment and Behavior	20	2		211	226		7	https://www.scopus.com/inward/record.uri?eid=2-s2.0-84970428005&doi=10.1177%2f0013916588202005&partnerID=40&md5=6c8c4022ae86cad91661e2279cbc3860	Humboldt State University, Arcata, California, United States; San Jose State University	Campbell, D.E., Humboldt State University, Arcata, California, United States; Campbell, T.A., San Jose State University
[truncated: 28,750 more rows]
