# Supplementary material for: Unveiling the intellectual structure of informality: Insights from the socioeconomic literature
Source: PLoS One. 2024 Jan 31;19(1):e0297577. doi: 10.1371/journal.pone.0297577 (PMC10830049; doi:10.1371/journal.pone.0297577)
Supplement: S2 File — This file lists the 29546 documents used for the meso and micro analyzes. (XLSX) [file pone.0297577.s002.xlsx]

## Sheet: Hoja1
Authors	Title	Year	Source title	Volume	Issue	Art. No.	Page start	Page end	Page count	Cited by	Link	Affiliations	Authors with affiliations	Author Keywords	Document Type	Source
Shrestha R., Zevenbergen J., Masum F., Banskota M.	"Action space" based urban land governance pattern: Implication in managing informal settlements from the perspective of low-income housing	2018	Sustainability (Switzerland)	10	7	2202					https://www.scopus.com/inward/record.uri?eid=2-s2.0-85049215930&doi=10.3390%2fsu10072202&partnerID=40&md5=ee794ee924dffbaeafba0b7eb97d8d4f	Faculty of Geo-Information Science and Earth Observation, University of Twente, Enschede, 7500 AE, Netherlands; School of Engineering, Kathmandu University, Post Box 6250, Dhulikhel, Nepal; Land Management Consultant, Connollystrasse 26, Munich, 80809, Germany; School of Arts, Kathmandu University, Post Box 6250, Hattiban, Lalitpur, Nepal	Shrestha, R., Faculty of Geo-Information Science and Earth Observation, University of Twente, Enschede, 7500 AE, Netherlands, School of Engineering, Kathmandu University, Post Box 6250, Dhulikhel, Nepal; Zevenbergen, J., Faculty of Geo-Information Science and Earth Observation, University of Twente, Enschede, 7500 AE, Netherlands; Masum, F., Land Management Consultant, Connollystrasse 26, Munich,…	"Action space"; Civil society and market actors; Informal settlements; Land for low-income housing	Article	Scopus
Ermolin I., Suvorkov P.	Towards the theory of the autonomous community: Ex-polar economy structures in coastal fishing in Southern Russia	2020	Mir Rossii	29	2		156	178			https://www.scopus.com/inward/record.uri?eid=2-s2.0-85086837812&doi=10.17323%2f1811-038X-2020-29-2-156-178&partnerID=40&md5=e13c33baebde027ac951cd8a36fef3af	Plekhanov Russian University of Economics, Address: 36, Stremyannyy lane, Moscow, 117997, Russian Federation; School of Earth and Environment and School of Biology, University of Leeds, Woodhouse Lane, Leeds, LS2 9JT, United Kingdom; Institute of Demography, National Research University Higher School of Economics, Address: 20, Myasnitskaya St., Moscow, 101000, Russian Federation; Institute of Reg…	Ermolin, I., Plekhanov Russian University of Economics, Address: 36, Stremyannyy lane, Moscow, 117997, Russian Federation, School of Earth and Environment and School of Biology, University of Leeds, Woodhouse Lane, Leeds, LS2 9JT, United Kingdom; Suvorkov, P., Institute of Demography, National Research University Higher School of Economics, Address: 20, Myasnitskaya St., Moscow, 101000, Russian F…	"autonomous" community; Anomie; Coastal fisheries; Informal economy; Marginalization; State regulatory policy; Sturgeon poaching	Article	Scopus
Kun N.	RETRACTED ARTICLE: Exploring the importance of informal networks on management of tacit knowledge	2009	Proceedings - International Conference on Management and Service Science, MASS 2009			5302426					https://www.scopus.com/inward/record.uri?eid=2-s2.0-73849114307&doi=10.1109%2fICMSS.2009.5302426&partnerID=40&md5=32cdd70098472f03b232bb808514ea57	College of Business Administration, Zhejiang Gongshang University, No.18, Xuezheng Street, Xiasha University Town, Hangzhou 310018, China	Kun, N., College of Business Administration, Zhejiang Gongshang University, No.18, Xuezheng Street, Xiasha University Town, Hangzhou 310018, China	"Ba"; Informal networks; Strong ties; Tacit knowledge; Weak ties	Retracted	Scopus
Almeida	Virtual communities as environment builders for marketing strategies: Locus for information and exchange of real experiences [Empreendedorismo e economia informal: Uma análise do shopping popular de teófilo otoni]	2009	Espacios	30	1		30	33			https://www.scopus.com/inward/record.uri?eid=2-s2.0-84864931442&partnerID=40&md5=36a859dfbc1ddeaf02e1ca6d547cd004		Almeida	"Flea markets"; Entrepreneurship; Informal economy	Article	Scopus
Huang P.C.C.	China's informal economy, reconsidered: an introduction in light of social-economic and legal history	2017	Rural China	14	1		1	17		10	https://www.scopus.com/inward/record.uri?eid=2-s2.0-85018349634&doi=10.1163%2f22136746-01401001&partnerID=40&md5=8f7ebd00d26a34be7fd9c6faead76c52	Law School, Renmin University of China History, University of California, Los Angeles, United States	Huang, P.C.C., Law School, Renmin University of China History, University of California, Los Angeles, United States	"informal employment" vs. "the proletariat" vs. "the precariat"; China's informal economy: definitions and numbers; Dispatch work; Globalization's undertow; The new generation peasant workers	Review	Scopus
Salas J., Oteiza I.	The basic construction materials industry and today's vast housing shortage [La industria de materiales básicos de construcción ante las ingentes necesidades actuales de edificación]	2008	Materiales de Construccion	58	292		129	148		2	https://www.scopus.com/inward/record.uri?eid=2-s2.0-59249099806&doi=10.3989%2fmc.2008.46408&partnerID=40&md5=7b793e252097f9adb16466c23c3a11e2	Instituto de Ciencias de la Construcción Eduardo Torroja, CSIC, Madrid, Spain	Salas, J., Instituto de Ciencias de la Construcción Eduardo Torroja, CSIC, Madrid, Spain; Oteiza, I., Instituto de Ciencias de la Construcción Eduardo Torroja, CSIC, Madrid, Spain	"Informal" sector; Cement production; Impact of the cost of materials; Need for materials; Third world	Article	Scopus
Huang P.C.C.	The practice and theory of China's informal economy	2019	Rural China	16	1		1	8			https://www.scopus.com/inward/record.uri?eid=2-s2.0-85063795438&doi=10.1163%2f22136746-01601001&partnerID=40&md5=766f1246157b2ae5495aa78f158874d7	Law School, Renmin University of China, China; History, University of California, Los Angeles, United States	Huang, P.C.C., Law School, Renmin University of China, China, History, University of California, Los Angeles, United States	"Part worker part cultivator"; Dispatch workers; Hegemonic discourse; New theoretical concepts; Social formation	Review	Scopus
Beyene F.	Institutions, determinants and effects of collective action among (agro)pastoralists of eastern Ethiopia	2008	Quarterly Journal of International Agriculture	47	2		97	119		3	https://www.scopus.com/inward/record.uri?eid=2-s2.0-48649100504&partnerID=40&md5=ee882576b5371e09fe3aa6ad7eaffabe	Department of Rural Development and Agricultural Extension, College of Agriculture, Haramaya University, P.O. Box 161, Dire Dawa, Ethiopia	Beyene, F., Department of Rural Development and Agricultural Extension, College of Agriculture, Haramaya University, P.O. Box 161, Dire Dawa, Ethiopia	(Agro)pastoral; Collective action; Determinants; Ethiopia; Informal institutions	Article	Scopus
Darques R.	Spaces under the microscope: Looking closely at border fluctuations through remote sensing	2017	Springer Geography				187	236			https://www.scopus.com/inward/record.uri?eid=2-s2.0-85060461603&doi=10.1007%2f978-3-319-40925-2_7&partnerID=40&md5=12263684e8da93ec0632e06396eaa10c	UMR 5281 ART-Dev, CNRS, Montpellier, France	Darques, R., UMR 5281 ART-Dev, CNRS, Montpellier, France	(De)Collectivization; Agriculture; Environment; Forest; Informal economy; International trafficking; Land reform; Natural parks; Satellite imagery; Tourism; Water management	Book Chapter	Scopus
Fradejas-García I., Polese A., Bhimji F.	Transnational (Im)mobilities and Informality in Europe	2021	Migration Letters	18	2						https://www.scopus.com/inward/record.uri?eid=2-s2.0-85104336448&doi=10.33182%2fml.v18i2.1174&partnerID=40&md5=409a8bcb546f3ebf77b1485a745cd439	Ignacio Fradejas-García, Universitat Autònoma de Barcelona, Spain; Abel Polese, Dublin City University, Dublin, Ireland; Fazila Bhimji, University of Central Lancashire, Preston, United Kingdom	Fradejas-García, I., Ignacio Fradejas-García, Universitat Autònoma de Barcelona, Spain; Polese, A., Abel Polese, Dublin City University, Dublin, Ireland; Bhimji, F., Fazila Bhimji, University of Central Lancashire, Preston, United Kingdom	(im)mobility; Europe; Informal practices; Informality; Mobility regimes; Transnationalism	Article	Scopus
Munga M.A., Gideon G.M.	Assessment of the experiences and coping strategies of people working in the informal sector in their quest to access health care services: The case of Dar es Salaam, Tanzania	2009	BioScience Trends	3	1		3	16		1	https://www.scopus.com/inward/record.uri?eid=2-s2.0-77952304522&partnerID=40&md5=25a104f4f066f73e334f07e0ea6b3199	National Institute for Medical Research, Dar es Salaam, Tanzania; Tusiime Nursery and Primary School, Dar es Salaam, Tanzania	Munga, M.A., National Institute for Medical Research, Dar es Salaam, Tanzania; Gideon, G.M., Tusiime Nursery and Primary School, Dar es Salaam, Tanzania	(In)equity; Access; Coping strategies; Informal sector; Malaria	Article	Scopus
Taneja N., Sarvananthan M., Karmacharya B.K., Pohit S.	India's Informal Trade with Sri Lanka and Nepal: An Estimation	2004	South Asia Economic Journal	5	1		27	54		4	https://www.scopus.com/inward/record.uri?eid=2-s2.0-84993736254&doi=10.1177%2f139156140400500102&partnerID=40&md5=02d7a30c95399a14a11805b573475215	Indian Council for Research on International Economic Relations, New Delhi, India; International Centre for Ethnic Studies, Colombo, Sri Lanka; Nepal Council for Development Research, Kathmandu, Nepal; National Council for Applied Economic Research, New Delhi, India	Taneja, N., Indian Council for Research on International Economic Relations, New Delhi, India; Sarvananthan, M., International Centre for Ethnic Studies, Colombo, Sri Lanka; Karmacharya, B.K., Nepal Council for Development Research, Kathmandu, Nepal; Pohit, S., National Council for Applied Economic Research, New Delhi, India	(JEL: F10; C80) Keywords: Free Trade Agreements; F14; Formal Trade; Informal Trade	Article	Scopus
Krašovec A., Johannsen L., Pedersen K.H., Dežélan T.	The risk of systemic corruption in slovenia: Drivers and barriers [Nevarnost sistemske korupcije v Sloveniji: Spodbude in ovire]	2014	Revija za Kriminalistiko in Kriminologijo	65	3		207	220		11	https://www.scopus.com/inward/record.uri?eid=2-s2.0-84912042364&partnerID=40&md5=5cde4ffeadc40d630e8cfe8823add828	Department of Political Science and Centre for Political Science Research, Faculty of Social Sciences, University of Ljubljana, Ljubljana, Slovenia; Department of Political Science and Government, School of Business and Social Sciences, Aarhus University, Aarhus, Denmark	Krašovec, A., Department of Political Science and Centre for Political Science Research, Faculty of Social Sciences, University of Ljubljana, Ljubljana, Slovenia; Johannsen, L., Department of Political Science and Government, School of Business and Social Sciences, Aarhus University, Aarhus, Denmark; Pedersen, K.H., Department of Political Science and Government, School of Business and Social Sci…	(neo)corporatism; Elites; Informal networks; Slovenia; Systemic corruption	Article	Scopus
García-Ubaque J.C., Riaño-Casallas M.I., Benavides-Piracón J.A.	Informal employment, unemployment and underemployment: A matter of public health [Informalidad, desempleo y subempleo: Un problema de salud pública]	2012	Revista de Salud Publica	14	1 SUPPL.		138	150		2	https://www.scopus.com/inward/record.uri?eid=2-s2.0-84869854922&doi=10.1590%2fs0124-00642012000700012&partnerID=40&md5=877933d3cd2600ed7985d7aaea7c0179	Universidad Nacional de Colombia, Bogotá, Colombia	García-Ubaque, J.C., Universidad Nacional de Colombia, Bogotá, Colombia; Riaño-Casallas, M.I.; Benavides-Piracón, J.A.	(source: MeSHNLM); Public health; Social security; Unemployment; Work	Review	Scopus
Fullwiley D.	Revaluating genetic causation: Biology, economy, and kinship in Dakar, Senegal	2010	American Ethnologist	37	4		638	661		10	https://www.scopus.com/inward/record.uri?eid=2-s2.0-78349245900&doi=10.1111%2fj.1548-1425.2010.01276.x&partnerID=40&md5=8a7fe8630491f9ead98a4ccafe388862	Departments of Anthropology and African and African American Studies, Harvard University, Cambridge, MA 02138, United States	Fullwiley, D., Departments of Anthropology and African and African American Studies, Harvard University, Cambridge, MA 02138, United States	[Biosociality; Genetic Causation; Informal Economies; Kinship; Senegal; Sickle Cell; Therapeutic Economies]	Article	Scopus
Bhattacharya P.C.	Informal sector, income inequality and economic development	2011	Economic Modelling	28	3		820	830		13	https://www.scopus.com/inward/record.uri?eid=2-s2.0-79953034260&doi=10.1016%2fj.econmod.2010.10.007&partnerID=40&md5=394be4fa2e63d0b4a8a4812c63c361d8	Department of Economics, School of Management and Languages, Heriot-Watt University, Riccarton, Edinburgh EH14 4AS, United Kingdom	Bhattacharya, P.C., Department of Economics, School of Management and Languages, Heriot-Watt University, Riccarton, Edinburgh EH14 4AS, United Kingdom	011; 015; 017; 030; E17; Income inequality; Informal sector; Kuznets curve; Simulation	Article	Scopus
Bhattacharya P.C.	Aspects of employment and unemployment in a model of the developed and the less developed economies	2001	Economic Modelling	18	2		297	311		1	https://www.scopus.com/inward/record.uri?eid=2-s2.0-0041324750&doi=10.1016%2fS0264-9993%2800%2900041-9&partnerID=40&md5=c44c43c065b32dbbaa54f102e59b1de9	Department of Economics, Sch. Mgmt., Heriot-Watt Univ., R., Edinburgh, United Kingdom	Bhattacharya, P.C., Department of Economics, Sch. Mgmt., Heriot-Watt Univ., R., Edinburgh, United Kingdom	011; 017; DC; E24; External shocks; F41; Informal sector; LDC	Article	Scopus
Posada H.M., Moreno-Monroy A.I.	Informality, city structure and rural–urban migration in Latin America	2017	Annals of Regional Science	59	2		345	369		3	https://www.scopus.com/inward/record.uri?eid=2-s2.0-85021145882&doi=10.1007%2fs00168-017-0834-5&partnerID=40&md5=b4c032e2a1689069a73fdb667993f6a3	Facultad de Ciencias Económicas, Universidad de Antioquia, Medellín, Colombia; Applied Economics Department, Autonomous University of Barcelona, Barcelona, Spain	Posada, H.M., Facultad de Ciencias Económicas, Universidad de Antioquia, Medellín, Colombia; Moreno-Monroy, A.I., Applied Economics Department, Autonomous University of Barcelona, Barcelona, Spain	017; 018; F12; O14; R12; R31; R52	Article	Scopus
Ortiz Galindo R.	Strategies for interpersonal and public communication in social movements. Transformations in informal networks and repertoires in the era of social Web [Estrategias de comunicación interpersonal y pública en los movimientos sociales. Transformaciones de las redes informales y de los repertorios en la era de la Web social]	2016	OBETS	11	1		211	254		5	https://www.scopus.com/inward/record.uri?eid=2-s2.0-84978992740&doi=10.14198%2fOBETS2016.11.1.09&partnerID=40&md5=ebf985870a1e642f4966c7f2f8c7f10b	Ireland	Ortiz Galindo, R., Ireland	15-M; Communication; Cyberactivism; Internet; Social movements; Social Web	Article	Scopus
Jiménez-Romera C.	Spaces of informality and social movements in Madrid, 1968-2011 [Espacios de informalidad y movimientos sociales en Madrid, 1968-2011]	2013	Bitacora Urbano Territorial	23	2		3	12			https://www.scopus.com/inward/record.uri?eid=2-s2.0-84901292507&partnerID=40&md5=30b5f2cb69b839f00d4cf5c5d0f19f09	Territorio de la Universidad Politécnica de Madrid, Licenciado en Lingüística de la Universidad Complutense, Madrid, Spain	Jiménez-Romera, C., Territorio de la Universidad Politécnica de Madrid, Licenciado en Lingüística de la Universidad Complutense, Madrid, Spain	15M; Informality; Madrid; Neighborhood associations; Squatter movement	Review	Scopus
Vicioso E.P., Sasso V.F.	Santa barbara neighborhood. first informal settlement in the new world [Barrio De Santa Bárbara. Primer Asentamiento Informal Del Nuevo Mundo]	2020	Intus-Legere Historia	14	2		151	168			https://www.scopus.com/inward/record.uri?eid=2-s2.0-85117828294&partnerID=40&md5=b0ad3b4f04682753eaa34f5f50fd9b77	Universidad Nacional Pedro Henríquez Ureña, Dominican Republic; Pontificia Universidad Católica Madre y Maestra, Dominican Republic	Vicioso, E.P., Universidad Nacional Pedro Henríquez Ureña, Dominican Republic; Sasso, V.F., Pontificia Universidad Católica Madre y Maestra, Dominican Republic	16th century; Informal settlement; Quarries; Santa Barbara; Santo Domingo	Article	Scopus
Walker A.P.P., de Alarcón M.A.	The competing social and environmental functions of private urban land: The case of an informal land occupation in São Paulo's south periphery	2018	Sustainability (Switzerland)	10	11	4160				5	https://www.scopus.com/inward/record.uri?eid=2-s2.0-85056417994&doi=10.3390%2fsu10114160&partnerID=40&md5=640e1d80a15fc57628533d9e5f25a18b	A. Alfred Taubman College of Architecture and Urban Planning, University of Michigan, Ann Arbor, MI 48109, United States	Walker, A.P.P., A. Alfred Taubman College of Architecture and Urban Planning, University of Michigan, Ann Arbor, MI 48109, United States; de Alarcón, M.A., A. Alfred Taubman College of Architecture and Urban Planning, University of Michigan, Ann Arbor, MI 48109, United States	2001 City Statute; 2012 Forest Code; 2014 São Paulo Master Plan; Environmental protection; Informal settlements; Land use conflicts; Peripheral urbanization; Social function of private property; The Courts; Young land occupations; ZEIS-special zones of social interest	Article	Scopus
Giuriato L.	Reforming the EU budgetary procedure: Is codecision a step forward?	2009	CESifo Economic Studies	55	1		57	93		2	https://www.scopus.com/inward/record.uri?eid=2-s2.0-61449195803&doi=10.1093%2fcesifo%2fifn034&partnerID=40&md5=d1e97725be060df63257190adadb243c	Department of Public Economics, Sapienza University of Rome, Rome, Italy	Giuriato, L., Department of Public Economics, Sapienza University of Rome, Rome, Italy	2007 Reform Treaty; Budgetary procedure; EU finances; Informal institutions; Legislative codecision	Article	Scopus
Baptist C., Bolnick J.	Participatory enumerations, in situ upgrading and mega events: The 2009 survey in Joe Slovo, Cape Town	2012	Environment and Urbanization	24	1		59	66		19	https://www.scopus.com/inward/record.uri?eid=2-s2.0-84860520655&doi=10.1177%2f0956247811435888&partnerID=40&md5=e06b30e13be101718684c9593c821c30	London School of Economics, 3426 Main Avenue, Belcarra BC, V3H 4R3, Canada; Community Organization Resource Centre (CORC), Cape Town, South Africa	Baptist, C., London School of Economics, 3426 Main Avenue, Belcarra BC, V3H 4R3, Canada; Bolnick, J., Community Organization Resource Centre (CORC), Cape Town, South Africa	2010 FIFA World Cup; community participation; enumeration; informal settlement; land tenure; mega event; poverty alleviation; SDI; Shack/Slum Dwellers International; slums; South Africa; upgrading	Article	Scopus
Pieterse E., Parnell S., Haysom G.	African dreams: locating urban infrastructure in the 2030 sustainable developmental agenda	2018	Area Development and Policy	3	2		149	169		21	https://www.scopus.com/inward/record.uri?eid=2-s2.0-85057026471&doi=10.1080%2f23792949.2018.1428111&partnerID=40&md5=f169388ae4b8ce4772926274c048cfef	African Centre for Cities, University of Cape Town, Cape Town, South Africa; African Centre for Cities and Environmental and Geographical Sciences Department, University of Cape Town, Cape Town, South Africa	Pieterse, E., African Centre for Cities, University of Cape Town, Cape Town, South Africa; Parnell, S., African Centre for Cities and Environmental and Geographical Sciences Department, University of Cape Town, Cape Town, South Africa; Haysom, G., African Centre for Cities, University of Cape Town, Cape Town, South Africa	2030 Agenda; African city; African governance; African infrastructure; African urban governance; informality; New Urban Agenda (NUA); R1; R2; R3; R4; R5; urban poverty; urbanization	Article	Scopus
Reisner Y.	Abstraction and Informality Generate a New Aesthetic An Interview with Kazuyo Sejima	2019	Architectural Design	89	5		30	37			https://www.scopus.com/inward/record.uri?eid=2-s2.0-85071754570&doi=10.1002%2fad.2476&partnerID=40&md5=6c38bb0139ad727ea631f4ee9c51f9a1		Reisner, Y.	21st Century Museum of Contemporary Art; anodised aluminium walls; Aoyama; Composition with Lines; Dior Omotesando; Gerrit Rietveld; Glass Pavilion; Herzog & de Meuron; Inujima Art House Project; Inujima Art House Project; Ishikawa; Japan; Kagawa; Kanazawa; Kazuyo Sejima; Kyoto; La Samaritaine; Lausanne; Le Corbusier; Lebbeus Woods; Louvre-Lens; Mies van der Rohe; Nishnoyama House; Norman Foster;…	Article	Scopus
Arnold J.L.	Disaster medicine in the 21st century: Future hazards, vulnerabilities, and risk	2002	Prehospital and Disaster Medicine	17	1		3	11		62	https://www.scopus.com/inward/record.uri?eid=2-s2.0-0036371423&doi=10.1017%2fS1049023X00000042&partnerID=40&md5=09fc9a6e9243afedb613492799f89767	Department of Emergency Medicine, Baystate Medical Center, Tufts University School of Medicine, Springfield, MA 01199, United States	Arnold, J.L., Department of Emergency Medicine, Baystate Medical Center, Tufts University School of Medicine, Springfield, MA 01199, United States	21st Century; 9-11; aging population; Amazon; anthrax; anthrax letter attack; armed conflict; Bhopal; biological warfare agent; chemical disaster; chemical warfare agent; Chenobyl; civil war; complex emergency; cyclone; deforestation; Disaster; disaster medicine; disaster-prone; drought; earthquake; economic; El Nino; environmental degradation; flood; future; global warming; globalization; hazard…	Article	Scopus
Burt Z., Ray I.	Storage and non-payment: Persistent informalities within the formal water supply of hubli-dharwad, India	2014	Water Alternatives	7	1		106	120		30	https://www.scopus.com/inward/record.uri?eid=2-s2.0-84896822027&partnerID=40&md5=4cfdaab56532b389a024156ae586593b	Energy and Resources Group, University of California at Berkeley, California, United States	Burt, Z., Energy and Resources Group, University of California at Berkeley, California, United States; Ray, I., Energy and Resources Group, University of California at Berkeley, California, United States	24/7 water; Continuous water supply; Drinking water storage; Informality; Non-payment; Quiet encroachment; Water supply	Article	Scopus
Ayira K.	Working in the Informal Sector in Togo: Choice or Constraint?	2021	European Journal of Development Research								https://www.scopus.com/inward/record.uri?eid=2-s2.0-85118495602&doi=10.1057%2fs41287-021-00468-z&partnerID=40&md5=8627a82b560983f283239a1ed5e44551	Department of Economics, Faculty of Economics and Management, FASEG, University of Lome, Lome, BP 1515, Togo	Ayira, K., Department of Economics, Faculty of Economics and Management, FASEG, University of Lome, Lome, BP 1515, Togo	2SLS; Informal sector; Instrumental variables; Probit; Satisfaction	Article	Scopus
Indrosaptono D., Syahbana J.A.	Informal sector strategy in urban inorganic waste management toward 3 M management (Merubah: Changing, Mengurangi: Reducing, Manfaat: Benefit) in Semarang city	2017	Journal of Architecture and Urbanism	41	4		278	287		1	https://www.scopus.com/inward/record.uri?eid=2-s2.0-85039146929&doi=10.3846%2f20297955.2017.1411849&partnerID=40&md5=5036c2a0c2132aeea948fa3457772475	Department of Architecture, Faculty of Engineering, Diponegoro University, Jl. Prof. Sudharto SH, Semarang, 50275, Indonesia; Department of Urban and Regional Planning, Faculty of Engineering Diponegoro University, Jl. Prof. Sudharto SH, Semarang, 50275, Indonesia	Indrosaptono, D., Department of Architecture, Faculty of Engineering, Diponegoro University, Jl. Prof. Sudharto SH, Semarang, 50275, Indonesia; Syahbana, J.A., Department of Urban and Regional Planning, Faculty of Engineering Diponegoro University, Jl. Prof. Sudharto SH, Semarang, 50275, Indonesia	3 M (Mengubah = Changing Mengurangi = Reducing, Manfaat = Benefit); informal sector; inorganic waste; management; strategy; urban	Article	Scopus
Qadri R.	Vending the city: Mapping the policy, positioning and policing of vending in New York City	2017	Lecture Notes in Geoinformation and Cartography				419	431			https://www.scopus.com/inward/record.uri?eid=2-s2.0-85028666927&doi=10.1007%2f978-3-319-57819-4_23&partnerID=40&md5=efbeba513d220d5c28fafd43b015fb9b	Department of Urban Studies and Planning, Massachusetts Institute of Technology, Cambridge, MA 02139, United States	Qadri, R., Department of Urban Studies and Planning, Massachusetts Institute of Technology, Cambridge, MA 02139, United States	311 data; Regulating informality; Spatial analysis; Street vending	Conference Paper	Scopus
O'Brien D.T.	Using small data to interpret big data: 311 reports as individual contributions to informal social control in urban neighborhoods	2016	Social Science Research	59			83	96		18	https://www.scopus.com/inward/record.uri?eid=2-s2.0-84963938625&doi=10.1016%2fj.ssresearch.2016.04.009&partnerID=40&md5=50ca6c2cc5a2a61ee08acdbca45ff27e	Northeastern University, United States; Harvard University, United States	O'Brien, D.T., Northeastern University, United States, Harvard University, United States	311 systems; Broken windows; Computational social science; Disorder	Article	Scopus
Kraff N.J., Wurm M., Taubenböck H.	The dynamics of poor urban areas - analyzing morphologic transformations across the globe using Earth observation data	2020	Cities	107		102905				4	https://www.scopus.com/inward/record.uri?eid=2-s2.0-85090023389&doi=10.1016%2fj.cities.2020.102905&partnerID=40&md5=1ddba87d218486da0ad2849fe821b2d4	German Aerospace Center, Earth Observation Center, German Remote Sensing Data Center, Georisks & Civil Security, Oberpfaffenhofen, Wessling, 82234, Germany; University of Wuerzburg, Institute of Geography, Department of Remote Sensing, Am Hubland, Oswald Kuelpe Weg 86, Wuerzburg, 97074, Germany	Kraff, N.J., German Aerospace Center, Earth Observation Center, German Remote Sensing Data Center, Georisks & Civil Security, Oberpfaffenhofen, Wessling, 82234, Germany; Wurm, M., German Aerospace Center, Earth Observation Center, German Remote Sensing Data Center, Georisks & Civil Security, Oberpfaffenhofen, Wessling, 82234, Germany; Taubenböck, H., German Aerospace Center, Earth Observation Cen…	3D city model; Change detection; Earth observation; Informal settlements; Remote sensing; Slums; Urban morphology; Urban pattern; Urban poverty	Article	Scopus
Rautenbach V., Coetzee S., Çöltekin A.	Investigating The Use Of 3D geovisualizations for urban design in informal settlement upgrading in South Africa	2016	International Archives of the Photogrammetry, Remote Sensing and Spatial Information Sciences - ISPRS Archives	41			425	431		12	https://www.scopus.com/inward/record.uri?eid=2-s2.0-84981210851&doi=10.5194%2fisprsarchives-XLI-B2-425-2016&partnerID=40&md5=4f10c5c5cc12a1192c556094471a7c43	Department of Geography Geoinformatics and Meteorology, Centre for Geoinformation Science, University of Pretoria, Pretoria, South Africa; Department of Geography, GIScience Center, University of Zurich, Zurich, CH-8057, Switzerland	Rautenbach, V., Department of Geography Geoinformatics and Meteorology, Centre for Geoinformation Science, University of Pretoria, Pretoria, South Africa; Coetzee, S., Department of Geography Geoinformatics and Meteorology, Centre for Geoinformation Science, University of Pretoria, Pretoria, South Africa; Çöltekin, A., Department of Geography, GIScience Center, University of Zurich, Zurich, CH-80…	3d; Geovisualization; Informal settlements; Map reading; South Africa; Urban design	Conference Paper	Scopus
Osseo-Asare D.K., Abbas Y.	Investigating 3E-materials at Agbogbloshie in Accra, Ghana	2015	Engineering4Society 2015 - Raising Awareness for the Societal and Environmental Role of Engineering and (Re)Training Engineers for Participatory Design, Proceedings			7177898	41	50		2	https://www.scopus.com/inward/record.uri?eid=2-s2.0-84955163435&doi=10.1109%2fEngineering4Society.2015.7177898&partnerID=40&md5=9e3007732a503a21263e60b88b3fa581	Ashesi University College, Berekuso, Ghana; L'Ecole Spéciale d'Architecture, Paris, France	Osseo-Asare, D.K., Ashesi University College, Berekuso, Ghana; Abbas, Y., L'Ecole Spéciale d'Architecture, Paris, France	3E-materials; e-waste; Ghana - Agbogbloshie; informal sector; participatory design; scrap; STEAM	Conference Paper	Scopus
Dickella Gamaralalage P.J., Ghosh S.K., Onogawa K.	Source separation in municipal solid waste management: Practical means to its success in Asian cities	2021	Waste Management and Research								https://www.scopus.com/inward/record.uri?eid=2-s2.0-85116442765&doi=10.1177%2f0734242X211049606&partnerID=40&md5=4ab5666ee9428f30e0628416d1cfc438	IGES Centre Collaborating with UNEP on Environmental Technologies (CCET), Institute for Global Environmental Strategies (IGES), Kanagawa, Japan; Mechanical Engineering, Jadavpur University, Kolkata, West Bengal, India	Dickella Gamaralalage, P.J., IGES Centre Collaborating with UNEP on Environmental Technologies (CCET), Institute for Global Environmental Strategies (IGES), Kanagawa, Japan; Ghosh, S.K., Mechanical Engineering, Jadavpur University, Kolkata, West Bengal, India; Onogawa, K., IGES Centre Collaborating with UNEP on Environmental Technologies (CCET), Institute for Global Environmental Strategies (IGES…	3Rs; Asia; informal sector; integrated waste management; municipal solid waste management; Source separation	Article	Scopus
Ostapenko N.	Do informal institutions affect entrepreneurial intentions?	2017	Journal of Small Business and Enterprise Development	24	3		446	467		6	https://www.scopus.com/inward/record.uri?eid=2-s2.0-85027367953&doi=10.1108%2fJSBED-12-2016-0192&partnerID=40&md5=993f63f096cedc9917de8833d2e7c200	Tartu Ulikool, Tartu, Estonia	Ostapenko, N., Tartu Ulikool, Tartu, Estonia	3SLS; Entrepreneurs; Indirect effect; Informal institutions; Intentions	Article	Scopus
Ribic P.	The Nigerian email scam novel	2019	Journal of Postcolonial Writing	55	3		424	436			https://www.scopus.com/inward/record.uri?eid=2-s2.0-85059886910&doi=10.1080%2f17449855.2018.1558413&partnerID=40&md5=b557300c2707712ef08d60dd58859e92	University of Wisconsin-Madison, United States	Ribic, P., University of Wisconsin-Madison, United States	419; Adaobi Tricia Nwaubani; email scams; informal economy; Nigerian literature; Teju Cole	Article	Scopus
Dickie V.A., Frank G.	Artisan occupations in the global economy: A conceptual framework	1996	Journal of Occupational Science	3	2		45	55		21	https://www.scopus.com/inward/record.uri?eid=2-s2.0-84937278564&doi=10.1080%2f14427591.1996.9686407&partnerID=40&md5=dd5c673a443c2d240f3b9deb76865b0b	Eastern Michigan University, United States; Departments of Occupational Therapy and Anthropology, University of Southern California, United States	Dickie, V.A., Eastern Michigan University, United States; Frank, G., Departments of Occupational Therapy and Anthropology, University of Southern California, United States	A Conceptual Framework; Artisan Occupations in the Global; Arts and Crafts Movement; Crafts; Economy; Informal Economy; Marketing; Occupational Science; Petty Commodity Production	Article	Scopus
Nzeadibe T.C., Anyadike R.N.C.	Social participation in city governance and urban livelihoods: Constraints to the informal recycling economy in Aba, Nigeria	2012	City, Culture and Society	3	4		313	325		39	https://www.scopus.com/inward/record.uri?eid=2-s2.0-84873099901&doi=10.1016%2fj.ccs.2012.10.001&partnerID=40&md5=a2a1b16401e47f85356e5018041ac13e	Waste Management and Recycling Research Unit, Department of Geography, University of Nigeria, 410001 Nsukka, Nigeria; Department of Geography, University of Nigeria, 410001 Nsukka, Nigeria	Nzeadibe, T.C., Waste Management and Recycling Research Unit, Department of Geography, University of Nigeria, 410001 Nsukka, Nigeria; Anyadike, R.N.C., Department of Geography, University of Nigeria, 410001 Nsukka, Nigeria	Aba; Informal economy; Recycling; Social participation; Urban governance; Urban livelihoods	Article	Scopus
Ngcamu B.S., Wallis M.A.H.	Disaster response and recovery in two informal settlements: A local government perspective	2011	Corporate Ownership and Control	8	3 G		606	621			https://www.scopus.com/inward/record.uri?eid=2-s2.0-84897138654&partnerID=40&md5=71d3be6d0458a57c1e73d92ec29838ec	Human Resources and Development, Mangosuthu University of Technology, 37 Dagwood, Crescent, Kingsburgh 4126, South Africa; Durban University of Technology, South Africa	Ngcamu, B.S., Human Resources and Development, Mangosuthu University of Technology, 37 Dagwood, Crescent, Kingsburgh 4126, South Africa; Wallis, M.A.H., Durban University of Technology, South Africa	Abahlali basemjondolo; Disaster management; Informal settlements; New public management	Article	Scopus
Nessi S.	Milano, Ersilia CASAinterfaccia: Giving spaces to informal housing processes [Milano, Ersilia CASAinterfaccia: Dare spazi a processi abitativi informali]	2019	Territorio	2019	88		36	40			https://www.scopus.com/inward/record.uri?eid=2-s2.0-85077859479&doi=10.3280%2fTR2019-088004&partnerID=40&md5=6dab914f250eeda1b6866ccdbab349a6	Architetti Senza Frontiere Italia Onlus, Italy	Nessi, S., Architetti Senza Frontiere Italia Onlus, Italy	Abandoned public estate; Financial sustainability; Housing self-production	Article	Scopus
Clark I.	Abandoned spaces and technology displacement by labour: the case of hand car washes	2018	New Technology, Work and Employment	33	3		234	249		2	https://www.scopus.com/inward/record.uri?eid=2-s2.0-85055114372&doi=10.1111%2fntwe.12123&partnerID=40&md5=8dfdf0930a5772fb499bde273a6378c5	Nottingham Trent University, United Kingdom	Clark, I., Nottingham Trent University, United Kingdom	abandoned spaces; automation; displacement of technology; economic restructuring; hand car washes; informal work; migrant and low-cost labour	Article	Scopus
Morgenstern R., Krupnick A., Zhang X.	The ancillary carbon benefits of SO2 reductions from a small-boiler policy in Taiyuan, PRC	2004	Journal of Environment and Development	13	2		140	155		20	https://www.scopus.com/inward/record.uri?eid=2-s2.0-2642581575&doi=10.1177%2f1070496503260972&partnerID=40&md5=639bc431fc8baaac1c06fc4c94cd8b89	Resources for the Future, Washington, DC 20036, United States; Stanford University, Stanford, CA 94305, United States	Morgenstern, R., Resources for the Future, Washington, DC 20036, United States; Krupnick, A., Resources for the Future, Washington, DC 20036, United States; Zhang, X., Stanford University, Stanford, CA 94305, United States	Abatement costs; Air pollution; Ancillary benefits; Carbon; Informal sector; Survey	Article	Scopus
Gupta M.R., Barman T.R.	Environmental pollution, informal sector, public expenditure and economic growth	2015	Hitotsubashi Journal of Economics	56	1		73	91		2	https://www.scopus.com/inward/record.uri?eid=2-s2.0-84939482343&partnerID=40&md5=945691518a287569efdf87ec3eeeb79e	Economics Research Unit, Indian Statistical Institute, Kolkata, 700108, India	Gupta, M.R., Economics Research Unit, Indian Statistical Institute, Kolkata, 700108, India; Barman, T.R., Economics Research Unit, Indian Statistical Institute, Kolkata, 700108, India	Abatement expenditure; Endogenous growth; Environmental pollution; Informal sector; Public expenditure	Article	Scopus
Paenda O., Musemwa L., Ndhleve S., Sibanda M.	Determinants of farmers' marketing choices and preferences under communal cattle farming: Evidence from Mwenezi District in Zimbabwe	2020	Journal of Human Ecology	72	2021-03-01		13	23			https://www.scopus.com/inward/record.uri?eid=2-s2.0-85091993341&doi=10.31901%2f24566608.2020%2f72.1-3.3263&partnerID=40&md5=610c9e18e650ad1ece824c5e8ec783e0	Department of Agricultural Economics, Education and Extension, Bindura University of Science Education, P. Bag 1020, Bindura, Zimbabwe; Risk and Vulnerability Science Centre, Walter Sisulu University, Private Bag X1, Mthatha, 5099, South Africa; Department of Agriculture, Faculty of Science and Agriculture, University of Zululand, P. Bag X1001, KwaDlangezwa, 3886, South Africa	Paenda, O., Department of Agricultural Economics, Education and Extension, Bindura University of Science Education, P. Bag 1020, Bindura, Zimbabwe; Musemwa, L., Department of Agricultural Economics, Education and Extension, Bindura University of Science Education, P. Bag 1020, Bindura, Zimbabwe; Ndhleve, S., Risk and Vulnerability Science Centre, Walter Sisulu University, Private Bag X1, Mthatha,…	Abattoirs; Auctions; Formal Markets; Informal Markets; Livestock Sector; Transaction Costs	Article	Scopus
Undie C.-C., Ziraba A.K., Madise N., Kebaso J., Kimani-Murage E.	'If you start thinking positively, you won't miss sex': Narratives of sexual (in)activity among people living with HIV in Nairobi's informal settlements	2009	Culture, Health and Sexuality	11	8		767	782		7	https://www.scopus.com/inward/record.uri?eid=2-s2.0-74949106748&doi=10.1080%2f13691050903105031&partnerID=40&md5=46186e6ed9074b1bb4ff005f99771fa1	School of Social Sciences, University of Southampton, United Kingdom; School of Public Health, University of the Witwatersrand, South Africa	Undie, C.-C.; Ziraba, A.K.; Madise, N., School of Social Sciences, University of Southampton, United Kingdom; Kebaso, J.; Kimani-Murage, E.School of Public Health, University of the Witwatersrand, South Africa	ABC; Kenya; People living with HIV; Sexuality; Urban poverty	Article	Scopus
Mulinge E., Mbae C., Ngugi B., Irungu T., Matey E., Kariuki S.	Entamoeba species infection in patients seeking treatment for diarrhea and abdominal discomfort in Mukuru informal settlement in Nairobi, Kenya	2021	Food and Waterborne Parasitology	23		e00122					https://www.scopus.com/inward/record.uri?eid=2-s2.0-85103611751&doi=10.1016%2fj.fawpar.2021.e00122&partnerID=40&md5=7f98b46c953fb562816dfe62613a58e4	Centre for Microbiology Research, Kenya Medical Research Institute, P.O. Box 19464 00202, Nairobi, Kenya	Mulinge, E., Centre for Microbiology Research, Kenya Medical Research Institute, P.O. Box 19464 00202, Nairobi, Kenya; Mbae, C., Centre for Microbiology Research, Kenya Medical Research Institute, P.O. Box 19464 00202, Nairobi, Kenya; Ngugi, B., Centre for Microbiology Research, Kenya Medical Research Institute, P.O. Box 19464 00202, Nairobi, Kenya; Irungu, T., Centre for Microbiology Research, K…	Abdominal discomfort; Diarrhea; Entamoeba species; Kenya; Mukuru informal settlement; Nairobi	Article	Scopus
Dongo K., Zurbrügg C., Cissé G., Obrist B., Tanner M., Biémi J.	Analysing environmental risks and perceptions of risks to assess health and well-being in poor areas of abidjan	2010	World Academy of Science, Engineering and Technology	37			961	967		1	https://www.scopus.com/inward/record.uri?eid=2-s2.0-84871589280&partnerID=40&md5=f5f6ca647c3bf6d4972c5eb0d35e72e1	Centre Suisse de Recherches Scientifiques en Côte d'Ivoire (CSRS), Abidjan, Côte d'Ivoire, 01, BP 1303, Switzerland; UFR STRM, Laboratoire des Sciences et Techniques de l'Eau et de l'Environnement (LSTEE), Université de Cocody, Abidjan, Côte d'Ivoire 22 B.P. 582, Abidjan 22 (Côte d'Ivoire)/CSRS, Switzerland; Eawag: Swiss Federal Institute of Environmental Science and Technology, Department of Wat…	Dongo, K., Centre Suisse de Recherches Scientifiques en Côte d'Ivoire (CSRS), Abidjan, Côte d'Ivoire, 01, BP 1303, Switzerland, UFR STRM, Laboratoire des Sciences et Techniques de l'Eau et de l'Environnement (LSTEE), Université de Cocody, Abidjan, Côte d'Ivoire 22 B.P. 582, Abidjan 22 (Côte d'Ivoire)/CSRS, Switzerland; Zurbrügg, C., Eawag: Swiss Federal Institute of Environmental Science and Tech…	Abidjan; Environmental health risks; Informal settlements; Vulnerability; Waste management	Article	Scopus
Nassa Dabié D.A.	Contribution of mobile phones to the dynamics of informal trade in the municipality of Adjame in Abidjan, Ivory coast [Article varia contribution de la téláphonie mobile à la dynamisation du commerce informel dans la commune d'Adjamé à Abidjan en Côte d'Ivoire]	2012	Bulletin d'Association de Geographes Francais	89	4		597	613		3	https://www.scopus.com/inward/record.uri?eid=2-s2.0-84875147127&doi=10.3406%2fbagf.2012.8298&partnerID=40&md5=0d9ff0b9838d1e888990def42130b120	Institut de Géographie Tropicale (IGT), Université de Cocody-Abidjan, 22 BP, 744 Abidjan 22, France	Nassa Dabié, D.A., Institut de Géographie Tropicale (IGT), Université de Cocody-Abidjan, 22 BP, 744 Abidjan 22, France	Abidjan; Informal trade; Ivory coast; Markets; Portable telephone; Urbanization	Article	Scopus
El Maarouf M.D.	Waste’s dominion: the gymnastics of value in informal markets*	2018	Social Dynamics	44	1		38	54			https://www.scopus.com/inward/record.uri?eid=2-s2.0-85044026557&doi=10.1080%2f02533952.2018.1438002&partnerID=40&md5=dc72d2e87a3487b6cc86be12250120a4	English Department, Sidi Mohamed Ben Abdellah University, Fez, Morocco	El Maarouf, M.D., English Department, Sidi Mohamed Ben Abdellah University, Fez, Morocco	abjection; informal trade; Joutia; trash; treasure; value	Article	Scopus
Prelz Oltramonti G.	Trajectories of illegality and informality in conflict protraction: the Abkhaz-Georgian case	2017	Caucasus Survey	5	1		85	101		1	https://www.scopus.com/inward/record.uri?eid=2-s2.0-85044008793&doi=10.1080%2f23761199.2017.1290313&partnerID=40&md5=f77bcb4150532fc10f46fc5c35b04ba5	CEVIPOL, Université libre de Bruxelles, Bruxelles, Belgium	Prelz Oltramonti, G., CEVIPOL, Université libre de Bruxelles, Bruxelles, Belgium	Abkhazia; Caucasus; Conflict protraction; criminalization; Georgia; illegality; informality; legal void	Article	Scopus
Briggs T.W.	Formal organizations, informal networks, and work flow: An agent-based model	2018	Lecture Notes in Computer Science (including subseries Lecture Notes in Artificial Intelligence and Lecture Notes in Bioinformatics)	10899 LNCS			190	196			https://www.scopus.com/inward/record.uri?eid=2-s2.0-85049792768&doi=10.1007%2f978-3-319-93372-6_21&partnerID=40&md5=187885d260629d0720eabae462317491	George Mason University, Fairfax, VA 22030, United States	Briggs, T.W., George Mason University, Fairfax, VA 22030, United States	ABM; Boundary spanning; Networks; Organizations	Conference Paper	Scopus
Moore A.M., Ortiz J., Blades N., Whitehead H., Villarreal C.	Women’s experiences using drugs to induce abortion acquired in the informal sector in Colombia: qualitative interviews with users in Bogotá and the Coffee Axis	2021	Sexual and Reproductive Health Matters	29	1	1890868				1	https://www.scopus.com/inward/record.uri?eid=2-s2.0-85102988813&doi=10.1080%2f26410397.2021.1890868&partnerID=40&md5=9b1df9e4720c453faf3f13590b60a325	Principal Research Scientist, Guttmacher Institute, New York, NY, United States; Fundación Oriéntame, Bogotá, Colombia; Guttmacher Institute, New York, NY, United States; Fundación Oriéntame, Bogotá, Colombia	Moore, A.M., Principal Research Scientist, Guttmacher Institute, New York, NY, United States; Ortiz, J., Fundación Oriéntame, Bogotá, Colombia; Blades, N., Guttmacher Institute, New York, NY, United States; Whitehead, H., Guttmacher Institute, New York, NY, United States; Villarreal, C., Fundación Oriéntame, Bogotá, Colombia	abortion; Colombia; misoprostol; qualitative methods; self-use	Article	Scopus
Harries J., Daskilewicz K., Bessenaar T., Gerdts C.	Understanding abortion seeking care outside of formal health care settings in Cape Town, South Africa: a qualitative study	2021	Reproductive Health	18	1	190					https://www.scopus.com/inward/record.uri?eid=2-s2.0-85115619500&doi=10.1186%2fs12978-021-01243-3&partnerID=40&md5=02bb20c8739d8cc57a58fbfbc7c9e61b	Women’s Health Research Unit, School of Public Health and Family Medicine, University of Cape Town, Cape Town, South Africa; Ibis Reproductive Health, Johannesburg, South Africa; Ibis Reproductive Health, 1736 Franklin St, Oakland, CA, United States	Harries, J., Women’s Health Research Unit, School of Public Health and Family Medicine, University of Cape Town, Cape Town, South Africa; Daskilewicz, K., Women’s Health Research Unit, School of Public Health and Family Medicine, University of Cape Town, Cape Town, South Africa; Bessenaar, T., Ibis Reproductive Health, Johannesburg, South Africa; Gerdts, C., Ibis Reproductive Health, 1736 Frankli…	Abortion; Decision-making; Informal sector abortions; Out of clinic abortions; Qualitative research; South Africa	Article	Scopus
Gerdts C., Raifman S., Daskilewicz K., Momberg M., Roberts S., Harries J.	Women's experiences seeking informal sector abortion services in Cape Town, South Africa: A descriptive study	2017	BMC Women's Health	17	1	95				14	https://www.scopus.com/inward/record.uri?eid=2-s2.0-85030661444&doi=10.1186%2fs12905-017-0443-6&partnerID=40&md5=6b460c16e475f692d746f722a755f52d	Ibis Reproductive Health, 1330 Broadway, Oakland, CA 94612, United States; University of California, San Francisco, United States; University of California, Advancing New Standards in Reproductive Health, 1330 Broadway, Oakland, CA 94612, United States; University of Cape Town, Women's Health Research Unit, School of Public Health and Family Medicine, Faculty of Health Sciences, Observatory, 7925…	Gerdts, C., Ibis Reproductive Health, 1330 Broadway, Oakland, CA 94612, United States; Raifman, S., University of California, San Francisco, United States, University of California, Advancing New Standards in Reproductive Health, 1330 Broadway, Oakland, CA 94612, United States; Daskilewicz, K., University of Cape Town, Women's Health Research Unit, School of Public Health and Family Medicine, Fac…	Abortion; Illegal abortion; Snowball sampling; South Africa; Unsafe abortion	Article	Scopus
Lüthi C.	Slum Improvement Lessons in Africa: Kibera	2016	GeoJournal Library	119			115	124		1	https://www.scopus.com/inward/record.uri?eid=2-s2.0-85019013043&doi=10.1007%2f978-3-319-31794-6_11&partnerID=40&md5=45d74617ee52f955554d82b29431ed96	Eawag-Sandec, Dübendorf, Switzerland	Lüthi, C., Eawag-Sandec, Dübendorf, Switzerland	Absentee Landlord; Financing Instrument; Informal Settlement; National Housing Policy; Shared Toilet	Book Chapter	Scopus
Thomas R., Friebel R., Barker K., Mwenge L., Kanema S., Vanqa N., Harper A., Bell-Mandla N., Smith P.C., Floyd S., Bock P., Ayles H., Fidler S., Hayes R., Hauck K.	Work and home productivity of people living with HIV in Zambia and South Africa	2019	AIDS	33	6		1063	1071		4	https://www.scopus.com/inward/record.uri?eid=2-s2.0-85064239565&doi=10.1097%2fQAD.0000000000002160&partnerID=40&md5=fd457ffd4c1020ea32d69a86fc5e30f8	Department of Health Policy, London School of Economics and Political Science, United Kingdom; Faculty of Medicine, Imperial College London, London, United Kingdom; ZAMBART Project, Ridgeway Campus, University of Zambia, Lusaka, Zambia; Desmond Tutu TB Centre, Stellenbosch University, Department of Paediatrics and Child Health, Tygerberg Campus, Cape Town, South Africa; Division of Epidemiology a…	Thomas, R., Department of Health Policy, London School of Economics and Political Science, United Kingdom; Friebel, R., Department of Health Policy, London School of Economics and Political Science, United Kingdom; Barker, K., Faculty of Medicine, Imperial College London, London, United Kingdom; Mwenge, L., ZAMBART Project, Ridgeway Campus, University of Zambia, Lusaka, Zambia; Kanema, S., ZAMBAR…	absenteeism; economics; HIV/AIDS; informal sector; labour productivity; sickness days	Article	Scopus
Sarker A.R., Sultana M., Mahumud R.A., Ahmed S., Ahmed M.W., Hoque M.E., Islam Z., Gazi R., Khan J.A.M.	Effects of occupational illness on labor productivity: A socioeconomic aspect of informal sector workers in urban Bangladesh	2016	Journal of Occupational Health	58	2		209	215		3	https://www.scopus.com/inward/record.uri?eid=2-s2.0-85009986014&doi=10.1539%2fjoh.15-0219-FS&partnerID=40&md5=8e8179d93f1aaa51ed5e09deef011a13	Health Economics and Financing Research Group, International Centre for Diarrhoeal Disease Research, Bangladesh ( icddr,b), 68 Shahid Tajuddin Ahmed Sharani, Mohakhali, Dhaka, 1212, Bangladesh; School of Population Health, University of Queensland, Australia; Department of Learning, Informatics, Management and Ethics, Karolinska Institutet, Sweden; Liverpool School of Tropical Medicine, Pembroke …	Sarker, A.R., Health Economics and Financing Research Group, International Centre for Diarrhoeal Disease Research, Bangladesh ( icddr,b), 68 Shahid Tajuddin Ahmed Sharani, Mohakhali, Dhaka, 1212, Bangladesh; Sultana, M., Health Economics and Financing Research Group, International Centre for Diarrhoeal Disease Research, Bangladesh ( icddr,b), 68 Shahid Tajuddin Ahmed Sharani, Mohakhali, Dhaka, 12…	Absenteeism; Informal worker; Presenteeism; Productivity loss	Article	Scopus
Arbex M., Mattos E., Trudeau C.	Poverty, informality and the optimal general income tax policy	2012	B.E. Journal of Economic Analysis and Policy	12	1	32				1	https://www.scopus.com/inward/record.uri?eid=2-s2.0-84908214815&doi=10.1515%2f1935-1682.3186&partnerID=40&md5=78eb2f7f3a73bb75e8fa12b157746c50	University of Windsor, Canada; Sao Paulo School of Economics, Fundação Getulio Vargas, Brazil	Arbex, M., University of Windsor, Canada; Mattos, E., Sao Paulo School of Economics, Fundação Getulio Vargas, Brazil; Trudeau, C., University of Windsor, Canada	Absolute and relative poverty; Optimum taxation; Tax evasion	Article	Scopus
Yao F.K., Jiang K., Combs D.R., Chang S.	Informal institutions and absorptive capacity: A cross-country meta-analytic study	2020	Journal of International Business Studies							1	https://www.scopus.com/inward/record.uri?eid=2-s2.0-85091612521&doi=10.1057%2fs41267-020-00361-7&partnerID=40&md5=251751c6c6657c60d4be6ed8b3ee1756	Department of Business Administration, University of Illinois at Urbana-Champaign, 350 Wohlers Hall, 1206 South Sixth Street, Champaign, IL 61820, United States; Department of Management and Human Resources, The Ohio State University, 750 Fisher Hall, 2100 Neil Avenue, Columbus, OH 43210, United States; College of Business, Florida International University, 11200 S.W. 8th St., Mango 431, Miami, F…	Yao, F.K., Department of Business Administration, University of Illinois at Urbana-Champaign, 350 Wohlers Hall, 1206 South Sixth Street, Champaign, IL 61820, United States; Jiang, K., Department of Management and Human Resources, The Ohio State University, 750 Fisher Hall, 2100 Neil Avenue, Columbus, OH 43210, United States; Combs, D.R., College of Business, Florida International University, 1120…	absorptive capacity; behavioral uncertainty; environmental uncertainty; informal institutions; meta-regression	Article	Scopus
Amankwaa E.F., Gough K.V.	Everyday contours and politics of infrastructure: Informal governance of electricity access in urban Ghana	2021	Urban Studies								https://www.scopus.com/inward/record.uri?eid=2-s2.0-85111675154&doi=10.1177%2f00420980211030155&partnerID=40&md5=bb883abb168d5d749478ab8292bb4f66	University of Ghana, Ghana; Loughborough University, United Kingdom	Amankwaa, E.F., University of Ghana, Ghana; Gough, K.V., Loughborough University, United Kingdom	Abuja; Accra; electricity; everyday urbanism; governance; informal settlement; informality	Article	Scopus
Adama O.	Criminalizing Informal Workers: The Case of Street Vendors in Abuja, Nigeria	2021	Journal of Asian and African Studies	56	3		533	548		3	https://www.scopus.com/inward/record.uri?eid=2-s2.0-85086926557&doi=10.1177%2f0021909620930740&partnerID=40&md5=d38ad25a973397b3c8870dfda040bb7d	Department of Human Geography, Stockholm University, Sweden	Adama, O., Department of Human Geography, Stockholm University, Sweden	Abuja; criminalization; Informality; law; Nigeria; street vending	Article	Scopus
Figueiredo M.D.C., Suleman F., Botelho M.D.C.	Workplace abuse and harassment: The vulnerability of informal and migrant domestic workers in Portugal	2018	Social Policy and Society	17	1		65	85		10	https://www.scopus.com/inward/record.uri?eid=2-s2.0-85004064374&doi=10.1017%2fS1474746416000579&partnerID=40&md5=bdfe86f6f3f4dc60eb9ef0d035e2d94d	Instituto Universitário de Lisboa (ISCTE-IUL), BRU-IUL, Lisboa, Portugal; Instituto Universitário de Lisboa (ISCTE-IUL), Dinâmia'Cet-IUL, Lisboa, Portugal; Instituto Universitário de Lisboa (ISCTE-IUL), CIES-IUL, Lisboa, Portugal	Figueiredo, M.D.C., Instituto Universitário de Lisboa (ISCTE-IUL), BRU-IUL, Lisboa, Portugal; Suleman, F., Instituto Universitário de Lisboa (ISCTE-IUL), Dinâmia'Cet-IUL, Lisboa, Portugal; Botelho, M.D.C., Instituto Universitário de Lisboa (ISCTE-IUL), CIES-IUL, Lisboa, Portugal	abuse and harassment; domestic workers; informality; migration; working conditions	Review	Scopus
Buzawa E., Hotaling G.T., Byrne J.	Understanding the impact of prior abuse and prior victimization on the decision to forego criminal justice assistance in domestic violence incidents: A life-course perspective	2007	Brief Treatment and Crisis Intervention	7	1		55	76		14	https://www.scopus.com/inward/record.uri?eid=2-s2.0-33846689954&doi=10.1093%2fbrief-treatment%2fmhl020&partnerID=40&md5=86cea424750e9a542f3e44ed562b751c	Department of Criminal Justice and Criminology, University of Massachusetts, Lowell, MA, United States	Buzawa, E., Department of Criminal Justice and Criminology, University of Massachusetts, Lowell, MA, United States; Hotaling, G.T., Department of Criminal Justice and Criminology, University of Massachusetts, Lowell, MA, United States; Byrne, J., Department of Criminal Justice and Criminology, University of Massachusetts, Lowell, MA, United States	Abuse; Batterer treatment; Crisis intervention; Domestic violence; Formal and informal social control mechanisms; Life-course perspective; Victimization	Article	Scopus
Druica E., Vâlsan C., Ianole-Calin R., Mihail-Papuc R., Munteanu I.	Exploring the link between academic dishonesty and economic delinquency: A partial least squares path modeling approach	2019	Mathematics	7	12	1241				7	https://www.scopus.com/inward/record.uri?eid=2-s2.0-85079624705&doi=10.3390%2fMATH7121241&partnerID=40&md5=4566ff57ccecec5ce07a46687698c0bd	Faculty of Business and Administration, University of Bucharest, Bucharest, 030018, Romania; Williams School of Business, Bishop's University, Sherbrooke, QC J1M1Z7, Canada; Faculty of Economic Sciences, Ovidius University, Constanta, 900470, Romania	Druica, E., Faculty of Business and Administration, University of Bucharest, Bucharest, 030018, Romania; Vâlsan, C., Williams School of Business, Bishop's University, Sherbrooke, QC J1M1Z7, Canada; Ianole-Calin, R., Faculty of Business and Administration, University of Bucharest, Bucharest, 030018, Romania; Mihail-Papuc, R., Faculty of Business and Administration, University of Bucharest, Buchare…	Academic cheating; Informality; Tax evasion	Article	Scopus
Pifer M.J., Baker V.L., Lunsford L.G.	Academic departments as networks of informal learning: faculty development at liberal arts colleges	2015	International Journal for Academic Development	20	2		178	192		13	https://www.scopus.com/inward/record.uri?eid=2-s2.0-84946180222&doi=10.1080%2f1360144X.2015.1028065&partnerID=40&md5=76d8747bdd637622a6cfa627ccb032b7	Higher Education, Widener University, Chester, PA, United States; Economics & Management, Albion College, Albion, MI, United States; Psychology, University of Arizona, Tucson, AZ, United States	Pifer, M.J., Higher Education, Widener University, Chester, PA, United States; Baker, V.L., Economics & Management, Albion College, Albion, MI, United States; Lunsford, L.G., Psychology, University of Arizona, Tucson, AZ, United States	academic departments; faculty development; informal networks; liberal arts colleges	Article	Scopus
Barcucci V., Zanola L., Axmann M.	Vocational education and training (VET) and the transition of young women and men to the labour market in middle-income countries: A Comparative analysis based on international labour organization (ILO) surveys in Jamaica, Jordan, Peru, Tunisia, Ukraine, Vietnam and Zambia	2017	Technical and Vocational Education and Training	24			59	81		1	https://www.scopus.com/inward/record.uri?eid=2-s2.0-85065301328&doi=10.1007%2f978-3-319-47856-2_4&partnerID=40&md5=cade15b315ce7133ef9f463f5ca740d6	Employment Policy Department, International Labour Organization (ILO), 4 route des Morillons, Geneva 22, CH-1211, Switzerland	Barcucci, V., Employment Policy Department, International Labour Organization (ILO), 4 route des Morillons, Geneva 22, CH-1211, Switzerland; Zanola, L., Employment Policy Department, International Labour Organization (ILO), 4 route des Morillons, Geneva 22, CH-1211, Switzerland; Axmann, M., Employment Policy Department, International Labour Organization (ILO), 4 route des Morillons, Geneva 22, CH…	Academic education; Academic track; Informal employment; International labour organization; Labour market outcome	Book Chapter	Scopus
Padilla-Meléndez A., Aguila-Obra A.R.D., Lockett N., Fuster E.	Entrepreneurial universities and sustainable development. The network bricolage process of academic entrepreneurs	2020	Sustainability (Switzerland)	12	4	1403				3	https://www.scopus.com/inward/record.uri?eid=2-s2.0-85081656245&doi=10.3390%2fsu12041403&partnerID=40&md5=a5d8f33ea54ae3629de3855a58a2141d	Department of Economics and Business Administration, Universidad de Málaga, Campus Teatinos s/n, Málaga, 29071, Spain; Hunter Centre for Entrepreneurship, University of Strathclyde, Stenhouse Building, Level 4, 199 Cathedral Street, Glasgow, G4 0QU, United Kingdom	Padilla-Meléndez, A., Department of Economics and Business Administration, Universidad de Málaga, Campus Teatinos s/n, Málaga, 29071, Spain; Aguila-Obra, A.R.D., Department of Economics and Business Administration, Universidad de Málaga, Campus Teatinos s/n, Málaga, 29071, Spain; Lockett, N., Hunter Centre for Entrepreneurship, University of Strathclyde, Stenhouse Building, Level 4, 199 Cathedral…	Academic entrepreneurs; Formal networks; Informal networks; Network bricolage	Article	Scopus
Njoroge P., Ambole A., Githira D., Outa G.	Steering energy transitions through landscape governance: case of mathare informal settlement, Nairobi, Kenya	2020	Land	9	6	206	1	19		6	https://www.scopus.com/inward/record.uri?eid=2-s2.0-85096220600&doi=10.3390%2fland9060206&partnerID=40&md5=060bb495b6291a0afbea9e0668230095	Institute of Climate Change and Adaptation, University of Nairobi, University Way, Nairobi, 29053, Kenya; Physical Planner/GIS Analyst, Global Urban Observatory, UN Habitat, Nairobi, 30030, Kenya	Njoroge, P., Institute of Climate Change and Adaptation, University of Nairobi, University Way, Nairobi, 29053, Kenya; Ambole, A., Institute of Climate Change and Adaptation, University of Nairobi, University Way, Nairobi, 29053, Kenya; Githira, D., Physical Planner/GIS Analyst, Global Urban Observatory, UN Habitat, Nairobi, 30030, Kenya; Outa, G., Institute of Climate Change and Adaptation, Univ…	Academic intermediaries; Kenya; Landscape governance; Sustainable energy; Urban informal settlements	Article	Scopus
Pertuz-Peralta V., Arias-Pérez J., Daza-Calier Y.	Knowledge sharing among academics: why organizational narcissism in higher education matters?	2020	VINE Journal of Information and Knowledge Management Systems							1	https://www.scopus.com/inward/record.uri?eid=2-s2.0-85093691049&doi=10.1108%2fVJIKMS-03-2020-0044&partnerID=40&md5=f7f9f3644e32b63ada4cfbc12ae5d38b	Department of Industrial Engineering, Universidad de Santander, Valledupar, Colombia; Department of Administrative Sciences, Universidad de Antioquia, Medellin, Colombia	Pertuz-Peralta, V., Department of Industrial Engineering, Universidad de Santander, Valledupar, Colombia; Arias-Pérez, J., Department of Administrative Sciences, Universidad de Antioquia, Medellin, Colombia; Daza-Calier, Y., Department of Industrial Engineering, Universidad de Santander, Valledupar, Colombia	Academic publications; Formal networks; Informal networks; Knowledge exchange; Organizational narcissism; Research teams	Article	Scopus
Liu Z., Liu H.	Quantitative analysis of academic writing as to informality and vocabulary features	2020	Glottometrics	49			32	51			https://www.scopus.com/inward/record.uri?eid=2-s2.0-85088022429&partnerID=40&md5=14a534047f819ce081fc30dd7a4de1ff	Department of Linguistics, Zhejiang University, Hangzhou, China; Institute of Quantitative Linguistics, Beijing Language and Culture University, Beijing, China; Department of Linguistics, Zhejiang University, Hangzhou, China	Liu, Z., Department of Linguistics, Zhejiang University, Hangzhou, China; Liu, H., Institute of Quantitative Linguistics, Beijing Language and Culture University, Beijing, China, Department of Linguistics, Zhejiang University, Hangzhou, China	Academic writing; Advanced writers; Chinese master degree candidates; EFL; Informality features; Vocabulary richness and complexity	Article	Scopus
Xia G.	A comparable-corpus-based study of informal features in academic writing by english and Chinese scholars across disciplines [Estudio de los rasgos de informalidad en la escritura académica de investigadores ingleses y chinos de diferentes disciplinas en un corpus comparable]	2020	Iberica	2020	39		119	140			https://www.scopus.com/inward/record.uri?eid=2-s2.0-85090622495&partnerID=40&md5=200ab5f6c63b7ad168e0c8b67413e6dc	Beihang University, Beijing, China	Xia, G., Beihang University, Beijing, China	Academic writing; Corpus; Cross-disciplinary; Informality features; Style	Article	Scopus
Wilson T.D.	Self-employed women in the informal economy: Beach vendors in Acapulco	2014	Research in Economic Anthropology	34			269	292		2	https://www.scopus.com/inward/record.uri?eid=2-s2.0-84908481793&doi=10.1108%2fS0190-128120140000034009&partnerID=40&md5=9c7e7878b954720e6a551c7ca6922659	Department of Anthropology, University of Missouri, St. Louis, MO, United States	Wilson, T.D., Department of Anthropology, University of Missouri, St. Louis, MO, United States	Acapulco (Mexico); Beach vending; Informal economy; Informal self-employment; Tourist centers; Women's work	Article	Scopus
Magalhães L.M., da Silva Santos L.A.	Corporeality and the cooking practices of the Baianas de Acarajé	2014	Street Food: Culture, Economy, Health and Governance				180	192		1	https://www.scopus.com/inward/record.uri?eid=2-s2.0-84955668234&doi=10.4324%2f9781315776255&partnerID=40&md5=68ad69752d5ae176af3d44cb2eae495b	Center for Studies and Research in Food and Culture (NEPAC), Research Group on Food Security and Informal Food Trade (SACIA), Federal University of Bahia, Brazil; School of Nutrition, Federal University of Bahia, Brazil	Magalhães, L.M., Center for Studies and Research in Food and Culture (NEPAC), Research Group on Food Security and Informal Food Trade (SACIA), Federal University of Bahia, Brazil, School of Nutrition, Federal University of Bahia, Brazil; da Silva Santos, L.A., Center for Studies and Research in Food and Culture (NEPAC), Research Group on Food Security and Informal Food Trade (SACIA), Federal Univ…	Acarajé; Anthropology of food; Baiana; Body; Brazil; Corporeality; Culinary practices; Discourse analysis; Embodiment; Ethnography; Informal sector; Nutrition; Qualitative research; Salvador Bahia; Street food; Women	Book Chapter	Scopus
Ford T.G.	Can the use of informal control mechanisms increase trust among teachers? An evaluation of the Accelerated Schools intervention	2019	Studies in Educational Evaluation	63			59	71		2	https://www.scopus.com/inward/record.uri?eid=2-s2.0-85069951887&doi=10.1016%2fj.stueduc.2019.06.001&partnerID=40&md5=fb770d485711cb9758a4847b9878540e	Department of Educational Leadership and Policy Studies, Jeannine Rainbolt College of Education, University of Oklahoma, 4502 E. 41st Street, Building 4W122, Tulsa, OK 74135-2553, United States	Ford, T.G., Department of Educational Leadership and Policy Studies, Jeannine Rainbolt College of Education, University of Oklahoma, 4502 E. 41st Street, Building 4W122, Tulsa, OK 74135-2553, United States	Accelerated Schools model; Comprehensive school reform; Propensity score matching; Teacher-teacher relational trust	Article	Scopus
Roomaney R., Ehrlich R., Rother H.-A.	The acceptability of rat trap use over pesticides for rodent control in two poor urban communities in South Africa	2012	Environmental Health: A Global Access Science Source	11	1	32				17	https://www.scopus.com/inward/record.uri?eid=2-s2.0-84870441482&doi=10.1186%2f1476-069X-11-32&partnerID=40&md5=e1935fb62ce4857deaff632609e4bed4	School of Public Health and Family Medicine, University of Cape Town, Anzio Rd., Observatory, 7925, Cape Town, South Africa; Population Health, Health Systems and Innovation, Human Sciences Research Council, Cape Town, South Africa	Roomaney, R., School of Public Health and Family Medicine, University of Cape Town, Anzio Rd., Observatory, 7925, Cape Town, South Africa, Population Health, Health Systems and Innovation, Human Sciences Research Council, Cape Town, South Africa; Ehrlich, R., School of Public Health and Family Medicine, University of Cape Town, Anzio Rd., Observatory, 7925, Cape Town, South Africa; Rother, H.-A.,…	Acceptability; Illegal pesticides; Informal settlements; Rat traps; Rodent control	Article	Scopus
Baruti M.M., Johansson E., Åstrand J.	Review of studies on outdoor thermal comfort in warm humid climates: challenges of informal urban fabric	2019	International Journal of Biometeorology	63	10		1449	1462		17	https://www.scopus.com/inward/record.uri?eid=2-s2.0-85069518872&doi=10.1007%2fs00484-019-01757-3&partnerID=40&md5=ace843cb5e63cb8b533acd37f8cac9ec	Housing Development & Management, Department of Architecture and Built Environment, Lund University, P.O. Box 118, Lund, SE-22100, Sweden; School of Architecture, Construction Economics and Management, Ardhi University, P.O. Box 35176, Dar es Salaam, Tanzania	Baruti, M.M., Housing Development & Management, Department of Architecture and Built Environment, Lund University, P.O. Box 118, Lund, SE-22100, Sweden, School of Architecture, Construction Economics and Management, Ardhi University, P.O. Box 35176, Dar es Salaam, Tanzania; Johansson, E., Housing Development & Management, Department of Architecture and Built Environment, Lund University, P.O. Box…	Acceptable index temperature limits; Informal settlements; Informal urban fabric; Outdoor thermal comfort; Thermal indices; Warm humid climates	Review	Scopus
Mohd S.	Provident fund for the informal sector: A case study of the informal sector workers in Kuala Lumpur, Malaysia	2015	Kajian Malaysia	33			53	67			https://www.scopus.com/inward/record.uri?eid=2-s2.0-84974723280&partnerID=40&md5=fd3c1f6b1b774aa3ca644b777462462d	School of Social Sciences, Universiti Sains Malaysia, Malaysia	Mohd, S., School of Social Sciences, Universiti Sains Malaysia, Malaysia	Acceptance to provident fund; Informal sector; Logit model; Provident fund	Article	Scopus
van Oostrum M.	Access, density and mix of informal settlement: Comparing urban villages in China and India	2021	Cities	117		103334					https://www.scopus.com/inward/record.uri?eid=2-s2.0-85108995128&doi=10.1016%2fj.cities.2021.103334&partnerID=40&md5=d36f7ca37a28ea154cdd342be2f6ab62	University of Melbourne, School of Design, Masson Rd, Parkville, Melbourne, VIC 3010, Australia	van Oostrum, M., University of Melbourne, School of Design, Masson Rd, Parkville, Melbourne, VIC 3010, Australia	Access networks; China; Density; Functional mix; Incrementality; India; Urban informality; Urban villages	Article	Scopus
Liu S., Cheng I., Cheung L.	The roles of formal and informal institutions in small tourism business development in rural areas of south china	2017	Sustainability (Switzerland)	9	7	1194				19	https://www.scopus.com/inward/record.uri?eid=2-s2.0-85022030666&doi=10.3390%2fsu9071194&partnerID=40&md5=0f8161c26516566f520a5470fa711710	Faculty of International Tourism and Management, City University of Macau, 4/F, Choi Kai Yau Building, Av. Padre Tomas Pereira Taipa, Macau, Macau; Department of Science and Environmental Studies, The Education University of Hong Kong, Tai Po, New Territories, Hong Kong, China; Department of Social Sciences, The Hong Kong Institute of Education, Tai Po, New Territories, Hong Kong, China	Liu, S., Faculty of International Tourism and Management, City University of Macau, 4/F, Choi Kai Yau Building, Av. Padre Tomas Pereira Taipa, Macau, Macau; Cheng, I., Department of Science and Environmental Studies, The Education University of Hong Kong, Tai Po, New Territories, Hong Kong, China; Cheung, L., Department of Social Sciences, The Hong Kong Institute of Education, Tai Po, New Territo…	Access to assets; Endowments and entitlements; Institutions; Livelihood; Small tourism business	Article	Scopus
Turok I., Borel-Saladin J.	Backyard shacks, informality and the urban housing crisis in South Africa: stopgap or prototype solution?	2016	Housing Studies	31	4		384	409		26	https://www.scopus.com/inward/record.uri?eid=2-s2.0-84945219265&doi=10.1080%2f02673037.2015.1091921&partnerID=40&md5=037cecd07e1ee03f499e27628555b47b	Economic Performance and Development, Human Sciences Research Council, Cape Town, South Africa; African Centre for Cities, University of Cape Town, Cape Town, South Africa	Turok, I., Economic Performance and Development, Human Sciences Research Council, Cape Town, South Africa; Borel-Saladin, J., African Centre for Cities, University of Cape Town, Cape Town, South Africa	access to basic services; backyard housing; informal settlements; Urbanisation	Article	Scopus
Chapelle K.	Personal assets, access to credit and gender entrepreneurial disparities: The case of the South African informal sector	2012	Savings and Development	36	1		25	69		1	https://www.scopus.com/inward/record.uri?eid=2-s2.0-84886903035&doi=10.2307%2fsavideve.36.1.25&partnerID=40&md5=757f8c748dbebcae57f63b55c8955ea4	CREAM, Universities of Rouen and le Havre, France	Chapelle, K., CREAM, Universities of Rouen and le Havre, France	Access to credit; Entrepreneurship; Gender; Personal assets	Article	Scopus
Besana P.B., Bouzo S.F.	Water thou shalt not drink? Access to drinking water and intermediaries in informal settlements of the Buenos Aires conurbation (1983-2015) [Água que você não deve beber? Acesso a água potável e intermediários em assentamentos informais do Conurbano Bonaerense (1983-2015)] [¿agua que no has de beber? Acceso al agua potable e intermediarios en asentamientos informales del Conurbano Bonaerense (198…	2020	Cuadernos de Geografia: Revista Colombiana de Geografia	29	1		152	170			https://www.scopus.com/inward/record.uri?eid=2-s2.0-85077560740&doi=10.15446%2frcdg.v29n1.72621&partnerID=40&md5=5f7d0da34381e6b525c7f6046d9de933	Universidad Nacional de San Martín (unsam), Buenos Aires, Argentina; Universidad de Buenos Aires, Buenos Aires, Argentina	Besana, P.B., Universidad Nacional de San Martín (unsam), Buenos Aires, Argentina; Bouzo, S.F., Universidad de Buenos Aires, Buenos Aires, Argentina	Access to drinking water network; Argentina; Buenos Aires Conurbation; Coproduction; Governance; Informal settlements; Intermediaries	Article	Scopus
Mullan J., Rolleston C.	Barriers to skills development in India’s informal economy	2020	International Journal of Training Research	18	3		211	230			https://www.scopus.com/inward/record.uri?eid=2-s2.0-85100150877&doi=10.1080%2f14480220.2020.1864445&partnerID=40&md5=0092dedea1fbc7b380c4c835d9b22207	Centre for Education and International Development, University College London Institute of Education, London, United Kingdom	Mullan, J., Centre for Education and International Development, University College London Institute of Education, London, United Kingdom; Rolleston, C., Centre for Education and International Development, University College London Institute of Education, London, United Kingdom	access to education; educational policy; educational quality; skills policy; skills utilisation; training; Vocational education	Article	Scopus
Ogechukwu O.L., Akinlo A.E., Goldman G.A.	Financial schemes to boost small and medium sized enterprises. Sources of finance by the Nigerian government: A commentary	2015	Banks and Bank Systems	10	3		49	60			https://www.scopus.com/inward/record.uri?eid=2-s2.0-84957077018&partnerID=40&md5=71fe0c2737502cfa173be4eb6ae66eaa	Department of Business Management, Faculty of Management, University of Johannesburg, South Africa; Department of Economics, Obafemi Awolowo University, South Africa	Ogechukwu, O.L., Department of Business Management, Faculty of Management, University of Johannesburg, South Africa; Akinlo, A.E., Department of Economics, Obafemi Awolowo University, South Africa; Goldman, G.A., Department of Business Management, Faculty of Management, University of Johannesburg, South Africa	Access To Finance; Financing Schemes; Formal; Government; Informal Finance; Liberalization; SMEs	Article	Scopus
Zylfijaj K., Nikoloski D.	The impact of access to finance and institutional barriers on SMEs' performance: Difference between the formal and informal sector	2021	International Journal of Entrepreneurship and Small Business	43	4		479	501			https://www.scopus.com/inward/record.uri?eid=2-s2.0-85114519227&doi=10.1504%2fIJESB.2021.117343&partnerID=40&md5=353189aeb17f9caee15208a1146698ac	Institute for Economic Research and Legal Studies (IERLS), Perandori Dioklecian, No. 17, Kosovo, Prishtina, 10000, Serbia; Faculty of Economics Prilep, University 'St. Kliment Ohridski', Bitola, North Macedonia	Zylfijaj, K., Institute for Economic Research and Legal Studies (IERLS), Perandori Dioklecian, No. 17, Kosovo, Prishtina, 10000, Serbia; Nikoloski, D., Faculty of Economics Prilep, University 'St. Kliment Ohridski', Bitola, North Macedonia	Access to finance; Formal sector; Informal sector; Institutional barriers; Performance; Sales; Small and medium-sized enterprises; SMEs	Article	Scopus
Giné X., Karlan D.S.	Group versus individual liability: Short and long term evidence from Philippine microcredit lending groups	2014	Journal of Development Economics	107			65	83		87	https://www.scopus.com/inward/record.uri?eid=2-s2.0-84890835312&doi=10.1016%2fj.jdeveco.2013.11.003&partnerID=40&md5=da47c29da675ee4fb8be2520805aafa2	World Bank, United States; Yale University, United States; Innovations for Poverty Action, United States; M.I.T. Jameel Poverty Action Lab, United States; Bureau for Research and Economic Analysis of Development (BREAD), United States	Giné, X., World Bank, United States, Bureau for Research and Economic Analysis of Development (BREAD), United States; Karlan, D.S., Yale University, United States, Innovations for Poverty Action, United States, M.I.T. Jameel Poverty Action Lab, United States, Bureau for Research and Economic Analysis of Development (BREAD), United States	Access to finance; Group lending; Group liability; Informal economies; Joint liability; Micro-enterprises; Microfinance; Social capital	Article	Scopus
Beck T., Hoseini M., Uras B.	Trade credit and access to finance: Evidence from ethiopian retailers	2020	Journal of African Economies	29	2		146	172			https://www.scopus.com/inward/record.uri?eid=2-s2.0-85082067132&doi=10.1093%2fjae%2fejz018&partnerID=40&md5=ead2cd87db6576abfc60088a58d03168	Cass Business School, University of London and CEPR, Tun Ismail Ali, United Kingdom; Institute for Management and Planning Studies (IMPS); Tilburg University, European Banking Center and CentER, Netherlands	Beck, T., Cass Business School, University of London and CEPR, Tun Ismail Ali, United Kingdom; Hoseini, M., Institute for Management and Planning Studies (IMPS); Uras, B., Tilburg University, European Banking Center and CentER, Netherlands	Access to finance; Informality; Trade credit	Article	Scopus
Long T.Q.	Becoming a high-growth firm in a developing country: The role of co-funding	2019	Finance Research Letters	29			330	335		4	https://www.scopus.com/inward/record.uri?eid=2-s2.0-85053031590&doi=10.1016%2fj.frl.2018.08.018&partnerID=40&md5=89c7e44967c9a1848f2d919d42b63f73	Faculty of Finance and Banking, Ton Duc Thang University, District 7, Ho Chi Minh City, Viet Nam; Asian Development Bank Institute, Kasumigaseki 3-2-5, Chiyoda-ku, Tokyo 100-6008, Japan	Long, T.Q., Faculty of Finance and Banking, Ton Duc Thang University, District 7, Ho Chi Minh City, Viet Nam, Asian Development Bank Institute, Kasumigaseki 3-2-5, Chiyoda-ku, Tokyo 100-6008, Japan	Access to formal credit; Co-funding; Informal finance; SME; Vietnam	Article	Scopus
Aji B., Intiasari A.D., Masfiah S.	Insights into urban informal workers in indonesia: Health insurance enrollment, adverse selection issue and access to health care	2019	Indian Journal of Public Health Research and Development	10	3		722	724			https://www.scopus.com/inward/record.uri?eid=2-s2.0-85063623952&doi=10.5958%2f0976-5506.2019.00587.4&partnerID=40&md5=ff8c6d9a3841006e1a4a07514ed12258	School of Public Health, Faculty of Health Sciences, Jenderal Soedirman University, Purwokerto, Indonesia	Aji, B., School of Public Health, Faculty of Health Sciences, Jenderal Soedirman University, Purwokerto, Indonesia; Intiasari, A.D., School of Public Health, Faculty of Health Sciences, Jenderal Soedirman University, Purwokerto, Indonesia; Masfiah, S., School of Public Health, Faculty of Health Sciences, Jenderal Soedirman University, Purwokerto, Indonesia	Access to health; Adverse selection; Health insurance; Informal workers; Urban area	Article	Scopus
Sychareun V., Vongxay V., Thammavongsa V., Thongmyxay S., Phummavongsa P., Durham J.	Informal workers and access to healthcare: A qualitative study of facilitators and barriers to accessing healthcare for beer promoters in the Lao People's Democratic Republic	2016	International Journal for Equity in Health	15	1	66				8	https://www.scopus.com/inward/record.uri?eid=2-s2.0-85008199647&doi=10.1186%2fs12939-016-0352-6&partnerID=40&md5=55a6860d980bc0efbf2bbddd0fafdcfb	University of Health Sciences, Faculty of Postgraduate Studies, Vientiane, Laos; University of Queensland, Faculty of Medicine and Biomedical Sciences, School of Public Health, Herston, Brisbane, Australia	Sychareun, V., University of Health Sciences, Faculty of Postgraduate Studies, Vientiane, Laos; Vongxay, V., University of Health Sciences, Faculty of Postgraduate Studies, Vientiane, Laos; Thammavongsa, V., University of Health Sciences, Faculty of Postgraduate Studies, Vientiane, Laos; Thongmyxay, S., University of Health Sciences, Faculty of Postgraduate Studies, Vientiane, Laos; Phummavongsa,…	Access to healthcare; Beer promoters; Bourdieu; Habitus; Informal sector; Informal workers; Lao PDR	Article	Scopus
Hillebrandt M.	Access to Environmental Information in the EU: A Great Policy No-One Needs?	2021	Journal of Common Market Studies	59	5		1051	1068		1	https://www.scopus.com/inward/record.uri?eid=2-s2.0-85098150182&doi=10.1111%2fjcms.13164&partnerID=40&md5=d7ee0eb17719f95f328a28f21dcd70e0	University of Helsinki, Finland, Helsinki, Finland	Hillebrandt, M., University of Helsinki, Finland, Helsinki, Finland	access to information; Council of the EU; informality; transparency	Article	Scopus
Durojaye E., Mirugi-Mukundi G., Adeniyi O.	Legal empowerment as a tool for engendering access to justice in South Africa	2020	International Journal of Discrimination and the Law	20	4		224	244		1	https://www.scopus.com/inward/record.uri?eid=2-s2.0-85095455257&doi=10.1177%2f1358229120969602&partnerID=40&md5=77f4c48a8c38e9b4c183de0f8f4cb8db	University of the Western Cape, Bellville, South Africa	Durojaye, E., University of the Western Cape, Bellville, South Africa; Mirugi-Mukundi, G., University of the Western Cape, Bellville, South Africa; Adeniyi, O., University of the Western Cape, Bellville, South Africa	Access to justice; informal settlements; legal empowerment; South Africa; women	Article	Scopus
De Castro A.	House building industries. Latin America	2012	International Encyclopedia of Housing and Home				195	202			https://www.scopus.com/inward/record.uri?eid=2-s2.0-84884454350&doi=10.1016%2fB978-0-08-047163-1.00451-3&partnerID=40&md5=c237874e21f2649052b54e3762e0e667	Columbia University, New York, United States	De Castro, A., Columbia University, New York, United States	Access to land; Affordable housing; Gentrification; Housing deficit; Inadequate housing; Informal settlements; Public-private partnerships; Slum dwellings	Book Chapter	Scopus
Potsiou C., Dimopoulou E.	Access to land and housing aspects of the Greek Roma	2012	Surveying and Land Information Science	72	1		37	49			https://www.scopus.com/inward/record.uri?eid=2-s2.0-84865000413&partnerID=40&md5=ccd69ecfc0ceae5c4f89ad046f03657c	School of Rural and Surveying Engineering, National Technical University of Athens, 9 Iroon Polytechniou St., Athens, Greece	Potsiou, C., School of Rural and Surveying Engineering, National Technical University of Athens, 9 Iroon Polytechniou St., Athens, Greece; Dimopoulou, E., School of Rural and Surveying Engineering, National Technical University of Athens, 9 Iroon Polytechniou St., Athens, Greece	Access to land; Housing; Informal settlements; Land tenure; Property rights; Roma	Article	Scopus
Dahdah M.A., Kumar A., Quet M.	Empty stocks and loose paper: Governing access to medicines through informality in Northern India	2018	International Sociology	33	6		778	795		3	https://www.scopus.com/inward/record.uri?eid=2-s2.0-85053408541&doi=10.1177%2f0268580918792779&partnerID=40&md5=b066affa6ed9c56a1031d4c45c7f4626	IFRIS- Paris Descartes University (Cermes3), France; Independent researcher, Patna, India; CEPED, Paris Descartes University-IRD, France; CSH-Delhi, India; Jawaharlal Nehru University, India	Dahdah, M.A., IFRIS- Paris Descartes University (Cermes3), France, CSH-Delhi, India; Kumar, A., Independent researcher, Patna, India; Quet, M., CEPED, Paris Descartes University-IRD, France, Jawaharlal Nehru University, India	Access to medicines; Bihar; India; informal markets; public procurement; sociology of health	Article	Scopus
Rodina L., Harris L.M.	Water services, lived citizenship, and notions of the state in Marginalised Urban spaces: The case of Khayelitsha, South Africa	2016	Water Alternatives	9	2		336	355		26	https://www.scopus.com/inward/record.uri?eid=2-s2.0-85012886150&partnerID=40&md5=656635353c9f35a3d4f5dbc6e33174dd	Institute for Resources Environment and Sustainability, The University of British Columbia, Vancouver, BC, Canada; Institute for Resources Environment and Sustainability and Institute for Gender, Race, Sexuality and Social Justice, The University of British Columbia, Vancouver, BC, Canada	Rodina, L., Institute for Resources Environment and Sustainability, The University of British Columbia, Vancouver, BC, Canada; Harris, L.M., Institute for Resources Environment and Sustainability and Institute for Gender, Race, Sexuality and Social Justice, The University of British Columbia, Vancouver, BC, Canada	Access to water; Citizenship; Informal settlements; South Africa; Water services	Article	Scopus
Cross J., MacGregor H.N.	Knowledge, legitimacy and economic practice in informal markets for medicine: A critical review of research	2010	Social Science and Medicine	71	9		1593	1600		37	https://www.scopus.com/inward/record.uri?eid=2-s2.0-77957718318&doi=10.1016%2fj.socscimed.2010.07.040&partnerID=40&md5=87bde999fe7e62577918877ae71cf2af	Goldsmiths, University of London, New Cross, London, SE14 6NW, United Kingdom; Institute of Development Studies, University of Sussex, Falmer, Brighton, East Sussex BN1 9RE, United Kingdom	Cross, J., Goldsmiths, University of London, New Cross, London, SE14 6NW, United Kingdom; MacGregor, H.N., Institute of Development Studies, University of Sussex, Falmer, Brighton, East Sussex BN1 9RE, United Kingdom	Access; Africa; Expertise; Informal providers; Markets; Medicine vendors; Quality; Review; South Asia	Article	Scopus
Geenen S.	'Who seeks, finds': How artisanal miners and traders benefit from gold in the eastern Democratic Republic of Congo	2013	European Journal of Development Research	25	2		197	212		15	https://www.scopus.com/inward/record.uri?eid=2-s2.0-84875719921&doi=10.1057%2fejdr.2012.19&partnerID=40&md5=b579a38086c77f2b986a2f44428f44b7	Institute of Development Policy and Management (IOB), University of Antwerp, Antwerpen, Belgium	Geenen, S., Institute of Development Policy and Management (IOB), University of Antwerp, Antwerpen, Belgium	access; artisanal mining; gold trade; informal economy; legal pluralism; power relations	Article	Scopus
Okurut K., Kulabako R.N., Abbott P., Adogo J.M., Chenoweth J., Pedley S., Tsinda A., Charles K.	Access to improved sanitation facilities in low-income informal settlements of east african cities	2015	Journal of Water Sanitation and Hygiene for Development	5	1		89	99		11	https://www.scopus.com/inward/record.uri?eid=2-s2.0-84930724625&doi=10.2166%2fwashdev.2014.029&partnerID=40&md5=14dcae0bf5877b9a43130e6f4d5e8d91	Centre for Environmental Strategy (CES, University of Surrey, Guildford, United Kingdom; Department of Civil and Environmental Engineering-CEDAT, Makerere University, Kampala, Uganda; Institute of Policy Analysis and Research, IPAR-Rwanda, Kigali, 273, Rwanda; Schools of Law, University of Surrey, Guildford, United Kingdom; RCPEH, University of Surrey, Guildford, United Kingdom; School of Geograp…	Okurut, K., Centre for Environmental Strategy (CES, University of Surrey, Guildford, United Kingdom, Department of Civil and Environmental Engineering-CEDAT, Makerere University, Kampala, Uganda; Kulabako, R.N., Department of Civil and Environmental Engineering-CEDAT, Makerere University, Kampala, Uganda; Abbott, P., Institute of Policy Analysis and Research, IPAR-Rwanda, Kigali, 273, Rwanda; Ado…	Access; Barriers; East Africa; Improved sanitation; Informal settlements; Mixed methods	Article	Scopus
Mwaura J.W., Pongpanich S.	Access to health care: The role of a community based health insurance in kenya	2012	Pan African Medical Journal	12	1					12	https://www.scopus.com/inward/record.uri?eid=2-s2.0-84871500278&partnerID=40&md5=90d8077d3749203291a704acf00ab5ae	Judy Wanja Mwaura, College of Public Health Sciences, Chulalongkorn University, Nairobi, Kenya; College of Public Health Sciences, Chulalongkorn University, Bangkok, Thailand	Mwaura, J.W., Judy Wanja Mwaura, College of Public Health Sciences, Chulalongkorn University, Nairobi, Kenya, College of Public Health Sciences, Chulalongkorn University, Bangkok, Thailand; Pongpanich, S., College of Public Health Sciences, Chulalongkorn University, Bangkok, Thailand	Access; Community-based health insurance; Informal settlements; Kenya; Urban poor	Article	Scopus
Lattof S.R., Coast E., Leone T.	Priorities and Challenges Accessing Health Care Among Female Migrants	2018	Health Services Insights	11						6	https://www.scopus.com/inward/record.uri?eid=2-s2.0-85070979334&doi=10.1177%2f1178632918804825&partnerID=40&md5=1f2435940f44ca416242e7c2c237660f	Department of Social Policy, London School of Economics and Political Science, London, United Kingdom; Department of International Development, London School of Economics and Political Science, London, United Kingdom	Lattof, S.R., Department of Social Policy, London School of Economics and Political Science, London, United Kingdom; Coast, E., Department of International Development, London School of Economics and Political Science, London, United Kingdom; Leone, T., Department of International Development, London School of Economics and Political Science, London, United Kingdom	access; determinants; gender; Ghana; health care-seeking behavior; Health insurance; informal sector; migration; perceptions; population movement; poverty; urban health	Note	Scopus
Lattof S.R.	Health insurance and care-seeking behaviours of female migrants in Accra, Ghana	2018	Health Policy and Planning	33	4		505	515		19	https://www.scopus.com/inward/record.uri?eid=2-s2.0-85044816713&doi=10.1093%2fheapol%2fczy012&partnerID=40&md5=8a2f24731718439b6a80876c50a7131b	Department of Social Policy, London School of Economics and Political Science, Houghton Street, London, WC2A 2AE, United Kingdom	Lattof, S.R., Department of Social Policy, London School of Economics and Political Science, Houghton Street, London, WC2A 2AE, United Kingdom	access; determinants; gender; health care-seeking behaviour; Health insurance; informal sector; perceptions; population movement; poverty; urban health	Article	Scopus
Walker M., Mkwananzi F.	Challenges in accessing higher education: A case study of marginalised young people in one South African informal settlement	2015	International Journal of Educational Development	40			40	49		17	https://www.scopus.com/inward/record.uri?eid=2-s2.0-84922927067&doi=10.1016%2fj.ijedudev.2014.11.010&partnerID=40&md5=8a79193bedc2cfcca41dc59bb6322fdb	Centre for Research on Higher Education and Development, University of the Free State, South Africa	Walker, M., Centre for Research on Higher Education and Development, University of the Free State, South Africa; Mkwananzi, F., Centre for Research on Higher Education and Development, University of the Free State, South Africa	Access; Development; Higher education; Marginalised youth; Social justice	Article	Scopus
Oskam M.J., Pavlova M., Hongoro C., Groot W.	Socio-economic inequalities in access to drinking water among inhabitants of informal settlements in south africa	2021	International Journal of Environmental Research and Public Health	18	19	10528					https://www.scopus.com/inward/record.uri?eid=2-s2.0-85116401879&doi=10.3390%2fijerph181910528&partnerID=40&md5=371b2143029143630d479bb7fdd15ce3	Department of Health Services Research, CAPHRI, Maastricht University Medical Centre, Faculty of Health, Medicine and Life Sciences, Maastricht University, P.O. Box 616, Maastricht, 6200 MD, Netherlands; Peace and Sustainable Security (PaSS), Developmental, Capable and Ethical State Division, Human Sciences Research Council, 134 Pretorius Street, Private Bag X41, Pretoria, 0001, South Africa; Sch…	Oskam, M.J., Department of Health Services Research, CAPHRI, Maastricht University Medical Centre, Faculty of Health, Medicine and Life Sciences, Maastricht University, P.O. Box 616, Maastricht, 6200 MD, Netherlands; Pavlova, M., Department of Health Services Research, CAPHRI, Maastricht University Medical Centre, Faculty of Health, Medicine and Life Sciences, Maastricht University, P.O. Box 616,…	Access; Drinking water; Informal settlements; Socio-economic inequalities; South africa	Article	Scopus
Ohba A.	Do low-cost private school leavers in the informal settlement have a good chance of admission to a government secondary school? A study from Kibera in Kenya	2013	Compare	43	6		763	782		15	https://www.scopus.com/inward/record.uri?eid=2-s2.0-84889660497&doi=10.1080%2f03057925.2012.733536&partnerID=40&md5=1e02ab8af88991851227933c0be2b7c7	Center for the Study of International Cooperation in Education, Hiroshima University, Hiroshima, Japan	Ohba, A., Center for the Study of International Cooperation in Education, Hiroshima University, Hiroshima, Japan	access; informal settlement; Kenya; low-cost private school; post-primary education	Article	Scopus
Heinrichs D., Bernet J.S.	Public Transport and Accessibility in Informal Settlements: Aerial Cable Cars in Medellín, Colombia	2014	Transportation Research Procedia	4			55	67		34	https://www.scopus.com/inward/record.uri?eid=2-s2.0-84955581888&doi=10.1016%2fj.trpro.2014.11.005&partnerID=40&md5=558607bc483309d6192f5c8bbdd6ad3c	Institute of Transport Research, German Aerospace Centre, Rutherfordstraße 2, Berlin, 12489, Germany; Kontextplan AG, Biberiststrasse 24, Solothurn, 4500, Switzerland	Heinrichs, D., Institute of Transport Research, German Aerospace Centre, Rutherfordstraße 2, Berlin, 12489, Germany; Bernet, J.S., Kontextplan AG, Biberiststrasse 24, Solothurn, 4500, Switzerland	Accessibility; Aerial Cable Cars; Colombia; Informal Settlements; Medellín	Conference Paper	Scopus
Parker C.	Bicycle use and accessibility among people experiencing homelessness in California cities	2019	Journal of Transport Geography	80		102542					https://www.scopus.com/inward/record.uri?eid=2-s2.0-85073560616&doi=10.1016%2fj.jtrangeo.2019.102542&partnerID=40&md5=147ee55f7b0aee2e88455b2db5b2013e	Department of Human Ecology, University of California, Davis, 133 Hunt Hall, One Shields Ave, Davis, CA 95616, United States	Parker, C., Department of Human Ecology, University of California, Davis, 133 Hunt Hall, One Shields Ave, Davis, CA 95616, United States	Accessibility; Bicycling; Homelessness; Informality; Social interactions; Transportation exclusion	Article	Scopus
Moreno-Monroy A.I., Ramos F.R.	The impact of public transport expansions on informality: The case of the São Paulo Metropolitan Region	2020	Research in Transportation Economics			100928				2	https://www.scopus.com/inward/record.uri?eid=2-s2.0-85089963075&doi=10.1016%2fj.retrec.2020.100928&partnerID=40&md5=f014e9b5c34db21a971cb9954bd8cb8e	OECD, Paris and Honorary Associate, Geography and Planning Department, University of Liverpool, United Kingdom; Center for the Study of the Politics and Economics of the Public Sector, FGV EAESP and Centre for Urban Studies, University of Amsterdam, Amsterdam, Netherlands	Moreno-Monroy, A.I., OECD, Paris and Honorary Associate, Geography and Planning Department, University of Liverpool, United Kingdom; Ramos, F.R., Center for the Study of the Politics and Economics of the Public Sector, FGV EAESP and Centre for Urban Studies, University of Amsterdam, Amsterdam, Netherlands	Accessibility; Brazil; Commuting; Informality; Public transport	Article	Scopus
Kotval-K Z.	Food networks and urban informality in Mumbai, India	2021	British Food Journal	123	2		771	788			https://www.scopus.com/inward/record.uri?eid=2-s2.0-85092202987&doi=10.1108%2fBFJ-02-2020-0119&partnerID=40&md5=32cd2bb07d0b19847eb62e739b7558c0	Michigan State University, East Lansing, Michigan, United States	Kotval-K, Z., Michigan State University, East Lansing, Michigan, United States	Accessibility; Culture; Fresh foods; Mumbai; Spatialisation; Urban informality	Article	Scopus
Fasone C., Lupo N.	Transparency vs. informality in legislative committees: Comparing the US house of representatives, the italian chamber of deputies and the European Parliament	2015	Journal of Legislative Studies	21	3		342	359		14	https://www.scopus.com/inward/record.uri?eid=2-s2.0-84921396523&doi=10.1080%2f13572334.2014.999533&partnerID=40&md5=931980238c1987e176d31beb26f0aa93	Law, European University Institute, Fiesole, Italy; Law, Department of Political Science, LUISS Guido Carli, Rome, Italy	Fasone, C., Law, European University Institute, Fiesole, Italy; Lupo, N., Law, Department of Political Science, LUISS Guido Carli, Rome, Italy	Accessibility; European Parliament; Italian chamber of deputies; Legislative committees; Legislative process; Transparency; US house of representatives	Article	Scopus
Bailey C., Pain R.	Geographies of infant feeding and access to primary health-care	2001	Health and Social Care in the Community	9	5		309	317		31	https://www.scopus.com/inward/record.uri?eid=2-s2.0-0035459209&doi=10.1046%2fj.1365-2524.2001.00308.x&partnerID=40&md5=6e3517cfbe6de8e85e2ed39c310529b5	Department of Geography, University of Durham, South Road, Durham, United Kingdom; Department of Geography, University of Durham, South Road, Durham DH1 3LE, United Kingdom	Bailey, C., Department of Geography, University of Durham, South Road, Durham, United Kingdom; Pain, R., Department of Geography, University of Durham, South Road, Durham, United Kingdom, Department of Geography, University of Durham, South Road, Durham DH1 3LE, United Kingdom	Accessibility; Formal support; In-depth interviews; Infant feeding; Informal networks	Article	Scopus
Barbareschi G., Holloway C., Arnold K., Magomere G., Wetende W.A., Ngare G., Olenja J.	The Social Network: How People with Visual Impairment use Mobile Phones in Kibera, Kenya	2020	Conference on Human Factors in Computing Systems - Proceedings			3376658				13	https://www.scopus.com/inward/record.uri?eid=2-s2.0-85091321206&doi=10.1145%2f3313831.3376658&partnerID=40&md5=884411474d890b42d8128c7e918a27e8	University College London, London, United Kingdom; University of Nairobi, Nairobi, Kenya	Barbareschi, G., University College London, London, United Kingdom; Holloway, C., University College London, London, United Kingdom; Arnold, K., University College London, London, United Kingdom; Magomere, G., University of Nairobi, Nairobi, Kenya; Wetende, W.A., University of Nairobi, Nairobi, Kenya; Ngare, G., University of Nairobi, Nairobi, Kenya; Olenja, J., University of Nairobi, Nairobi, Ke…	accessibility; HCI4D; ICT4D; informal settlements; Kenya; Kibera; participatory design	Conference Paper	Scopus
Akatch S.O., Kasuku S.O.	Informal Settlements and the Role of Infrastructure: The case of Kibera, Kenya	2002	Discovery and Innovation	14	2021-02-01		32	37		3	https://www.scopus.com/inward/record.uri?eid=2-s2.0-0346045884&partnerID=40&md5=65414848675fb24f57fc6c84f140070b	Housing and Bldg. Research Institute, University of Nairobi, P.O. Box 30197, Nairobi, Kenya; Phys. Plan. Dept., Min. Lands S., P.O. Box 45025, Nairobi, Kenya	Akatch, S.O., Housing and Bldg. Research Institute, University of Nairobi, P.O. Box 30197, Nairobi, Kenya; Kasuku, S.O., Phys. Plan. Dept., Min. Lands S., P.O. Box 45025, Nairobi, Kenya	Accessibility; Infrastructure; Land tenure; Population pressure; Poverty; Urbanization; Welfare	Article	Scopus
Mendez P.	Linkages between the formal and informal sectors in a Canadian housing market: Vancouver and its secondary suite rentals	2017	Canadian Geographer	61	4		550	563		4	https://www.scopus.com/inward/record.uri?eid=2-s2.0-85037586175&doi=10.1111%2fcag.12410&partnerID=40&md5=6c3d6facca9d0f915dc6b49a6be2a2b2	Department of Geography and Environmental Studies, Carleton University, Canada	Mendez, P., Department of Geography and Environmental Studies, Carleton University, Canada	accessory dwelling units; informal markets; linkages; secondary suites; Vancouver	Article	Scopus
Maaoui M.	A granny flat of one’s own? The households that build accessory-dwelling units in Seattle’s King county	2018	Berkeley Planning Journal	30	1		102	116		1	https://www.scopus.com/inward/record.uri?eid=2-s2.0-85061648785&doi=10.5070%2fbp330137884&partnerID=40&md5=24af5090c6d3e3afab0d54dde71ee629	Urban Planning, Columbia University, Colombia	Maaoui, M., Urban Planning, Columbia University, Colombia	Accessory-Dwelling Units; Homeownership; Housing Policy; Informality; Real Estate Analysis	Article	Scopus
Duric P., Diaconu K., O'May F., Rybovic J., Stevenson M.	Informal work-related injuries: a one year prospective study in a rural community in Serbia	2018	International Journal of Injury Control and Safety Promotion	25	4		378	386		2	https://www.scopus.com/inward/record.uri?eid=2-s2.0-85042210884&doi=10.1080%2f17457300.2018.1431944&partnerID=40&md5=7fc52afddb702d60f4c8be6514330d2f	Institute for Global Health and Development, Queen Margaret University, Musselburgh, Edinburgh, United Kingdom; Primary Healthcare Centre, Backi Petrovac, Serbia; Melbourne School of Population and Global Health/Melbourne School of Design, The University of Melbourne, Melbourne, VIC, Australia	Duric, P., Institute for Global Health and Development, Queen Margaret University, Musselburgh, Edinburgh, United Kingdom; Diaconu, K., Institute for Global Health and Development, Queen Margaret University, Musselburgh, Edinburgh, United Kingdom; O'May, F., Institute for Global Health and Development, Queen Margaret University, Musselburgh, Edinburgh, United Kingdom; Rybovic, J., Primary Healthc…	accident prevention; informal employment; injury-related disability; public health policy; Work-related injuries	Article	Scopus
Liendo G.R., Castro C.L., de Castro J.R.	Fatigue and sleepiness in interprovincial road bus drivers: Comparative study between formality and informality [Cansancio y somnolencia en conductores de ómnibus interprovinciales: Estudio comparativo entre formalidad e informalidad]	2010	Revista Peruana de Medicina Experimental y Salud Publica	27	2		187	194		11	https://www.scopus.com/inward/record.uri?eid=2-s2.0-77955337655&doi=10.1590%2fs1726-46342010000200005&partnerID=40&md5=e4ff535082c30beb93a38a1636c177fe	Facultad de Medicina, Universidad Peruana Cayetano Heredia, Lima, Peru; Grupo de Investigación en Sueño (GIS), Lima, Peru; Centro de Trastornos Respiratorios del Sueño (CENTRES), Clínica Anglo Americana, Lima, Peru	Liendo, G.R., Facultad de Medicina, Universidad Peruana Cayetano Heredia, Lima, Peru, Grupo de Investigación en Sueño (GIS), Lima, Peru; Castro, C.L., Facultad de Medicina, Universidad Peruana Cayetano Heredia, Lima, Peru, Grupo de Investigación en Sueño (GIS), Lima, Peru; de Castro, J.R., Facultad de Medicina, Universidad Peruana Cayetano Heredia, Lima, Peru, Grupo de Investigación en Sueño (GIS…	Accidents; Disorders of excessive somnolence; Peru (source: MeSH NLM); Roads; Sleep deprivation; Traffic	Article	Scopus
Perera L.A.S.R., Amin A.T.M.N.	Accommodating the informal sector: A strategy for urban environmental management	1996	Journal of Environmental Management	46	1		3	15		19	https://www.scopus.com/inward/record.uri?eid=2-s2.0-0029667915&doi=10.1006%2fjema.1996.0002&partnerID=40&md5=6b6d4361af1fca1ce42a84a146759f1d	Department of Architecture, University of Moratuwa, Katubedda, Moratuwa, Sri Lanka; Hum. Settlements Devmt. Programme, Sch. of Environ., Rsrc. and Devmt., Asian Institute of Technology, GPO Box 2754, Bangkok 10501, Thailand	Perera, L.A.S.R., Department of Architecture, University of Moratuwa, Katubedda, Moratuwa, Sri Lanka; Amin, A.T.M.N., Hum. Settlements Devmt. Programme, Sch. of Environ., Rsrc. and Devmt., Asian Institute of Technology, GPO Box 2754, Bangkok 10501, Thailand	Accommodation; Informal sector; Urban environmental management	Review	Scopus
Vian T.	Corruption and the consequences for public health	2008	International Encyclopedia of Public Health				26	33		5	https://www.scopus.com/inward/record.uri?eid=2-s2.0-84884460184&doi=10.1016%2fB978-012373960-5.00507-4&partnerID=40&md5=2438ef3368249eb0062934e41526e4b9	Boston University School of Public Health, Boston, MA, United States	Vian, T., Boston University School of Public Health, Boston, MA, United States	Accountability; Audit; Bribes; Corruption; Economic incentives; Ethics; Fraud; Governance; Health finance; Health law; Health policy; Health sector reform; Health-care management; Informal payments; Public interest; Transparency	Book Chapter	Scopus
Vian T.	Review of corruption in the health sector: Theory, methods and interventions	2008	Health Policy and Planning	23	2		83	94		162	https://www.scopus.com/inward/record.uri?eid=2-s2.0-39749121452&doi=10.1093%2fheapol%2fczm048&partnerID=40&md5=dd5f3ce02ece2a43f12e5dd933a5fb60	Department of International Health, Boston University School of Public Health, Crosstown Centre, 715 Albany St., Boston, MA 02118, United States	Vian, T., Department of International Health, Boston University School of Public Health, Crosstown Centre, 715 Albany St., Boston, MA 02118, United States	Accountability; Corruption; Developing countries; Health care management; Health policy; Informal payments; International health; Transparency	Review	Scopus
Kacker S.D., Joshi A.	In the pipeline: The governance of water supply to urban informal settlements	2016	International Development Planning Review	38	3		255	273		2	https://www.scopus.com/inward/record.uri?eid=2-s2.0-84975263158&doi=10.3828%2fidpr.2016.15&partnerID=40&md5=82d0d1b5f706b16835cfc130c2bee137	Institute of Development Studies, University of Sussex, Brighton, East-Sussex, BN1 9RE, United Kingdom	Kacker, S.D., Institute of Development Studies, University of Sussex, Brighton, East-Sussex, BN1 9RE, United Kingdom; Joshi, A., Institute of Development Studies, University of Sussex, Brighton, East-Sussex, BN1 9RE, United Kingdom	Accountability; Developing countries; Governance; Informal private providers; Informal settlements; Service delivery; Urban water supply	Article	Scopus
Chen J., Huhe N.	Informal Accountability, Socially Embedded Officials, and Public Goods Provision in Rural China: The Role of Lineage Groups	2013	Journal of Chinese Political Science	18	2		101	116		7	https://www.scopus.com/inward/record.uri?eid=2-s2.0-84877589113&doi=10.1007%2fs11366-013-9237-3&partnerID=40&md5=80da30729f5e59190e2910f63e1182fb	University of Idaho, Morrill Hall 104, P.O. Box 443017, Moscow, ID, 83844-3017, United States; School of Public Economics and Administration, Shanghai University of Finance and Economics, Yangpu District, Shanghai, 200433, China	Chen, J., University of Idaho, Morrill Hall 104, P.O. Box 443017, Moscow, ID, 83844-3017, United States; Huhe, N., School of Public Economics and Administration, Shanghai University of Finance and Economics, Yangpu District, Shanghai, 200433, China	Accountability; Embeddedness; Informal Institution; Lineage; Public Goods Provision	Article	Scopus
Mizrahi S., Minchuk Y.	Performance management, gaming and monitoring in Israeli organisations	2019	Israel Affairs	25	3		452	466		3	https://www.scopus.com/inward/record.uri?eid=2-s2.0-85065088153&doi=10.1080%2f13537121.2019.1593662&partnerID=40&md5=c4609ef40d9b87ac764ebc8a2dad8a87	University of Haifa, Israel; Shamoon College of Engineering, Beer-Sheva, Israel	Mizrahi, S., University of Haifa, Israel; Minchuk, Y., Shamoon College of Engineering, Beer-Sheva, Israel	accountability; gaming; informality; innovation; Israel; performance management	Article	Scopus
Lutfi A.A., Md Idris K., Mohamad R.	The influence of technological,organizational and environmental factors on accounting information system usage among Jordanian small and medium-sized enterprises	2016	International Journal of Economics and Financial Issues	6	7Special Issue		240	248		14	https://www.scopus.com/inward/record.uri?eid=2-s2.0-84996587442&partnerID=40&md5=5deacbdef1bfd9b5087ce4cac20a4cc3	Tunku Intan Safinaz School of Accountancy, College of Business, Universiti Utara Malaysia, Sintok, Kedah 06010, Malaysia	Lutfi, A.A., Tunku Intan Safinaz School of Accountancy, College of Business, Universiti Utara Malaysia, Sintok, Kedah 06010, Malaysia; Md Idris, K., Tunku Intan Safinaz School of Accountancy, College of Business, Universiti Utara Malaysia, Sintok, Kedah 06010, Malaysia; Mohamad, R., Tunku Intan Safinaz School of Accountancy, College of Business, Universiti Utara Malaysia, Sintok, Kedah 06010, Mal…	Accounting information system; Informal networking; Technology–organization–environment framework; Usage decision	Article	Scopus
Frank E.O.	An assessment of the conceptual linkages between the qualitative characteristics of useful financial information and ethical behavior within informal institutions	2020	Economic Horizons	22	2		137	148		1	https://www.scopus.com/inward/record.uri?eid=2-s2.0-85099221835&doi=10.5937%2fekonhor2002145F&partnerID=40&md5=f8645d8dd689e02b7e3aa2e9d6571e69	Faculty of the Social Sciences, Delta State University, Abraka, Nigeria	Frank, E.O., Faculty of the Social Sciences, Delta State University, Abraka, Nigeria	Accounting information; Ethical behavior; IASB2018 conceptual framework; Qualitative characteristics; The bible	Article	Scopus
Li N.	An evolutionary game analysis of hidden rules on accounting standard change	2011	International Conference on Management and Service Science, MASS 2011			5998145					https://www.scopus.com/inward/record.uri?eid=2-s2.0-80052905482&doi=10.1109%2fICMSS.2011.5998145&partnerID=40&md5=a8a961eda01d337b55e38deeed254ded	Jiangxi University of Finance and Economics, Nanchang, China	Li, N., Jiangxi University of Finance and Economics, Nanchang, China	Accounting Standard Change; Evolutionary Game theory; Hidden Rules; Informal Institutions	Conference Paper	Scopus
Rowe C.	The effect of accounting report structure and team structure on performance in cross-functional teams	2004	Accounting Review	79	4		1153	1180		50	https://www.scopus.com/inward/record.uri?eid=2-s2.0-8744247454&doi=10.2308%2faccr.2004.79.4.1153&partnerID=40&md5=a1752263465907d0f66510c24c1d3405	Arizona State University, United States	Rowe, C., Arizona State University, United States	Accounting structure; Cross-functional teams; Free-rider problem; Informal control	Review	Scopus
Gackstatter T., Müller-Stewens B., Möller K.	Effective accounting processes: the role of formal and informal controls	2019	Journal of Management Control	30	2		131	152		2	https://www.scopus.com/inward/record.uri?eid=2-s2.0-85065429901&doi=10.1007%2fs00187-019-00281-0&partnerID=40&md5=53b9708d18551951d9fd8cce187948c1	Institute of Accounting, Control and Auditing, University of St. Gallen, Tigerbergstrasse 9, St. Gallen, 9000, Switzerland	Gackstatter, T., Institute of Accounting, Control and Auditing, University of St. Gallen, Tigerbergstrasse 9, St. Gallen, 9000, Switzerland; Müller-Stewens, B., Institute of Accounting, Control and Auditing, University of St. Gallen, Tigerbergstrasse 9, St. Gallen, 9000, Switzerland; Möller, K., Institute of Accounting, Control and Auditing, University of St. Gallen, Tigerbergstrasse 9, St. Galle…	Accounting; Control combinations; Formal controls; Informal controls; Management controls	Article	Scopus
Kanagaretnam K., Lee J., Lim C.Y., Lobo G.J.	Effects of informal institutions on the relationship between accounting measures of risk and bank distress	2017	Journal of International Accounting Research	16	2		37	66		5	https://www.scopus.com/inward/record.uri?eid=2-s2.0-85034621791&doi=10.2308%2fjiar-51827&partnerID=40&md5=ba38d60616a39cfcd46b5458c5c924ef	York University, United Kingdom; Singapore Management University, Singapore; University of Houston, United States	Kanagaretnam, K., York University, United Kingdom; Lee, J., Singapore Management University, Singapore; Lim, C.Y., Singapore Management University, Singapore; Lobo, G.J., University of Houston, United States	Accounting-based risk measures; Bank failure; Bank financial trouble; Financial crisis; Informal institutions; Media; Religion; Trust	Article	Scopus
Nunbogu A.M., Korah P.I., Cobbinah P.B., Poku-Boansi M.	Doing it ‘ourselves’: Civic initiative and self-governance in spatial planning	2018	Cities	74			32	41		20	https://www.scopus.com/inward/record.uri?eid=2-s2.0-85033568065&doi=10.1016%2fj.cities.2017.10.022&partnerID=40&md5=39bc3a83837be962248c1507282302ce	Department of Planning, Faculty of Planning and Land Management, University for Development Studies, Wa Campus, Wa, Ghana; Cities Research Institute, School of Environment, Griffith University, Brisbane, QLD, Australia; Department of Planning, Faculty of Built Environment, College of Art and Built Environment, Kwame Nkrumah University of Science & Technology (KNUST), Kumasi, Ghana; Institute for …	Nunbogu, A.M., Department of Planning, Faculty of Planning and Land Management, University for Development Studies, Wa Campus, Wa, Ghana; Korah, P.I., Cities Research Institute, School of Environment, Griffith University, Brisbane, QLD, Australia; Cobbinah, P.B., Department of Planning, Faculty of Built Environment, College of Art and Built Environment, Kwame Nkrumah University of Science & Techn…	Accra Metropolitan Area; Actor networks; Civil society; Community networks; Informal settlements; Self-governance; Spatial planning	Article	Scopus
Amoako C.	Emerging grassroots resilience and flood responses in informal settlements in Accra, Ghana	2018	GeoJournal	83	5		949	965		14	https://www.scopus.com/inward/record.uri?eid=2-s2.0-85028753238&doi=10.1007%2fs10708-017-9807-6&partnerID=40&md5=d78002fbd47481861c13354b4dabd201	Department of Planning, Faculty of Built Environment, Kwame Nkrumah University of Science and Technology, Kumasi, Ghana	Amoako, C., Department of Planning, Faculty of Built Environment, Kwame Nkrumah University of Science and Technology, Kumasi, Ghana	Accra; Adaptive capacity; Flood vulnerability; Informal settlement; Social resilience	Article	Scopus
Oteng-Ababio M., Owusu G., Chama M.	Intelligent enterprise: wasting, valuing and re-valuing waste electrical and electronic equipment	2016	Geographical Journal	182	3		265	275		11	https://www.scopus.com/inward/record.uri?eid=2-s2.0-84924095049&doi=10.1111%2fgeoj.12140&partnerID=40&md5=ad3f9a6f25c2e966ab4ac33fe9bfe6ad	Department of Geography & Resource Development, University of Ghana, Legon, Ghana; Institute of Statistical, Social & Economic Research (ISSER), Department of Geography & Resource Development, University of Ghana, Legon, Ghana; Department of Chemistry, University of Ghana, Legon, Ghana	Oteng-Ababio, M., Department of Geography & Resource Development, University of Ghana, Legon, Ghana; Owusu, G., Institute of Statistical, Social & Economic Research (ISSER), Department of Geography & Resource Development, University of Ghana, Legon, Ghana; Chama, M., Department of Chemistry, University of Ghana, Legon, Ghana	Accra; Agbogbloshie; community mapping; informality; value addition; waste electronics	Article	Scopus
Akormedi M., Asampong E., Fobil J.N.	Working conditions and environmental exposures among electronic waste workers in Ghana	2013	International Journal of Occupational and Environmental Health	19	4		278	286		47	https://www.scopus.com/inward/record.uri?eid=2-s2.0-84886787660&doi=10.1179%2f2049396713Y.0000000034&partnerID=40&md5=740c00eacf50c23f004d1776f3e4af39	Department of Biological, Environmental and Occupational Health Sciences, School of Public Health, University of Ghana, Legon, Ghana; Department of Social and Behavioural Health Sciences, School of Public Health, University of Ghana, Legon, Ghana	Akormedi, M., Department of Biological, Environmental and Occupational Health Sciences, School of Public Health, University of Ghana, Legon, Ghana; Asampong, E., Department of Social and Behavioural Health Sciences, School of Public Health, University of Ghana, Legon, Ghana; Fobil, J.N., Department of Biological, Environmental and Occupational Health Sciences, School of Public Health, University …	Accra; Agbogbloshie; e-wastes; Environmental exposures; Environmental toxins; Informal recycling; Occupational health; Typology; Waste picking; Waste scavenger	Article	Scopus
Oteng-Ababio M., Grant R.	Ideological traces in Ghana's urban plans: How do traces get worked out in the Agbogbloshie, Accra?	2019	Habitat International	83			1	10		15	https://www.scopus.com/inward/record.uri?eid=2-s2.0-85056280311&doi=10.1016%2fj.habitatint.2018.10.007&partnerID=40&md5=d3e6798618a4c57055f3045ed63271d6	Department of Geography and Resource Development, University of Ghana, P.O Box LG59, Legon, Ghana; Department of Geography and Regional Studies, University of Miami, 115R Campo Sano Building, Coral Gables, FL 33124, United States; Department of Geography, Environment Management & Energy Studies, University of Johannesburg, Johannesburg, South Africa	Oteng-Ababio, M., Department of Geography and Resource Development, University of Ghana, P.O Box LG59, Legon, Ghana; Grant, R., Department of Geography and Regional Studies, University of Miami, 115R Campo Sano Building, Coral Gables, FL 33124, United States, Department of Geography, Environment Management & Energy Studies, University of Johannesburg, Johannesburg, South Africa	Accra; Agbogbloshie; Informal settlement; Neoliberalism; Rights to the city; Sustainable development	Article	Scopus
Stasik M.	The popular niche economy of a ghanaian bus station: Departure from informality [Die populäre Nischenökonomie eines ghanaischen Busbahnhofs: Abreise aus der informalität]	2018	Africa Spectrum	53	1		37	59		2	https://www.scopus.com/inward/record.uri?eid=2-s2.0-85049137676&doi=10.1177%2f000203971805300103&partnerID=40&md5=0bf39a0cb36f537ee2326d3a81707e6b	University of Bayreuth, Germany	Stasik, M., University of Bayreuth, Germany	Accra; Bus station; Ghana; Informal sector; Popular/niche economy; Public transport	Article	Scopus
Oteng-Ababio M., Arthur I.K.	(Dis)continuities in Scale, Scope and Complexities of the Space Economy: the Shopping Mall Experience in Ghana	2015	Urban Forum	26	2		151	169		4	https://www.scopus.com/inward/record.uri?eid=2-s2.0-84929166171&doi=10.1007%2fs12132-014-9249-x&partnerID=40&md5=3b2ab03b9fb5cfbe9c2812f91da82442	Department of Geography and Resource Development, University of Ghana, Legon, P. O. Box LG59, Legon, Accra, Ghana	Oteng-Ababio, M., Department of Geography and Resource Development, University of Ghana, Legon, P. O. Box LG59, Legon, Accra, Ghana; Arthur, I.K., Department of Geography and Resource Development, University of Ghana, Legon, P. O. Box LG59, Legon, Accra, Ghana	Accra; Consumer behaviour; Ghana; Informal economy; Shopping mall experiences; Space economy	Article	Scopus
Gaisie E., Adu-Gyamfi A., Owusu-Ansah J.K.	Gender and household resilience to flooding in informal settlements in Accra, Ghana	2021	Journal of Environmental Planning and Management								https://www.scopus.com/inward/record.uri?eid=2-s2.0-85108230889&doi=10.1080%2f09640568.2021.1930522&partnerID=40&md5=755e3c067ccac1490aa97f98703728bb	Faculty of Architecture, Building and Planning, University of Melbourne, Melbourne, Australia; Department of Planning, College of Arts and Built Environment, Kwame Nkrumah University of Science and Technology, Kumasi, Ghana	Gaisie, E., Faculty of Architecture, Building and Planning, University of Melbourne, Melbourne, Australia; Adu-Gyamfi, A., Department of Planning, College of Arts and Built Environment, Kwame Nkrumah University of Science and Technology, Kumasi, Ghana; Owusu-Ansah, J.K., Department of Planning, College of Arts and Built Environment, Kwame Nkrumah University of Science and Technology, Kumasi, Ghana	Accra; disaster resilience; flooding; gender; informal settlements	Article	Scopus
Amoako C., Inkoom D.K.B.	The production of flood vulnerability in Accra, Ghana: Re-thinking flooding and informal urbanisation	2018	Urban Studies	55	13		2903	2922		27	https://www.scopus.com/inward/record.uri?eid=2-s2.0-85043367975&doi=10.1177%2f0042098016686526&partnerID=40&md5=08ee894dd7cba3644ef51ad80e4cf971	Department of Planning, Kwame Nkrumah University of Science and Technology, Ghana	Amoako, C., Department of Planning, Kwame Nkrumah University of Science and Technology, Ghana; Inkoom, D.K.B., Department of Planning, Kwame Nkrumah University of Science and Technology, Ghana	Accra; flood management; flood vulnerability; informality; urbanisation	Article	Scopus
Amoako C., Frimpong Boamah E.	Becoming Vulnerable to Flooding: An Urban Assemblage View of Flooding in an African City	2020	Planning Theory and Practice	21	3		371	391		1	https://www.scopus.com/inward/record.uri?eid=2-s2.0-85087154029&doi=10.1080%2f14649357.2020.1776377&partnerID=40&md5=05a12fe56346074794169f6403136103	Department of Planning, Kwame Nkrumah University of Science and Technology Kumasi, Ghana; Department of Urban and Regional Planning, Community for Global Health Equity, University at Buffalo, Buffalo, NY, United States	Amoako, C., Department of Planning, Kwame Nkrumah University of Science and Technology Kumasi, Ghana; Frimpong Boamah, E., Department of Urban and Regional Planning, Community for Global Health Equity, University at Buffalo, Buffalo, NY, United States	Accra; Flood vulnerability; Ghana; informality; urban assemblage	Article	Scopus
Boamah E.F., Walker M.	Legal pluralism, land tenure and the production of "nomotropic urban spaces" in post-colonial Accra, Ghana	2016	Geography Research Forum	36	SpecialIssue		86	109		12	https://www.scopus.com/inward/record.uri?eid=2-s2.0-85017455449&partnerID=40&md5=0b31458c9b2ecbd176e310914ec5f7ab	Department of Urban and Public Affairs, University of Louisville, 426 W Bloom Street, Louisville, KY, United States; Department of Geography and Geosciences, University of Louisville, 215 Lutz Hall, Louisville, KY, United States	Boamah, E.F., Department of Urban and Public Affairs, University of Louisville, 426 W Bloom Street, Louisville, KY, United States; Walker, M., Department of Geography and Geosciences, University of Louisville, 215 Lutz Hall, Louisville, KY, United States	Accra; Global South; Informal settlement; Land tenure; Legal pluralism; Nomotropism; Postcolonial Ghana; Urbanization	Review	Scopus
Oteng-Ababio M., Amankwaa E.F., Chama M.A.	The local contours of scavenging for e-waste and higher-valued constituent parts in Accra, Ghana	2014	Habitat International	43			163	171		20	https://www.scopus.com/inward/record.uri?eid=2-s2.0-84896474990&doi=10.1016%2fj.habitatint.2014.03.003&partnerID=40&md5=8d5d0bb349afdff01267df52b4a34fb8	Department of Geography and Resource Development, University of Ghana, Legon, Accra, Ghana; Department of Chemistry, University of Ghana, Legon, Accra, Ghana	Oteng-Ababio, M., Department of Geography and Resource Development, University of Ghana, Legon, Accra, Ghana; Amankwaa, E.F., Department of Geography and Resource Development, University of Ghana, Legon, Accra, Ghana; Chama, M.A., Department of Chemistry, University of Ghana, Legon, Accra, Ghana	Accra; Informality; Livelihood; Local economy; Urban mine	Article	Scopus
Chakrabarti S.	The formal-informal dichotomy: Revisiting the debate on the agriculture-industry linkage	2014	Economic and Labour Relations Review	25	1		154	178		1	https://www.scopus.com/inward/record.uri?eid=2-s2.0-84897621730&doi=10.1177%2f1035304613517988&partnerID=40&md5=cf5d9c0fd2eed532af6397fcfe170907	Agro-Economic Research Centre, Visva-Bharati University, Santiniketan 731235, India	Chakrabarti, S., Agro-Economic Research Centre, Visva-Bharati University, Santiniketan 731235, India	Accumulation by dispossession; agriculture-formal sector linkage; agriculture-informal sector symbiosis; formal-informal conflict; Kalecki; resource-constraint	Conference Paper	Scopus
Inverardi-Ferri C.	The enclosure of “waste land”: Rethinking informality and dispossession	2018	Transactions of the Institute of British Geographers	43	2		230	244		17	https://www.scopus.com/inward/record.uri?eid=2-s2.0-85032737200&doi=10.1111%2ftran.12217&partnerID=40&md5=e0dbc7e2fb5521bce3002cbabaa49f84	Department of Geography and Global Production Networks Centre, National University of Singapore, Singapore	Inverardi-Ferri, C., Department of Geography and Global Production Networks Centre, National University of Singapore, Singapore	accumulation by dispossession; China; commons; informality; variegated capitalism; waste	Article	Scopus
Gillespie T.	Accumulation by urban dispossession: Struggles over urban space in Accra, Ghana	2016	Transactions of the Institute of British Geographers	41	1		66	77		88	https://www.scopus.com/inward/record.uri?eid=2-s2.0-84958740690&doi=10.1111%2ftran.12105&partnerID=40&md5=751640f14fe7e0b99ec49efce226948a	Department of Geography, University of Sheffield, Sheffield, S10 2TN, United Kingdom	Gillespie, T., Department of Geography, University of Sheffield, Sheffield, S10 2TN, United Kingdom	Accumulation by dispossession; Commons; Ghana; Informality; Squatting; Urban scale	Article	Scopus
Doshi S., Ranganathan M.	Contesting the Unethical City: Land Dispossession and Corruption Narratives in Urban India	2017	Annals of the American Association of Geographers	107	1		183	199		23	https://www.scopus.com/inward/record.uri?eid=2-s2.0-84990964617&doi=10.1080%2f24694452.2016.1226124&partnerID=40&md5=519c68b8a059ad86f82953789888e62c	School of Geography and Development, University of Arizona, United States; School of International Service, American University, United States	Doshi, S., School of Geography and Development, University of Arizona, United States; Ranganathan, M., School of International Service, American University, United States	accumulation by dispossession; corruption discourse; informality; land struggles; postcolonial urbanism	Article	Scopus
Doshi S., Ranganathan M.	Towards a critical geography of corruption and power in late capitalism	2019	Progress in Human Geography	43	3		436	457		12	https://www.scopus.com/inward/record.uri?eid=2-s2.0-85041927377&doi=10.1177%2f0309132517753070&partnerID=40&md5=7d55f94418f57610de4ba46c2a76d225	University of Arizona, United States; American University, United States	Doshi, S., University of Arizona, United States; Ranganathan, M., American University, United States	accumulation by dispossession; corruption discourse; land grabs; populism; territory; urban informality	Article	Scopus
Samson M.	Accumulation by dispossession and the informal economy – Struggles over knowledge, being and waste at a Soweto garbage dump	2015	Environment and Planning D: Society and Space	33	5		813	830		52	https://www.scopus.com/inward/record.uri?eid=2-s2.0-84944678012&doi=10.1177%2f0263775815600058&partnerID=40&md5=b6a61bcf2fadcd8e7f5d28892e6f14f2	School of Geography, Archaeology and Environmental Studies, University of the Witwatersrand, Johannesburg, South Africa	Samson, M., School of Geography, Archaeology and Environmental Studies, University of the Witwatersrand, Johannesburg, South Africa	Accumulation by dispossession; epistemic dispossession; epistemic injustice; informal economy; social ontology; waste pickers	Article	Scopus
Ortega A.A.C.	Manila's metropolitan landscape of gentrification: Global urban development, accumulation by dispossession & neoliberal warfare against informality	2016	Geoforum	70			35	50		30	https://www.scopus.com/inward/record.uri?eid=2-s2.0-84957577093&doi=10.1016%2fj.geoforum.2016.02.002&partnerID=40&md5=1b7e2286ba80bd46bd2343f909f548c0	Population Institute, University of the Philippines Diliman, 2nd Floor, Palma Hall, Quezon City, 1101, Philippines	Ortega, A.A.C., Population Institute, University of the Philippines Diliman, 2nd Floor, Palma Hall, Quezon City, 1101, Philippines	Accumulation by dispossession; Gentrification; Informality; Manila; Philippines; Slum	Article	Scopus
Anguelovski I., Irazábal-Zurita C., Connolly J.J.T.	Grabbed Urban Landscapes: Socio-spatial Tensions in Green Infrastructure Planning in Medellín	2019	International Journal of Urban and Regional Research	43	1		133	156		31	https://www.scopus.com/inward/record.uri?eid=2-s2.0-85058865541&doi=10.1111%2f1468-2427.12725&partnerID=40&md5=33ff074493b1ba6b20a67855d895b60a	Institució Catalana de Recerca i Estudis Avançats (ICREA), Passeig Lluís Companys 23, Barcelona, 08010, Spain; Architecture, Urban Planning and Design, University of Missouri Kansas City, Kansas City, MO 64110-2446, United States; Barcelona Laboratory for Urban Environmental Justice and Sustainability, ICTA—Institute for Environmental Science and Technology, ICTA-ICP Building Z Campus, Universita…	Anguelovski, I., Institució Catalana de Recerca i Estudis Avançats (ICREA), Passeig Lluís Companys 23, Barcelona, 08010, Spain; Irazábal-Zurita, C., Architecture, Urban Planning and Design, University of Missouri Kansas City, Kansas City, MO 64110-2446, United States; Connolly, J.J.T., Barcelona Laboratory for Urban Environmental Justice and Sustainability, ICTA—Institute for Environmental Scienc…	accumulation by green dispossession; Colombia; displacement; green gentrification; green infrastructure; growth control; informal settlements; Medellín; urban climate adaptation; urban nature; urban resilience; environmental privilege	Article	Scopus
Mukherjee A., Saha N., Datta P.K., Chakrabarti S.	Informal sector: Progression or persistence?: A study of four traditional clusters of West Bengal, India	2019	Opportunities and Challenges in Development: Essays for Sarmila Banerjee				117	148			https://www.scopus.com/inward/record.uri?eid=2-s2.0-85085795772&doi=10.1007%2f978-981-13-9981-7_7&partnerID=40&md5=2984d0619221aa3f4d2634b550dd4f11	Department of Economics and Politics, Visva-Bharati (University), Santiniketan, 731235, India; Rajatpur Indranarayan Vidyapith, Rajatpur, Birbhum, West Bengal, 731204, India	Mukherjee, A., Department of Economics and Politics, Visva-Bharati (University), Santiniketan, 731235, India; Saha, N., Department of Economics and Politics, Visva-Bharati (University), Santiniketan, 731235, India; Datta, P.K., Rajatpur Indranarayan Vidyapith, Rajatpur, Birbhum, West Bengal, 731204, India; Chakrabarti, S., Department of Economics and Politics, Visva-Bharati (University), Santinik…	Accumulation/survival; Market dependence; Market structure; Micro-capital; Non-capital; Owner-worker relation; Production organisation	Book Chapter	Scopus
Samaddar R.	Is there a theory of population in Capital?	2019	"Capital" in the East: Reflections on Marx				115	136			https://www.scopus.com/inward/record.uri?eid=2-s2.0-85085437508&doi=10.1007%2f978-981-32-9468-4_8&partnerID=40&md5=09907518c72846c64560889b1a534127	Mahanirban Calcutta Research Group, IA-48, Sector 3, Salt Lake City, Kolkata, 700097, India	Samaddar, R., Mahanirban Calcutta Research Group, IA-48, Sector 3, Salt Lake City, Kolkata, 700097, India	Accumulation; Bio-power; Circulating capital; Fixed capital; Informal labour; Labour power; Machiavellian moment; Machine; Malthus; Migration; People; Population; Primitive accumulation; Surplus; Waste	Book Chapter	Scopus
Mies M.	Patriarchy and accumulation on a world scale - Revisited (Keynote lecture at the Green Economics Institute, Reading, 29 October 2005)	2007	International Journal of Green Economics	1	2021-04-03		268	275		28	https://www.scopus.com/inward/record.uri?eid=2-s2.0-34249774306&doi=10.1504%2fIJGE.2007.013059&partnerID=40&md5=b54e38cdbf621733d90cf35529b7d75e	Faculty of Applied Social Sciences, University of Applied Sciences, Mainzerstrasse 5, 50678 Cologne, Germany	Mies, M., Faculty of Applied Social Sciences, University of Applied Sciences, Mainzerstrasse 5, 50678 Cologne, Germany	Accumulation; Capitalism; Globalisation; Informal economy; Patriarchy; Subsistence	Article	Scopus
Pati S.	The productive fuzziness of land documents: The state and processes of accumulation in urban villages of Delhi	2019	Contributions to Indian Sociology	53	2		249	271		5	https://www.scopus.com/inward/record.uri?eid=2-s2.0-85066415483&doi=10.1177%2f0069966719836884&partnerID=40&md5=d53399dc48ae96ff27f4a638903e1761	Sushmita Pati is with the School of Development, Azim Premji University, Bengaluru, Karnatka, India	Pati, S., Sushmita Pati is with the School of Development, Azim Premji University, Bengaluru, Karnatka, India	accumulation; Delhi villages; evidence; informality; Lal Dora; land grab; property	Article	Scopus
Hugon P.	Informal or petty commodity production revisited 40 years later [L' « informel » ou la petite production marchande revisités quarante ans après]	2014	Mondes en Developpement	42	2		17	30		4	https://www.scopus.com/inward/record.uri?eid=2-s2.0-84938770458&doi=10.3917%2fmed.166.0017&partnerID=40&md5=65cb351e9062b9e9980502bafe32c38d	Paris Ouest Nanterre la Défense, Institut de Relations Internationales et Stratégiques (IRIS), France	Hugon, P., Paris Ouest Nanterre la Défense, Institut de Relations Internationales et Stratégiques (IRIS), France	Accumulation; Dualism; Informal sector; Institutionalism; Petty commodity production	Article	Scopus
Crawford T.W., Rahman M.K.	Settlement patterns	2017	Comprehensive Remote Sensing	2021-09-01			106	122		1	https://www.scopus.com/inward/record.uri?eid=2-s2.0-85078647963&doi=10.1016%2fB978-0-12-409548-9.10419-1&partnerID=40&md5=4a6a7f69ef51e84696ff5ff1154c9bfb	Saint Louis University, St. Louis, MO, United States	Crawford, T.W., Saint Louis University, St. Louis, MO, United States; Rahman, M.K., Saint Louis University, St. Louis, MO, United States	Accuracy; Bibliometric analysis; Buildings; Classification; Environmental applications; Human dimensions; Human settlement; Image analysis; Informal settlement; Land use and cover; Nighttime lights; Radar; Refugee settlement; Urban area mapping; Urban growth	Book Chapter	Scopus
Fortuna C.	Invisible urbanities [Urbanidades invisíveis]	2019	Tempo Social	31	1		135	151			https://www.scopus.com/inward/record.uri?eid=2-s2.0-85065571937&doi=10.11606%2f0103-2070.ts.2019.151257&partnerID=40&md5=3fff3611841eac2b1e828711cf629a54	Faculdade de Economia, Universidade de Coimbra, Centro de Estudos Sociais, Portugal	Fortuna, C., Faculdade de Economia, Universidade de Coimbra, Centro de Estudos Sociais, Portugal	Aceleracionismo urbano; Cidade; City; Informalidade urbana; Invisibilidade; Invisibility; Urban accelerationism; Urban informality	Article	Scopus
Bieler A., Lee C.-Y.	What Future for Chinese Labour and Transnational Solidarity?	2017	Globalizations	14	2		327	333		1	https://www.scopus.com/inward/record.uri?eid=2-s2.0-84982278742&doi=10.1080%2f14747731.2016.1207933&partnerID=40&md5=d2ec1435d7f84ed3479e4f565f39c56e	University of Nottingham, Nottingham, United Kingdom	Bieler, A., University of Nottingham, Nottingham, United Kingdom; Lee, C.-Y., University of Nottingham, Nottingham, United Kingdom	ACFTU; Chinese workers; class struggle; informal labour NGOs; sources of power	Article	Scopus
Chirikova A.E., Shishkin S.V.	Effective contract and motivation: Can reforms improve the work of the Russian doctors? [ЭФФЕКТИВНЫЙ КОНТРАКТ И МОТИВАЦИЯ: СПОСОБНЫ ЛИ РЕФОРМЫ УЛУЧШИТЬ РАБОТУ РОССИЙСКИХ ВРАЧЕЙ?]	2019	Sotsiologicheskie Issledovaniya		5		36	44		2	https://www.scopus.com/inward/record.uri?eid=2-s2.0-85069452280&doi=10.31857%2fS0132162500049520&partnerID=40&md5=ea7c15bf4bf70e32b1042f1af7fdb5b2	Institute of Sociology, FCTAS, RAS, Moscow, Russian Federation; National Research University, Higher School of Economics, Moscow, Russian Federation	Chirikova, A.E., Institute of Sociology, FCTAS, RAS, Moscow, Russian Federation; Shishkin, S.V., National Research University, Higher School of Economics, Moscow, Russian Federation	Achievement motivation; Effective contract; Informal payments; Physicians' motivation	Review	Scopus
Boonyabancha S., Mitlin D.	Urban poverty reduction: Learning by doing in Asia	2012	Environment and Urbanization	24	2		403	421		26	https://www.scopus.com/inward/record.uri?eid=2-s2.0-84867406330&doi=10.1177%2f0956247812455770&partnerID=40&md5=ebf8d7a20872e3e0ffdac85b8cd5ba90	ACHR, 73 Soi Sonthiwattana 4, Ladprao Road Soi 110, Bangkok 10310, Thailand; International Institute for Environment and Development (IIED), Institute for Development Policy and Management, University of Manchester, United Kingdom	Boonyabancha, S., ACHR, 73 Soi Sonthiwattana 4, Ladprao Road Soi 110, Bangkok 10310, Thailand; Mitlin, D., International Institute for Environment and Development (IIED), Institute for Development Policy and Management, University of Manchester, United Kingdom	ACHR; civil society; community organizations; community-driven upgrading; informal settlement upgrading; urban poor	Article	Scopus
Falck W.E., Coetzee H.	Making uranium-mining more sustainable – The FP7 project EO-MINERS	2012	Springer Geology				211	218			https://www.scopus.com/inward/record.uri?eid=2-s2.0-85078086642&doi=10.1007%2f978-3-642-22122-4_25&partnerID=40&md5=76c705afc39bfa8531a44cd24b0ccbe8	Laboratoire REEDS, Université de Versailles St. Quentin-en-Yvelines, Rambouillet, France; Council for Geoscience, Pretoria, South Africa	Falck, W.E., Laboratoire REEDS, Université de Versailles St. Quentin-en-Yvelines, Rambouillet, France; Coetzee, H., Council for Geoscience, Pretoria, South Africa	Acid Mine Drainage; Extensive Property; Informal Settlement; Tailing Pond; Uranium Mining	Book Chapter	Scopus
Keijzer N., Schulting G.	What role for the rotating Presidency in European development policy? the case of ACP-EU relations	2019	Journal of European Integration	41	5		657	673		4	https://www.scopus.com/inward/record.uri?eid=2-s2.0-85057574177&doi=10.1080%2f07036337.2018.1546303&partnerID=40&md5=7c3854db2e31b413d80b432fec29b274	German Development Institute/Deutsches Institut für Entwicklungspolitik (DIE), Bonn, Germany; Western Hemisphere Department, Ministry of Foreign Affairs, The Hague, Netherlands	Keijzer, N., German Development Institute/Deutsches Institut für Entwicklungspolitik (DIE), Bonn, Germany; Schulting, G., Western Hemisphere Department, Ministry of Foreign Affairs, The Hague, Netherlands	ACP; Cotonou agreement; Council Presidency; Development Policy; European Union; informal governance	Article	Scopus
Abubakari Z., Wang M., Abubakari I.	Moderating effects of related experience and firm size: Will multinationals opt for acquisitions in high informal institutional settings?	2021	European Journal of International Management	16	1		85	117			https://www.scopus.com/inward/record.uri?eid=2-s2.0-85112107406&doi=10.1504%2fEJIM.2021.116702&partnerID=40&md5=2b31d4c6f040dd9fa47f578f108c3ab6	Department of Management and Economics, University of Electronic Science and Technology of China, Sichuan, China; Department of Mathematics, Dormaa Senior High School, Brong-Ahafo, Ghana	Abubakari, Z., Department of Management and Economics, University of Electronic Science and Technology of China, Sichuan, China; Wang, M., Department of Management and Economics, University of Electronic Science and Technology of China, Sichuan, China; Abubakari, I., Department of Mathematics, Dormaa Senior High School, Brong-Ahafo, Ghana	Acquisition; Establishment mode; Green-field investment; Informal institutional distance; Institution-based view; Institutional distance; Institutions; International management; Related experience	Article	Scopus
Arslan A., Larimo J.	Greenfield investments or acquisitions: Impacts of institutional distance on establishment mode choice of multinational enterprises in emerging economies	2011	Journal of Global Marketing	24	4		345	356		48	https://www.scopus.com/inward/record.uri?eid=2-s2.0-80052562198&doi=10.1080%2f08911762.2011.602323&partnerID=40&md5=0cd0a9c4d20251d64cfbe6bc76d1f4bd	Department of Marketing, Faculty of Business Studies, University of Vaasa, P.O. Box 700, FIN-65101, Vaasa, Finland	Arslan, A., Department of Marketing, Faculty of Business Studies, University of Vaasa, P.O. Box 700, FIN-65101, Vaasa, Finland; Larimo, J., Department of Marketing, Faculty of Business Studies, University of Vaasa, P.O. Box 700, FIN-65101, Vaasa, Finland	Acquisitions; Emerging economies; Establishment mode choice; Formal institutional distance; Greenfield investments; Informal institutional distance	Article	Scopus
Passetti E., Battaglia M., Testa F., Heras-Saizarbitoria I.	Multiple control mechanisms for employee health and safety integration: effects and complementarity	2020	Accounting, Auditing and Accountability Journal	33	7		1595	1626		4	https://www.scopus.com/inward/record.uri?eid=2-s2.0-85087700897&doi=10.1108%2fAAAJ-11-2019-4277&partnerID=40&md5=a6333e1a73c1cb81f36499da7c39b066	Department of Economics and Management “Marco Fanno”, Centro di Ricerca Imprese, Mafie ed Economia (C.R.I.M.E.), University of Padova, Padova, Italy; Department of Management, University La Sapienza of Rome, Roma, Italy; Institute of Management, Scuola Superiore Sant'Anna, Pisa, Italy; Department of Management, University of the Basque Country, Bilbao, Spain	Passetti, E., Department of Economics and Management “Marco Fanno”, Centro di Ricerca Imprese, Mafie ed Economia (C.R.I.M.E.), University of Padova, Padova, Italy; Battaglia, M., Department of Management, University La Sapienza of Rome, Roma, Italy; Testa, F., Institute of Management, Scuola Superiore Sant'Anna, Pisa, Italy; Heras-Saizarbitoria, I., Department of Management, University of the Bas…	Action controls; Complementarity; Health and safety; Informal controls; Management control; Results controls	Article	Scopus
Schilling R.D., Aier S., Winter R.	Designing an artifact for informal control in enterprise architecture management	2019	40th International Conference on Information Systems, ICIS 2019							2	https://www.scopus.com/inward/record.uri?eid=2-s2.0-85114902607&partnerID=40&md5=58555686ee6c8911eacb4aaabbb5d685	Institute of Information Management, University of St.Gallen, St. Gallen, Switzerland	Schilling, R.D., Institute of Information Management, University of St.Gallen, St. Gallen, Switzerland; Aier, S., Institute of Information Management, University of St.Gallen, St. Gallen, Switzerland; Winter, R., Institute of Information Management, University of St.Gallen, St. Gallen, Switzerland	Action Design Research; Enterprise Architecture Management; Informal Control Mechanism	Conference Paper	Scopus
Zapata Campos M.J., Zapata P.	Switching Managua on! Connecting informal settlements to the formal city through household waste collection	2013	Environment and Urbanization	25	1		225	242		32	https://www.scopus.com/inward/record.uri?eid=2-s2.0-84875991230&doi=10.1177%2f0956247812468404&partnerID=40&md5=560d278c702f0f3efc43db3d83b77ba3	Gothenburg Research Institute, University of Gothenburg, PO Box 603, 405 30 Göteborg, Sweden; School of Public Administration, University of Gothenburg, PO Box 712, 405 30 Göteborg, Sweden	Zapata Campos, M.J., Gothenburg Research Institute, University of Gothenburg, PO Box 603, 405 30 Göteborg, Sweden; Zapata, P., School of Public Administration, University of Gothenburg, PO Box 712, 405 30 Göteborg, Sweden	action net; city management; informal city; Managua; waste management	Article	Scopus
Gutberlet J., Kain J.-H., Nyakinya B., Oloko M., Zapata P., Zapata Campos M.J.	Bridging Weak Links of Solid Waste Management in Informal Settlements	2017	Journal of Environment and Development	26	1		106	131		22	https://www.scopus.com/inward/record.uri?eid=2-s2.0-85011584132&doi=10.1177%2f1070496516672263&partnerID=40&md5=9463b07c166769899373a5f064e60654	University of Victoria, Canada; Chalmers University of Technology, Sweden; Department of Environment, City of Kisumu, Kenya; UNEP-Tongji IESD, Tongji University, Shanghai, China; Jaramogi Oginga Odinga University of Science and Technology, Kenya; University of Gothenburg, Sweden	Gutberlet, J., University of Victoria, Canada; Kain, J.-H., Chalmers University of Technology, Sweden; Nyakinya, B., Department of Environment, City of Kisumu, Kenya, UNEP-Tongji IESD, Tongji University, Shanghai, China; Oloko, M., Jaramogi Oginga Odinga University of Science and Technology, Kenya; Zapata, P., University of Gothenburg, Sweden; Zapata Campos, M.J., University of Gothenburg, Sweden	action net; household waste; informal settlement; Kenya; Kisumu; solid waste management; system dynamics	Article	Scopus
Abbott J.	An analysis of informal settlement upgrading and critique of existing methodological approaches	2002	Habitat International	26	3		303	315		72	https://www.scopus.com/inward/record.uri?eid=2-s2.0-0036263898&doi=10.1016%2fS0197-3975%2801%2900049-2&partnerID=40&md5=4847ed5348faacff51308c5767183e19	Department of Civil Engineering, University of Cape Town, Private Bag, Rondebosch, 7701, South Africa	Abbott, J., Department of Civil Engineering, University of Cape Town, Private Bag, Rondebosch, 7701, South Africa	Action planning; Holistic planning; Informal settlement upgrading; Microplanning; Plano global; Progressive improvement	Article	Scopus
Shezi B., Street R.A., Mathee A., Cele N., Ndabandaba S., Naidoo R.N.	Ergonomic risk assessment during an informal hand-made cookware operation: Extending an existing model	2021	International Journal of Environmental Research and Public Health	18	18	9459					https://www.scopus.com/inward/record.uri?eid=2-s2.0-85114394500&doi=10.3390%2fijerph18189459&partnerID=40&md5=8a2d3aadb492544a56721ab385b09c68	Environment and Health Research Unit, South African Medical Research Council, Johannesburg, 2094, South Africa; Department of Environmental Health, University of Johannesburg, Johannesburg, 2094, South Africa; Environment and Health Research Unit, South African Medical Research Council, Durban, 4000, South Africa; Discipline of Occupational and Environmental Health, University of KwaZulu-Natal, D…	Shezi, B., Environment and Health Research Unit, South African Medical Research Council, Johannesburg, 2094, South Africa, Department of Environmental Health, University of Johannesburg, Johannesburg, 2094, South Africa; Street, R.A., Environment and Health Research Unit, South African Medical Research Council, Durban, 4000, South Africa, Discipline of Occupational and Environmental Health, Unive…	Action priority matrix; Ergonomics; Hand-made cookware operation; Informal work; Risk assessment	Article	Scopus
De Carli B.	Micro-resilience and justice: co-producing narratives of change	2016	Building Research and Information	44	7		775	788		3	https://www.scopus.com/inward/record.uri?eid=2-s2.0-84984971123&doi=10.1080%2f09613218.2016.1213523&partnerID=40&md5=e7afa6d64075cfaaf3d0c2de104520de	School of Architecture, University of Sheffield, Western Bank, Sheffield, S10 2TN, United Kingdom	De Carli, B., School of Architecture, University of Sheffield, Western Bank, Sheffield, S10 2TN, United Kingdom	action research; adaptation; bottom-up approaches; housing; informal settlements; participation; resilience; self-organizing; shelter; social rights; urban regeneration	Article	Scopus
Gutberlet J.	Empowering collective recycling initiatives: Video documentation and action research with a recycling co-op in Brazil	2008	Resources, Conservation and Recycling	52	4		659	670		45	https://www.scopus.com/inward/record.uri?eid=2-s2.0-38049000227&doi=10.1016%2fj.resconrec.2007.08.006&partnerID=40&md5=43f3ad47b95b02d0541a604bd16612c4	University of Victoria, Department of Geography, P.O. Box 3050, V8W 3P5 Victoria, BC, Canada	Gutberlet, J., University of Victoria, Department of Geography, P.O. Box 3050, V8W 3P5 Victoria, BC, Canada	Action research; Brazil; Co-operative; Consumption; Informal sector; Participation; Policy; Poverty; Recycling; Video; Waste management	Article	Scopus
Gutberlet J., Baeder A.M., Pontuschka N.N., Felipone S.M.N., dos Santos T.L.F.	Participatory research revealing the work and occupational health hazards of cooperative recyclers in Brazil	2013	International Journal of Environmental Research and Public Health	10	10		4607	4627		36	https://www.scopus.com/inward/record.uri?eid=2-s2.0-84884780164&doi=10.3390%2fijerph10104607&partnerID=40&md5=2212f77d314531fbebad937f8ee17441	Department of Geography, University of Victoria, P.O. Box 3060, STN CSC, Victoria, BC V8W 3R4, Canada; University of São Paulo, USP, Avenida Universitária, 308, São Paulo, SP, CEP: 05508-000, Brazil; Department of Biology, University Foundation Santo André, FSA, Avenida Príncipe de Gales, 821, Santo André, SP, CEP: 09060-650, Brazil; University of São Paulo, USP, Av. Da Universidade, 308, CEP: 05…	Gutberlet, J., Department of Geography, University of Victoria, P.O. Box 3060, STN CSC, Victoria, BC V8W 3R4, Canada, University of São Paulo, USP, Avenida Universitária, 308, São Paulo, SP, CEP: 05508-000, Brazil; Baeder, A.M., Department of Biology, University Foundation Santo André, FSA, Avenida Príncipe de Gales, 821, Santo André, SP, CEP: 09060-650, Brazil; Pontuschka, N.N., University of Sã…	Action research; Brazil; Environmental education; Informal recycling; Occupational health; Participation; Recycling cooperative	Article	Scopus
Banana E., Chikoti P., Harawa C., McGranahan G., Mitlin D., Stephen S., Schermbrucker N., Shumba F., Walnycki A.	Sharing reflections on inclusive sanitation	2015	Environment and Urbanization	27	1		19	34		15	https://www.scopus.com/inward/record.uri?eid=2-s2.0-84927754302&doi=10.1177%2f0956247815569702&partnerID=40&md5=9b7f12dcca7c5be9ef0a6556044ea92f	Zimbabwe Trust, United Kingdom; C CODE, United Kingdom; IIED, United Kingdom; IIED, 80–86 Gray’s Inn Road, London, WC1X 8NH, United Kingdom; Centre for Community Initiatives (CCI), Tanzania; Copperbelt University, Zambia; IIED, United Kingdom	Banana, E., Zimbabwe Trust, United Kingdom; Chikoti, P., C CODE, United Kingdom; Harawa, C., C CODE, United Kingdom; McGranahan, G., IIED, United Kingdom; Mitlin, D., IIED, 80–86 Gray’s Inn Road, London, WC1X 8NH, United Kingdom; Stephen, S., Centre for Community Initiatives (CCI), Tanzania; Schermbrucker, N.; Shumba, F., Copperbelt University, Zambia; Walnycki, A., IIED, United Kingdom	action research; citizen–state relations; federations; inclusion; informal settlements; Shack/Slum Dwellers International (SDI); urban sanitation; water, sanitation and hygiene (WASH)	Article	Scopus
Fitchett A.	Suds for managing surface water in Diepsloot informal settlement, Johannesburg, South Africa	2017	Water SA	43	2		310	322		2	https://www.scopus.com/inward/record.uri?eid=2-s2.0-85018728684&doi=10.4314%2fwsa.v43i2.14&partnerID=40&md5=797de8dc79388446c66bceab344f1492	School of Civil and Environmental Engineering, University of the Witwatersrand, WITS, Private Bag X32050, South Africa	Fitchett, A., School of Civil and Environmental Engineering, University of the Witwatersrand, WITS, Private Bag X32050, South Africa	Action research; Diepsloot; Informal settlements; SuDS; Water quality	Article	Scopus
Koch H., Green G., Hitchcock J., Mahid Z., Garner S., Young P.	Collaborating for the good: Improving health in India's slums with mobile technology	2018	International Conference on Information Systems 2018, ICIS 2018								https://www.scopus.com/inward/record.uri?eid=2-s2.0-85062565757&partnerID=40&md5=d802db07a85bba75cf07b2daad3657bb	Baylor University, 1 Bear Place #98005, Waco, TX 76798, United States; Washington State University, Pullman, WA 99163, United States; Baylor University, 333 Washington Av. DallasTX 75246, United States	Koch, H., Baylor University, 1 Bear Place #98005, Waco, TX 76798, United States; Green, G., Baylor University, 1 Bear Place #98005, Waco, TX 76798, United States; Hitchcock, J., Baylor University, 1 Bear Place #98005, Waco, TX 76798, United States; Mahid, Z., Washington State University, Pullman, WA 99163, United States; Garner, S., Baylor University, 333 Washington Av. DallasTX 75246, United Sta…	Action research; Enabling control; Informal control; Marginalized population; Social good	Conference Paper	Scopus
Nilvarangkul K., Arphorn S., Smith J.F., Phajan T., Kessomboon N., Thaewnongiew K.	Developing primary care occupational health services for informal sector workers in Thailand	2016	Action Research	14	2		113	131		5	https://www.scopus.com/inward/record.uri?eid=2-s2.0-84976546172&doi=10.1177%2f1476750315574351&partnerID=40&md5=8efe2023502f597e7bf2ab202ace0a18	Faculty of Nursing, Research and Training Center for Enhancing Quality of Life of Working-Age People, Khon Kaen University, Thailand; Faculty of Public Health, Mahidol University, Thailand; Faculty of Medicine, Khon Kaen University, Thailand; Sirindhorn College of Public Health, Khon Kaen, Thailand; Faculty of Pharmaceutical Sciences, Khon Kaen University, Thailand; Office of Disease Prevention a…	Nilvarangkul, K., Faculty of Nursing, Research and Training Center for Enhancing Quality of Life of Working-Age People, Khon Kaen University, Thailand; Arphorn, S., Faculty of Public Health, Mahidol University, Thailand; Smith, J.F., Faculty of Medicine, Khon Kaen University, Thailand; Phajan, T., Sirindhorn College of Public Health, Khon Kaen, Thailand; Kessomboon, N., Faculty of Pharmaceutical …	Action research; informal sector workers; primary occupational health care services; village health volunteers	Article	Scopus
Hipp J.R., Wickes R.	Problems, perceptions and actions: An interdependent process for generating informal social control	2018	Social Science Research	73			107	125		7	https://www.scopus.com/inward/record.uri?eid=2-s2.0-85046115352&doi=10.1016%2fj.ssresearch.2018.03.015&partnerID=40&md5=b6cc4ea4e8212140b9ad35d04b63541e	Department of Criminology, Law and Society and Department of Sociology, University of California, Irvine, United States; School of Social Sciences, Monash UniversityVictoria, Australia	Hipp, J.R., Department of Criminology, Law and Society and Department of Sociology, University of California, Irvine, United States; Wickes, R., School of Social Sciences, Monash UniversityVictoria, Australia	Action; Collective efficacy; Disorder; Neighborhoods; Networks	Article	Scopus
Stuchtey M.R., Dixon B., Danielson J., Hale J., Wiplinger D., Bai P.	Project stop: City partnerships to prevent ocean plastics in Indonesia	2019	Field Actions Science Report	2019	Special Issue 19		86	91		1	https://www.scopus.com/inward/record.uri?eid=2-s2.0-85075650431&partnerID=40&md5=be222d5cbbed7106a2b7fec89ee982ed	SYSTEMIQ, Resource Strategy and Management, University of Innsbruck, Innovation Lab for Sustainability, Austria; SYSTEMIQ, Austria; Borealis, Austria; Veolia, Austria	Stuchtey, M.R., SYSTEMIQ, Resource Strategy and Management, University of Innsbruck, Innovation Lab for Sustainability, Austria; Dixon, B., SYSTEMIQ, Austria; Danielson, J., SYSTEMIQ, Resource Strategy and Management, University of Innsbruck, Innovation Lab for Sustainability, Austria; Hale, J., SYSTEMIQ, Resource Strategy and Management, University of Innsbruck, Innovation Lab for Sustainability…	Action-innovation partnerships; Informal sector; Plastic value chain; Zero leakage system	Article	Scopus
Colombier R., Deluc B., Rachmuhl V., Piantoni C.	Addressing informal urbanization in French Guyana-An innovative approach in Saint-Laurent-Du-Maroni [Relever le défi de l'habitat spontané en Guyane Une expérimentation à Saint-Laurent-du-Maroni]	2017	Territoire en Mouvement		36						https://www.scopus.com/inward/record.uri?eid=2-s2.0-85041600921&doi=10.4000%2ftem.4307&partnerID=40&md5=f3e566ec0778dfb91b9372cae725c24f	Campus du Jardin Tropical, 45bis avenue de la Belle Gabrielle, Nogent-sur-Marne Cedex, 94736, France; Programmes Urbains et Habitat, 45 bis, avenue de la Belle Gabrielle, Nogent-sur-Marne Cedex, 94736, France; GRET, France	Colombier, R., Campus du Jardin Tropical, 45bis avenue de la Belle Gabrielle, Nogent-sur-Marne Cedex, 94736, France, Programmes Urbains et Habitat, 45 bis, avenue de la Belle Gabrielle, Nogent-sur-Marne Cedex, 94736, France; Deluc, B., GRET, France; Rachmuhl, V., GRET, France; Piantoni, C.	Action-research; Alternative servicing and layout strategy of land; French Guyana; Informal settlements; Saint-Laurent du Maroni	Review	Scopus
Prescott M.F., Ramirez-Lovering D., Hamacher A.	RISE planetary health data platform: Applied challenges in the development of an interdisciplinary data visualisation platform	2020	Journal of Digital Landscape Architecture	2020	5		567	574			https://www.scopus.com/inward/record.uri?eid=2-s2.0-85087873826&doi=10.14627%2f537690058&partnerID=40&md5=d1b2e83bf4b0952d8c0efd1f2920f93b	Monash University, Department of Architecture & Informal Cities Lab, Faculty of Art, Design & Architecture, Melbourne, Australia; Monash University, Department of Architecture & Informal Cities Lab, Faculty of Art, Design & Architecture, Melbourne, Australia; Monash University, Immersive Visualisation Platform, Melbourne, Australia	Prescott, M.F., Monash University, Department of Architecture & Informal Cities Lab, Faculty of Art, Design & Architecture, Melbourne, Australia; Ramirez-Lovering, D., Monash University, Department of Architecture & Informal Cities Lab, Faculty of Art, Design & Architecture, Melbourne, Australia; Hamacher, A., Monash University, Immersive Visualisation Platform, Melbourne, Australia	Action-research; Data visualisation platform; Informal settlement; Interdisciplinary; Landscape architecture; Planetary health	Article	Scopus
Boza S., Mora M., Osorio F., Muñoz J.	Family farmers' reluctance toward incorporating into the formal economy [La reticencia de los agricultores familiares respecto a su inserción en la economía formal]	2018	Economia Agraria y Recursos Naturales	18	2		75	92		1	https://www.scopus.com/inward/record.uri?eid=2-s2.0-85059901411&doi=10.7201%2fearn.2018.02.04&partnerID=40&md5=0d4c6c99174c4aac50fe68fade341cd4	Dpt. of Agricultural Economics, Faculty of Agricultural Sciences and Institute of International Studies, University of Chile, Santiago, Chile; Dpt. of Agricultural Economics, Faculty of Agricultural Sciences, University of Chile, Santiago, Chile	Boza, S., Dpt. of Agricultural Economics, Faculty of Agricultural Sciences and Institute of International Studies, University of Chile, Santiago, Chile; Mora, M., Dpt. of Agricultural Economics, Faculty of Agricultural Sciences, University of Chile, Santiago, Chile; Osorio, F., Dpt. of Agricultural Economics, Faculty of Agricultural Sciences, University of Chile, Santiago, Chile; Muñoz, J., Dpt. …	Actitudes de los agricultores; Agricultura familiar y de pequeña escala; Chile; Chile; Economía informal; Farmers' attitudes; Informal economy; Small-scale and family farming	Article	Scopus
Williams C.C., Round J.	Beyond hierarchical representations of the formal/informal employment dualism: Some lessons from Ukraine	2009	European Societies	11	1		77	101		7	https://www.scopus.com/inward/record.uri?eid=2-s2.0-58949086782&doi=10.1080%2f14616690801961819&partnerID=40&md5=475381727fce95702c502aa2000971ad	School of Management, University of Sheffield, Sheffield, United Kingdom	Williams, C.C., School of Management, University of Sheffield, Sheffield, United Kingdom; Round, J., School of Management, University of Sheffield, Sheffield, United Kingdom	Active citizenship; Economic development; Informal economy; Social cohesion; Ukraine	Article	Scopus
Williams C.C.	A critical evaluation of public policy towards undeclared work in the european union	2008	Journal of European Integration	30	2		273	290		22	https://www.scopus.com/inward/record.uri?eid=2-s2.0-85044897621&doi=10.1080%2f07036330802005490&partnerID=40&md5=d463564b76abc42d1288053ac7621090	School of Management, University of Sheffield, Sheffield, United Kingdom	Williams, C.C., School of Management, University of Sheffield, Sheffield, United Kingdom	Active citizenship; enterprise culture; European Union; informal sector; public policy; tax compliance	Article	Scopus
Löffel S.A., Walls R.S.	Determination of water application rates required for communities to suppress post-flashover informal settlement fires based on numerical modelling and experimental tests	2020	Fire and Materials	44	5		609	623		1	https://www.scopus.com/inward/record.uri?eid=2-s2.0-85082816213&doi=10.1002%2ffam.2825&partnerID=40&md5=da40d28fda6c662f48d3c5a21ef0d7b5	Stellenbosch University, Department of Civil Engineering, Stellenbosch, South Africa	Löffel, S.A., Stellenbosch University, Department of Civil Engineering, Stellenbosch, South Africa; Walls, R.S., Stellenbosch University, Department of Civil Engineering, Stellenbosch, South Africa	active fire protection; computational fluid dynamics modelling; full-scale experiments; informal settlement fires; numerical modelling; poverty; slums	Article	Scopus
Löffel S., Walls R.	Development of a full-scale testing methodology for benchmarking fire suppression systems for use in informal settlement dwellings	2020	International Journal of Disaster Risk Reduction	45		101451				4	https://www.scopus.com/inward/record.uri?eid=2-s2.0-85077746707&doi=10.1016%2fj.ijdrr.2019.101451&partnerID=40&md5=2d2184d6c3d5ede108ea823d54b0cee3	Fire Engineering Research Unit, Stellenbosch University, Stellenbosch, South Africa	Löffel, S., Fire Engineering Research Unit, Stellenbosch University, Stellenbosch, South Africa; Walls, R., Fire Engineering Research Unit, Stellenbosch University, Stellenbosch, South Africa	Active fire protection; Fire dynamics; Full-scale experiments; Informal settlement fires	Article	Scopus
El-Dorghamy A., Mosa A.I.	Exploring Children's Travel to School in Upgraded Informal Settlements: A Qualitative Case Study of Ezbet El-Haggana	2016	Transportation Research Procedia	14			1277	1286		2	https://www.scopus.com/inward/record.uri?eid=2-s2.0-84991201562&doi=10.1016%2fj.trpro.2016.05.200&partnerID=40&md5=fe1ae852630d8bd82a1d0200d6b29ac9	Institute of Geography, Humboldt University, Germany; MENA Centre of Excellence, International Association for Public Transport (UITP), United Arab Emirates	El-Dorghamy, A., Institute of Geography, Humboldt University, Germany; Mosa, A.I., MENA Centre of Excellence, International Association for Public Transport (UITP), United Arab Emirates	Active School Travel (AST); children; gender; informal settlements; motility; paratransit; public transport; travel behaviour	Conference Paper	Scopus
Quispe Fernández G.M., Tapia Muñoz M., Ayaviri Nina D., Villa Villa M., Borja Lombeida M.E., Lema Espinoza M.	Causes of informal commerce and tax evasion in intermediate cities [Causas del comercio informal y la evasión tributaria en ciudades intermedias]	2018	Espacios	39	41				17		https://www.scopus.com/inward/record.uri?eid=2-s2.0-85055951026&partnerID=40&md5=7ea7f1dbefade8434b019390f406ebb9	Facultad de Ciencias Políticas y Administrativas, Universidad Nacional de Chimborazo, Ecuador	Quispe Fernández, G.M., Facultad de Ciencias Políticas y Administrativas, Universidad Nacional de Chimborazo, Ecuador; Tapia Muñoz, M., Facultad de Ciencias Políticas y Administrativas, Universidad Nacional de Chimborazo, Ecuador; Ayaviri Nina, D., Facultad de Ciencias Políticas y Administrativas, Universidad Nacional de Chimborazo, Ecuador; Villa Villa, M., Facultad de Ciencias Políticas y Admin…	Actividad económica; Comercio informal; Economic activity; Economía informal; Evasión tributaria; Informal commerce; Informal economy; Riobamba; Riobamba; Tax evasion	Article	Scopus
Rachok D.	"Nothing about us without us": Sex workers' informal political practices in Ukraine	2019	Anthropologica	61	2		261	269			https://www.scopus.com/inward/record.uri?eid=2-s2.0-85079383028&doi=10.3138%2fanth.2018-0055.r2&partnerID=40&md5=5ce17a4da61c48276a907889872de1f0	Department of Anthropology, Indiana University, Bloomington, IN, United States	Rachok, D., Department of Anthropology, Indiana University, Bloomington, IN, United States	Activism; Community empowerment; Informality; Political participation; Postsocialism; Sex work; Ukraine	Review	Scopus
Datta R.	On Their Own: Development strategies of the self-employed women’s association (SEWA) in India	2000	Development (Basingstoke)	43	4		51	55		7	https://www.scopus.com/inward/record.uri?eid=2-s2.0-0034496845&doi=10.1057%2fpalgrave.development.1110196&partnerID=40&md5=c11a2a2aeea793ee40ebfd8b8e7689c7	Monmouth University, United States	Datta, R., Monmouth University, United States	Activism; Co-operatives; Credit; Education; Informal sector; Trade unions	Article	Scopus
Gillespie T.	From quiet to bold encroachment: contesting dispossession in Accra’s informal sector	2017	Urban Geography	38	7		974	992		31	https://www.scopus.com/inward/record.uri?eid=2-s2.0-84973160866&doi=10.1080%2f02723638.2016.1191792&partnerID=40&md5=39178f681838884e76c10627d5187a19	Department of Geography, University of Sheffield, Sheffield, United Kingdom	Gillespie, T., Department of Geography, University of Sheffield, Sheffield, United Kingdom	activism; informality; quiet encroachment; squatting; Street hawking; urban governance	Article	Scopus
Depraetere A., Oosterlynck S.	‘I finally found my place’: a political ethnography of the Maximiliaan refugee camp in Brussels	2017	Citizenship Studies	21	6		693	709		23	https://www.scopus.com/inward/record.uri?eid=2-s2.0-85021223332&doi=10.1080%2f13621025.2017.1341653&partnerID=40&md5=9bb5160fbd6998e03f645c21b811df3f	Department of Sociology, University of Antwerp & Department of Educational Sciences, Catholic University of Leuven, Leuven, Belgium; Department of Sociology, University of Antwerp, Antwerpen, Belgium	Depraetere, A., Department of Sociology, University of Antwerp & Department of Educational Sciences, Catholic University of Leuven, Leuven, Belgium; Oosterlynck, S., Department of Sociology, University of Antwerp, Antwerpen, Belgium	Activist citizenship; informality; migration; political subjectification	Article	Scopus
Incaltarau C., Maha L.-G.	The effects induced by the recent economic crisis on the labour market policies in Romania	2014	Revista de Cercetare si Interventie Sociala	47			44	66		3	https://www.scopus.com/inward/record.uri?eid=2-s2.0-84912074195&partnerID=40&md5=bdfc20d372ccd82c905cc420a0ad66cd	Alexandru Ioan Cuza University of Iasi, Centre for European Studies, Iasi, Romania; Alexandru Ioan Cuza University of Iasi, Department of Economics and International Relations, Economics and Business Administration, Iasi, Romania	Incaltarau, C., Alexandru Ioan Cuza University of Iasi, Centre for European Studies, Iasi, Romania; Maha, L.-G., Alexandru Ioan Cuza University of Iasi, Department of Economics and International Relations, Economics and Business Administration, Iasi, Romania	Activity rate; Economic crisis; Informal economy; Labour market policy; Unemployment	Article	Scopus
Browning C.R., Calder C.A., Boettner B., Smith A.	ECOLOGICAL NETWORKS AND URBAN CRIME: THE STRUCTURE OF SHARED ROUTINE ACTIVITY LOCATIONS AND NEIGHBORHOOD-LEVEL INFORMAL CONTROL CAPACITY	2017	Criminology	55	4		754	778		13	https://www.scopus.com/inward/record.uri?eid=2-s2.0-85033779715&doi=10.1111%2f1745-9125.12152&partnerID=40&md5=4e649ec69c5e05e294a6da6a07a79b0a	The Ohio State University, United States	Browning, C.R., The Ohio State University, United States; Calder, C.A., The Ohio State University, United States; Boettner, B., The Ohio State University, United States; Smith, A., The Ohio State University, United States	activity space; ecological network; neighborhoods; social disorganization; social networks	Article	Scopus
Perold R., Donaldson R., Devisch O.	Architecture in Southern African informal settlements: A contextually appropriate intervention	2019	Urbani Izziv	30			96	111		2	https://www.scopus.com/inward/record.uri?eid=2-s2.0-85069568112&doi=10.5379%2furbani-izziv-en-2019-30-supplement-007&partnerID=40&md5=a66513087086550927abd8ad6c111a83	Department of Architectural Technology and Interior Design, Cape Peninsula University of Technology, Cape Town, South Africa; Department of Geography and Environmental Studies, Stellenbosch University, Stellenbosch, South Africa; Faculty of Architecture and Art, Hasselt University, Diepenbeek, Belgium	Perold, R., Department of Architectural Technology and Interior Design, Cape Peninsula University of Technology, Cape Town, South Africa; Donaldson, R., Department of Geography and Environmental Studies, Stellenbosch University, Stellenbosch, South Africa; Devisch, O., Faculty of Architecture and Art, Hasselt University, Diepenbeek, Belgium	Activity theory; Architectural practices; In situ upgradings; Informal settlements; Live projects; Sustainable urbanism	Article	Scopus
Silveira A., Junier S., Hüesker F., Qunfang F., Rondorf A.	Organizing cross-sectoral collaboration in river basin management: case studies from the Rhine and the Zhujiang (Pearl River) basins	2016	International Journal of River Basin Management	14	3		299	315		4	https://www.scopus.com/inward/record.uri?eid=2-s2.0-84974823979&doi=10.1080%2f15715124.2016.1170692&partnerID=40&md5=bb7241a3bfdf1fa1a68348c50cee388b	Department of Geography, University of Cambridge, Downing Place, Cambridge, CB2 3EN, United Kingdom; Delft University of Technology, Faculty of Civil Engineering and Geosciences, Stevinweg 1, Delft, 2628 CN, Netherlands; Leibniz Institute for Regional Development and Structural Planning (IRS), Flakenstrasse 28–31, Erkner, 15537, Germany; Pearl River Hydraulic Research Institute, Tianhe, Guangzhou…	Silveira, A., Department of Geography, University of Cambridge, Downing Place, Cambridge, CB2 3EN, United Kingdom; Junier, S., Delft University of Technology, Faculty of Civil Engineering and Geosciences, Stevinweg 1, Delft, 2628 CN, Netherlands; Hüesker, F., Leibniz Institute for Regional Development and Structural Planning (IRS), Flakenstrasse 28–31, Erkner, 15537, Germany; Qunfang, F., Pearl R…	actor networks; Cross-sectoral collaboration; informal institutions; institutional interplay; river basin management; role of the state	Article	Scopus
Miles S.B., Green R.A., Svekla W.	Disaster risk reduction capacity assessment for precarious settlements in Guatemala City	2012	Disasters	36	3		365	381		20	https://www.scopus.com/inward/record.uri?eid=2-s2.0-84862492165&doi=10.1111%2fj.1467-7717.2011.01267.x&partnerID=40&md5=01bb0db44f8996204d0b9a16141f90af	The Resilience Institute, Huxley College of the Environment, Western Washington University, United States	Miles, S.B., The Resilience Institute, Huxley College of the Environment, Western Washington University, United States; Green, R.A., The Resilience Institute, Huxley College of the Environment, Western Washington University, United States; Svekla, W.	Actor-network theory; Capacity building; Disaster risk reduction; Guatemala; Informal settlements	Article	Scopus
Lamla J., Laser S.	Sustainable consumption in collectives of transnational value chains: The dynamics of reassembling electronic waste in its political economy [La consommation durable dans le collectif de création de valeur transnational. Les dynamiques d’association dans l’économie politique des déchets électroniques] [Nachhaltiger Konsum im transnationalen Wertschöpfungskollektiv. Versammlungsdynamiken in der Po…	2016	Berliner Journal fur Soziologie	26	2		249	271			https://www.scopus.com/inward/record.uri?eid=2-s2.0-85011407732&doi=10.1007%2fs11609-017-0318-6&partnerID=40&md5=651ec77973410dbac9d87e2aff2e344e	Fachbereich 05: Gesellschaftswissenschaften, Fachgebiet Soziologische Theorie, Universität Kassel, Nora-Platiel-Str. 5, Kassel, 34109, Germany	Lamla, J., Fachbereich 05: Gesellschaftswissenschaften, Fachgebiet Soziologische Theorie, Universität Kassel, Nora-Platiel-Str. 5, Kassel, 34109, Germany; Laser, S., Fachbereich 05: Gesellschaftswissenschaften, Fachgebiet Soziologische Theorie, Universität Kassel, Nora-Platiel-Str. 5, Kassel, 34109, Germany	Actor-network theory; Consumption; Electronic waste; India; Informal sector; Political economy; Sustainability; Value chains	Article	Scopus
Kuanr C.	Informal Human Settlements, Big Data and Social Theory in Morocco (Workshop Paper)	2020	Proceedings - 2020 IEEE 6th International Conference on Multimedia Big Data, BigMM 2020			9232498	494	500			https://www.scopus.com/inward/record.uri?eid=2-s2.0-85097212939&doi=10.1109%2fBigMM50055.2020.00082&partnerID=40&md5=af2db85b1bfd762cd2108a6fd2753d2e	University of Chicago, United States	Kuanr, C., University of Chicago, United States	Actor-Network Theory; development policies; Informal Settlements; Morocco	Conference Paper	Scopus
Grabher G.	Networks	2009	International Encyclopedia of Human Geography				405	413		3	https://www.scopus.com/inward/record.uri?eid=2-s2.0-84906055427&doi=10.1016%2fB978-008044910-4.00209-1&partnerID=40&md5=20b987e789e97aee87c21227661d423d	University of Bonn, Bonn, Germany	Grabher, G., University of Bonn, Bonn, Germany	Actor-network theory; Embeddedness; Governance approach; Informal networks; Post-structuralism; Project networks; Regional networks; Social network analysis; Strategic networks; Strength of ties; Structural equivalence; Structural holes; Tertius gaudens; Trust	Book Chapter	Scopus
Cardoso B., Hirata D.	Inscription devices and public order networks: Convergences between actor-network theory (ANT) and Foucault [Dispositivos de inscrição e redes de ordenamento público: Uma aproximação entre a teoria do ator-rede (ANT) e Foucault]	2017	Sociologia e Antropologia	7	1		77	103			https://www.scopus.com/inward/record.uri?eid=2-s2.0-85032955939&doi=10.1590%2f2238-38752017v714&partnerID=40&md5=5f785bb4bd666e65d026c16bbf44c9c9	Universidade Federal do Rio de Janeiro (UFRJ), Departamento de Sociologia, Rio de Janeiro, RJ, Brazil; Universidade Federal Fluminense (UFF), Departamento de Sociologia e Metodologia em Ciências Sociais, Niterói, RJ, Brazil	Cardoso, B., Universidade Federal do Rio de Janeiro (UFRJ), Departamento de Sociologia, Rio de Janeiro, RJ, Brazil; Hirata, D., Universidade Federal Fluminense (UFF), Departamento de Sociologia e Metodologia em Ciências Sociais, Niterói, RJ, Brazil	Actor-network theory; Foucault; Governmentality; Informal market; Inscription procedures	Article	Scopus
Lombart M., Pierrat K., Redon M.	Port-au-prince: A haitian projectorat or questioning the urbanism of humanitarian projects [port-au-prince : Un projectorat haïtien ou l'urbanisme de projets humanitaires en question]	2014	Cahiers des Ameriques Latines		75		97	123		2	https://www.scopus.com/inward/record.uri?eid=2-s2.0-84983296770&doi=10.4000%2fcal.3142&partnerID=40&md5=06eab2d5cdbb99859a156974988b29e5	Université Paris I Panthéon-Sorbonne, France; Laboratoires Pléiade Cresc et UMR Prodig, Université Paris XIII, France	Lombart, M., Université Paris I Panthéon-Sorbonne, France; Pierrat, K., Université Paris I Panthéon-Sorbonne, France; Redon, M., Laboratoires Pléiade Cresc et UMR Prodig, Université Paris XIII, France	Actors of humanitarian aid; City; Electricity; Fragmentation; Governance; Informality; NGO; Projectorat; Projects; Sustainability; Urban services; Urbanism; Waste management	Article	Scopus
Stamm C., Zinsou-Klassou K., Desse R.-P.	Informal trade: Development of approaches in time and space [Le commerce informel : Évolution des approches dans le temps et dans l'espace]	2016	BSGLg	66			65	70		1	https://www.scopus.com/inward/record.uri?eid=2-s2.0-85016315505&partnerID=40&md5=cc01edf4e0364ca3861d4fe8f1db1c01	Universidad de Chile, Département de Géographie, Portugal 84, Santiago, Chile; Université de Lomé, Faculté des Sciences de L'Homme et de la Société, Département de Géographie, 2 BP 20659 Lomé 2, Togo; Laboratoire Géoarchitecture (EA 2219), Université de Bretagne Occidentale, Département de Géographie, Faculté Victor Segalen, 20, rue Duquesne, Brest Cedex 03, 29 238, France	Stamm, C., Universidad de Chile, Département de Géographie, Portugal 84, Santiago, Chile; Zinsou-Klassou, K., Université de Lomé, Faculté des Sciences de L'Homme et de la Société, Département de Géographie, 2 BP 20659 Lomé 2, Togo; Desse, R.-P., Laboratoire Géoarchitecture (EA 2219), Université de Bretagne Occidentale, Département de Géographie, Faculté Victor Segalen, 20, rue Duquesne, Brest Ced…	Actors; City; Networks; Street vending; Urban transformation	Article	Scopus
Musungu K., Drivdal L., Smit J.	Collecting flooding and vulnerability information in informal settlements: The governance of knowledge production	2016	South African Geographical Journal	98	1		84	103		5	https://www.scopus.com/inward/record.uri?eid=2-s2.0-84958059182&doi=10.1080%2f03736245.2015.1117013&partnerID=40&md5=97c16a2c3e6c9f003bcbe3bbcd02d7b1	Department of Civil Engineering and Surveying, Cape Peninsula University of Technology, Cape Town, South Africa; Faculty of Law, Centre of Criminology, University of Cape Town, Cape Town, South Africa; Department of Architecture, Planning and Geomatics, University of Cape Town, Cape Town, South Africa	Musungu, K., Department of Civil Engineering and Surveying, Cape Peninsula University of Technology, Cape Town, South Africa; Drivdal, L., Faculty of Law, Centre of Criminology, University of Cape Town, Cape Town, South Africa; Smit, J., Department of Architecture, Planning and Geomatics, University of Cape Town, Cape Town, South Africa	actors; collaboration; governance; informal settlements; knowledge creation	Article	Scopus
Nurunnabi M.	Tax Evasion and the Role of the State Actor(s) in Bangladesh	2019	International Journal of Public Administration	42	10		823	839		2	https://www.scopus.com/inward/record.uri?eid=2-s2.0-85053870230&doi=10.1080%2f01900692.2018.1520245&partnerID=40&md5=beef1e6bbaf04b569b6d3ffed4ffc3be	St Antony’s College, University of Oxford, Oxford, United Kingdom; College of Business Administration, Prince Sultan University, Riyadh, Saudi Arabia	Nurunnabi, M., St Antony’s College, University of Oxford, Oxford, United Kingdom, College of Business Administration, Prince Sultan University, Riyadh, Saudi Arabia	actors; income tax ordinance; informal economy; policy; Tax evasion	Article	Scopus
Belloni M., Fravega E., Giudici D.	Outside the asylum reception system: Marginality and autonomy within informal refugee settlements [Fuori dall'accoglienza: Insediamenti informali di rifugiati tra marginalita e autonomia]	2020	Politiche Sociali	7	2		225	244		3	https://www.scopus.com/inward/record.uri?eid=2-s2.0-85092540169&doi=10.7389%2f97987&partnerID=40&md5=4b6303afe0743e1132492abd41d905d7	Flemish Research Foundation, University of Antwerp, Belgium; HOASI, Università di Trento, Italy	Belloni, M., Flemish Research Foundation, University of Antwerp, Belgium; Fravega, E., HOASI, Università di Trento, Italy; Giudici, D., HOASI, Università di Trento, Italy	Acts of citizenship; Evictions; Migrants' squatting; Securitarian narratives; Urban informality	Article	Scopus
Jones K.D.J., Hachmeister C.U., Khasira M., Cox L., Schoenmakers I., Munyi C., Nassir H.S., Hünten-Kirsch B., Prentice A., Berkley J.A.	Vitamin D deficiency causes rickets in an urban informal settlement in Kenya and is associated with malnutrition	2018	Maternal and Child Nutrition	14	1	e12452				10	https://www.scopus.com/inward/record.uri?eid=2-s2.0-85018271704&doi=10.1111%2fmcn.12452&partnerID=40&md5=787e8a9d9e3961e97e38151641720dbf	KEMRI-Wellcome Trust Research Programme, Kenya; Section of Paediatrics and Centre for Global Health Research, Imperial College, London, United Kingdom; Baraka Health Centre, German Doctors Nairobi, Nairobi, Kenya; MRC Human Nutrition Research, Elsie Widdowson Laboratory, Cambridge, United Kingdom; Department of Medicine, Faculty of Medicine and Health Science, University of East Anglia, Norwich, …	Jones, K.D.J., KEMRI-Wellcome Trust Research Programme, Kenya, Section of Paediatrics and Centre for Global Health Research, Imperial College, London, United Kingdom; Hachmeister, C.U.; Khasira, M., KEMRI-Wellcome Trust Research Programme, Kenya; Cox, L., MRC Human Nutrition Research, Elsie Widdowson Laboratory, Cambridge, United Kingdom; Schoenmakers, I., MRC Human Nutrition Research, Elsie Widd…	acute malnutrition; Africa; poverty; rickets; urbanization; vitamin D	Article	Scopus
Breiman R.F., Olack B., Shultz A., Roder S., Kimani K., Feikin D.R., Burke H.	Healthcare-use for major infectious disease syndromes in an informal settlement in Nairobi, Kenya	2011	Journal of Health, Population and Nutrition	29	2		123	133		38	https://www.scopus.com/inward/record.uri?eid=2-s2.0-79953095975&doi=10.3329%2fjhpn.v29i2.7854&partnerID=40&md5=67511be986850643e95c5a01dc35c152	International Emerging Infections Program, CDC-Kenya Medical Research Institute, Nairobi, Kenya	Breiman, R.F., International Emerging Infections Program, CDC-Kenya Medical Research Institute, Nairobi, Kenya; Olack, B., International Emerging Infections Program, CDC-Kenya Medical Research Institute, Nairobi, Kenya; Shultz, A., International Emerging Infections Program, CDC-Kenya Medical Research Institute, Nairobi, Kenya; Roder, S., International Emerging Infections Program, CDC-Kenya Medica…	Acute Respiratory infection; Diarrhoeal diseases; Febrile illness; Healthcare-seeking; Healthcareuse; Informal settlements; Kenya; Pneumonia; Slums; Urbanization	Article	Scopus
Delipalla S.	Commodity tax structure and informal activity	2009	Bulletin of Economic Research	61	3		283	294		7	https://www.scopus.com/inward/record.uri?eid=2-s2.0-67649687841&doi=10.1111%2fj.1467-8586.2009.00306.x&partnerID=40&md5=16f617af7d4639784c176bb9717cdc34	University of Macedonia (Economic and Social Sciences), 156 Egnatia Street, Thessaloniki 540 06, Greece	Delipalla, S., University of Macedonia (Economic and Social Sciences), 156 Egnatia Street, Thessaloniki 540 06, Greece	Ad valorem taxes; Informality; Specific taxes	Article	Scopus
Carpentier N., Pomey M.-P., Contreras R., Olazabal I.	Social care interface in early-stage dementia: Practitioners' perspectives on the links between formal and informal networks	2008	Journal of Aging and Health	20	6		710	738		14	https://www.scopus.com/inward/record.uri?eid=2-s2.0-49749140119&doi=10.1177%2f0898264308321025&partnerID=40&md5=2e70a5f1ac0e2e32e1cfcc08b5b0ce58	Institut Universitaire de Gériatrie de Montréal, QC, Canada; Université de Montréal, QC, Canada; CREGÉS, CSSS Cavendish, Montréal, QC, Canada; Institut Universitaire de Gériatrie de Montréal, 4565, chemin Queen-Mary, Montréal, QC H3W 1W5, Canada	Carpentier, N., Institut Universitaire de Gériatrie de Montréal, QC, Canada, Institut Universitaire de Gériatrie de Montréal, 4565, chemin Queen-Mary, Montréal, QC H3W 1W5, Canada; Pomey, M.-P., Université de Montréal, QC, Canada; Contreras, R., Institut Universitaire de Gériatrie de Montréal, QC, Canada; Olazabal, I., CREGÉS, CSSS Cavendish, Montréal, QC, Canada	AD; Care interface; Practitioner-caregiver relationships; Social networks	Article	Scopus
Baqir F.	Poverty alleviation and poverty of aid: Pakistan	2018	Poverty Alleviation and Poverty of Aid: Pakistan				1	158		1	https://www.scopus.com/inward/record.uri?eid=2-s2.0-85060470521&doi=10.4324%2f9781138480995&partnerID=40&md5=7562159004199d54fb42e2fb25a119a8		Baqir, F.	Adamjee insurance; AKDN; AKRSP; Benazir income support programme; Civil society; Cotton pickers; Foreign economic assistance; Ghost schools; Informal settlements; KAs; Local government; Low income communities; Muslim colony; OPP; Provincial governments; Receiving mechanism; RSPs; Rural development; Social entrepreneurs; Social infrastructure	Book	Scopus
Vílchez-Román C., Rojas-Mendoza A., Huapaya-Huapaya A.	Training, average wages and taxes as factors that explain the attitude toward job regulation in contexts of informality [Capacitación, remuneración promedio e impuestos como factores que explican la actitud hacia la regulación laboral en contextos de informalidad]	2020	Contaduria y Administracion	65	1						https://www.scopus.com/inward/record.uri?eid=2-s2.0-85085300891&doi=10.22201%2fFCA.24488410E.2019.1790&partnerID=40&md5=556b4db54a555c843267fc8bb216acd5	CENTRUM Católica Graduate Business School Pontificia, Universidad Católica del Perú, Peru; Universidad San Martín de Porres, Peru	Vílchez-Román, C., CENTRUM Católica Graduate Business School Pontificia, Universidad Católica del Perú, Peru; Rojas-Mendoza, A., Universidad San Martín de Porres, Peru; Huapaya-Huapaya, A., Universidad San Martín de Porres, Peru	Adanco; Labor informality; Labor regulation; Professional training; Tax regulation	Article	Scopus
Núñez Collado J.R., Wang H.-H.	Slum upgrading and climate change adaptation and mitigation: Lessons from Latin America	2020	Cities	104		102791				5	https://www.scopus.com/inward/record.uri?eid=2-s2.0-85085753562&doi=10.1016%2fj.cities.2020.102791&partnerID=40&md5=f549f95b937ab89a84a1a9cec75d88f8	Wellington School of Architecture, Victoria University of Wellington, 139 Vivian St, Te Aro, Wellington, 6011, New Zealand; Department of Civil Engineering, National Central University, No. 300, Jhongda Road, Jhongli Dist., Taoyuan City, 320, Taiwan; IESD Program, National Central University, No. 300, Jhongda Road, Jhongli Dist., Taoyuan City, 320, Taiwan	Núñez Collado, J.R., Wellington School of Architecture, Victoria University of Wellington, 139 Vivian St, Te Aro, Wellington, 6011, New Zealand, IESD Program, National Central University, No. 300, Jhongda Road, Jhongli Dist., Taoyuan City, 320, Taiwan; Wang, H.-H., Department of Civil Engineering, National Central University, No. 300, Jhongda Road, Jhongli Dist., Taoyuan City, 320, Taiwan	Adaptation and mitigation; Climate change; Informal settlements; Latin America; Paris agreement; Slum upgrading	Article	Scopus
García-Díaz C., Moreno-Monroy A.I.	Social influence, agent heterogeneity and the emergence of the urban informal sector	2012	Physica A: Statistical Mechanics and its Applications	391	4		1563	1574		6	https://www.scopus.com/inward/record.uri?eid=2-s2.0-84655176803&doi=10.1016%2fj.physa.2011.08.057&partnerID=40&md5=48349df2021bb61faf8a7dc98bc2126e	Department of Management (ACED), University of Antwerp, Prinsstraat 13, BE-2000 Antwerp, Belgium; Department of Industrial Engineering, Universidad de Los Andes, Cra. 1 Este No. 19A-40, Bogotá, Colombia; Global Economics and Management Department, University of Groningen, Nettelbosje 2, 9747 AE Groningen, Netherlands	García-Díaz, C., Department of Management (ACED), University of Antwerp, Prinsstraat 13, BE-2000 Antwerp, Belgium, Department of Industrial Engineering, Universidad de Los Andes, Cra. 1 Este No. 19A-40, Bogotá, Colombia; Moreno-Monroy, A.I., Global Economics and Management Department, University of Groningen, Nettelbosje 2, 9747 AE Groningen, Netherlands	Adaptation and self-organizing systems; Agent-based modeling; Physics and society; Ruralurban migration	Article	Scopus
Romero-Lankao P., Hughes S., Qin H., Hardoy J., Rosas-Huerta A., Borquez R., Lampis A.	Scale, urban risk and adaptation capacity in neighborhoods of Latin American cities	2014	Habitat International	42			224	235		36	https://www.scopus.com/inward/record.uri?eid=2-s2.0-84893420542&doi=10.1016%2fj.habitatint.2013.12.008&partnerID=40&md5=2d86a6a24192d72836b5f10874f7637d	Urban Futures, National Center for Atmospheric Research, United States; Metropolitan Autonomous University, Mexico; Center for Climate and Resilience Research, Chile; University of Missouri-Columbia, United States; Universidad Nacional de Colombia, Colombia; IIED - America Latina, Argentina	Romero-Lankao, P., Urban Futures, National Center for Atmospheric Research, United States; Hughes, S., Urban Futures, National Center for Atmospheric Research, United States; Qin, H., University of Missouri-Columbia, United States; Hardoy, J., IIED - America Latina, Argentina; Rosas-Huerta, A., Metropolitan Autonomous University, Mexico; Borquez, R., Center for Climate and Resilience Research, Ch…	Adaptation capacity; Informality; Latin America cities; Scale; Urban risk	Article	Scopus
Okaka F.O., Odhiambo B.D.O.	Health vulnerability to flood-induced risks of households in flood-prone informal settlements in the Coastal City of Mombasa, Kenya	2019	Natural Hazards	99	2		1007	1029		5	https://www.scopus.com/inward/record.uri?eid=2-s2.0-85073519973&doi=10.1007%2fs11069-019-03792-0&partnerID=40&md5=d80411e16191e9d31389cacc4ec2a73b	Department of Geography and GISc, University of Venda, Thohoyandou, South Africa	Okaka, F.O., Department of Geography and GISc, University of Venda, Thohoyandou, South Africa; Odhiambo, B.D.O., Department of Geography and GISc, University of Venda, Thohoyandou, South Africa	Adaptation measures; Flood; Health vulnerability; Households; Informal settlements; Mombasa	Article	Scopus
Padukone N.	India's climate planning: Environmental threats, Metropolitanisation and political adaptation	2012	South Asian Survey	19	1		9	31		2	https://www.scopus.com/inward/record.uri?eid=2-s2.0-84909993901&doi=10.1177%2f0971523114539581&partnerID=40&md5=e712c3b1690a0fddbd572903d2006e1c	School of Government, Harvard University, Cambridge, MA, United States	Padukone, N., School of Government, Harvard University, Cambridge, MA, United States	adaptation plan; carbon intensity; climate change; India; informal economy; jugaad; mass transit; medium-density growth; metropolitan regions; recycling; river waters; South Asia	Article	Scopus
Reynoso L.G.D., Kobayashi H., Morinaga R., Jung J., Tarvainen T.	Rural-urban adaptation in dwelling patterns in an informal settlement in the dominican republic - A case study of azul in San Francisco de macorís-	2016	Journal of Asian Architecture and Building Engineering	15	1		95	102		2	https://www.scopus.com/inward/record.uri?eid=2-s2.0-84954443683&doi=10.3130%2fjaabe.15.95&partnerID=40&md5=0927bb31dab00508552123bb381ea947	Graduate School, Chiba University, Japan	Reynoso, L.G.D., Graduate School, Chiba University, Japan; Kobayashi, H., Graduate School, Chiba University, Japan; Morinaga, R., Graduate School, Chiba University, Japan; Jung, J., Graduate School, Chiba University, Japan; Tarvainen, T., Graduate School, Chiba University, Japan	Adaptation process; Core-housing; Informal settlements; Questionnaire survey; Rural-urban migration	Article	Scopus
Miklian J., Hoelscher K.	Entrepreneurial strategies to address rural-urban climate-induced vulnerabilities: Assessing adaptation and innovation measures in Dhaka, Bangladesh	2020	Sustainability (Switzerland)	12	21	9115	1	19			https://www.scopus.com/inward/record.uri?eid=2-s2.0-85095839486&doi=10.3390%2fsu12219115&partnerID=40&md5=274e7322182eae411b8b0abc53565c8a	Centre for Development and the Environment, University of Oslo, Oslo, 0484, Norway; Peace Research Institute Oslo (PRIO), Oslo, 0186, Norway	Miklian, J., Centre for Development and the Environment, University of Oslo, Oslo, 0484, Norway; Hoelscher, K., Peace Research Institute Oslo (PRIO), Oslo, 0186, Norway	Adaptation strategies; Bangladesh; Climate change; Dhaka; Informal settlements; Innovation; Politicization of technology; Urban climate solutions	Article	Scopus
Ialnazov D.	The impact of EU accession on corporate governance reform in Bulgaria	2007	Acta Oeconomica	57	2		157	190			https://www.scopus.com/inward/record.uri?eid=2-s2.0-34347259894&doi=10.1556%2fAOecon.57.2007.2.2&partnerID=40&md5=da89f56285ca0e19383b15b3096d38b9	Graduate School of Economics, Kyoto University, Yoshidahon-machi, Sakyo-ku, Kyoto 606-8501, Japan	Ialnazov, D., Graduate School of Economics, Kyoto University, Yoshidahon-machi, Sakyo-ku, Kyoto 606-8501, Japan	Adaptation strategies; Bulgaria; Corporate governance; EU accession; Formal and informal institutions; Path dependence	Article	Scopus
Das S.	Temperature increase, labor supply and cost of adaptation in developing economies: Evidence on urban workers in informal sectors	2015	Climate Change Economics	6	2	1550007				4	https://www.scopus.com/inward/record.uri?eid=2-s2.0-85049119052&doi=10.1142%2fS2010007815500074&partnerID=40&md5=f22886d842d438fb5434819a14b88c75	Institute of Economic Growth, Delhi, 11007, India	Das, S., Institute of Economic Growth, Delhi, 11007, India	Adaptation; adaptation cost; climate change; heat waves; labor supply; time allocation; urban workers	Article	Scopus
Wamsler C., Brink E., Rentala O.	Climate change, adaptation, and formal education: The role of schooling for increasing societies' adaptive capacities in El Salvador and Brazil	2012	Ecology and Society	17	2					54	https://www.scopus.com/inward/record.uri?eid=2-s2.0-84864477813&doi=10.5751%2fES-04645-170202&partnerID=40&md5=a257101e362760d78e40060287b92aff	Centre for Sustainability Studies, Centre for Risk Assessment and Management, Lund University, Sweden; Institute for Development Policy and Management (IDPM), United Kingdom; Global Urban Research Centre, United Kingdom	Wamsler, C., Centre for Sustainability Studies, Centre for Risk Assessment and Management, Lund University, Sweden, Institute for Development Policy and Management (IDPM), United Kingdom, Global Urban Research Centre, United Kingdom; Brink, E., Centre for Sustainability Studies, Centre for Risk Assessment and Management, Lund University, Sweden; Rentala, O., Centre for Sustainability Studies, Cen…	Adaptation; Adaptive capacity; Brazil; Climate change; Coping capacity; Disaster; Education; El Salvador; Flood; Income; Informal settlement; Landslide; Risk reduction	Article	Scopus
O'Brien D., Carrasco S., Dovey K.	Incremental housing: harnessing informality at Villa Verde	2020	Archnet-IJAR	14	3		345	358		2	https://www.scopus.com/inward/record.uri?eid=2-s2.0-85085356452&doi=10.1108%2fARCH-10-2019-0237&partnerID=40&md5=d16ea322b4039280783ee8faa064ff6b	Faculty of Architecture, Building and Planning, The University of Melbourne, Melbourne, Australia	O'Brien, D., Faculty of Architecture, Building and Planning, The University of Melbourne, Melbourne, Australia; Carrasco, S., Faculty of Architecture, Building and Planning, The University of Melbourne, Melbourne, Australia; Dovey, K., Faculty of Architecture, Building and Planning, The University of Melbourne, Melbourne, Australia	Adaptation; Aravena; Elemental; Incremental housing	Article	Scopus
Curry T., Meek C., Berman M.	Informal institutions and adaptation: patterns and pathways of influence in a remote Arctic community	2021	Local Environment	26	9		1070	1091			https://www.scopus.com/inward/record.uri?eid=2-s2.0-85112687989&doi=10.1080%2f13549839.2021.1962828&partnerID=40&md5=c9dd4fccbdd2b2ac5202f7bc38afa711	Department of Natural Resources and Environment, University of Alaska Fairbanks, Fairbanks, AK, United States; Department of Political Science, University of Alaska Fairbanks, Fairbanks, AK, United States; Institute of Social and Economic ResearchUniversity of Alaska, Anchorage, Anchorage, AK, United States	Curry, T., Department of Natural Resources and Environment, University of Alaska Fairbanks, Fairbanks, AK, United States; Meek, C., Department of Political Science, University of Alaska Fairbanks, Fairbanks, AK, United States; Berman, M., Institute of Social and Economic ResearchUniversity of Alaska, Anchorage, Anchorage, AK, United States	adaptation; Arctic; climate change; governance; Informal institutions	Article	Scopus
Deshpande T., Michael K., Bhaskara K.	Barriers and enablers of local adaptive measures: a case study of Bengaluru’s informal settlement dwellers	2019	Local Environment	24	3		167	179		8	https://www.scopus.com/inward/record.uri?eid=2-s2.0-85058398178&doi=10.1080%2f13549839.2018.1555578&partnerID=40&md5=dc4be24858401a594638441b978db886	Indian Institute for Human Settlements (IIHS), Bengaluru, Karnataka, India	Deshpande, T., Indian Institute for Human Settlements (IIHS), Bengaluru, Karnataka, India; Michael, K., Indian Institute for Human Settlements (IIHS), Bengaluru, Karnataka, India; Bhaskara, K., Indian Institute for Human Settlements (IIHS), Bengaluru, Karnataka, India	adaptation; barriers; Cities; enablers; informal settlements	Article	Scopus
Kamalipour H.	Improvising places: The fluidity of space in informal settlements	2020	Sustainability (Switzerland)	12	6	2293				6	https://www.scopus.com/inward/record.uri?eid=2-s2.0-85082804323&doi=10.3390%2fsu12062293&partnerID=40&md5=6cd3c0788427aa83978de2114bba006e	School of Geography and Planning, Cardiff University, Cardiff, CF10 3WA, United Kingdom	Kamalipour, H., School of Geography and Planning, Cardiff University, Cardiff, CF10 3WA, United Kingdom	Adaptation; Built form; Informal settlement; Informal urbanism; Informality; Order; Public space; South Asia; Spatial structure; Urban form; Urban morphology	Article	Scopus
Wellstead A.M., Stedman R.C.	Coordinating future adaptation policies across Canadian natural resources	2007	Climate Policy	7	1		29	45		11	https://www.scopus.com/inward/record.uri?eid=2-s2.0-35348998369&doi=10.1080%2f14693062.2007.9685636&partnerID=40&md5=9266285dd7a7d7434796b822d6f7cece	Northern Forestry Centre, Natural Resources Canada, 5320 122nd Street, Alberta, T6H 3S5, Canada; Department of Natural Resources, Cornell University, 122D Fernow Hall, Ithaca, NY, 14850, United States	Wellstead, A.M., Northern Forestry Centre, Natural Resources Canada, 5320 122nd Street, Alberta, T6H 3S5, Canada; Stedman, R.C., Northern Forestry Centre, Natural Resources Canada, 5320 122nd Street, Alberta, T6H 3S5, Canada, Department of Natural Resources, Cornell University, 122D Fernow Hall, Ithaca, NY, 14850, United States	Adaptation; Canada; Climate change; Informal networks; Prairies	Article	Scopus
Ziervogel G., Waddell J., Smit W., Taylor A.	Flooding in Cape Town's informal settlements: Barriers to collaborative urban risk governance	2016	South African Geographical Journal	98	1		1	20		28	https://www.scopus.com/inward/record.uri?eid=2-s2.0-84958040056&doi=10.1080%2f03736245.2014.924867&partnerID=40&md5=79231ed28d74d0a99e488b4dbe199c30	Environmental and Geographical Science, University of Cape Town, Environmental and Geographical Science Building, Private Bag X3, Rondebosch, 7701, South Africa; African Centre for Cities, University of Cape Town, Environmental and Geographical Science Building, Private Bag X3, Rondebosch, 7701, South Africa; Stockholm Environment Institute, 9 Grove Street, Oxford, OX27JT, United Kingdom	Ziervogel, G., Environmental and Geographical Science, University of Cape Town, Environmental and Geographical Science Building, Private Bag X3, Rondebosch, 7701, South Africa; Waddell, J., Environmental and Geographical Science, University of Cape Town, Environmental and Geographical Science Building, Private Bag X3, Rondebosch, 7701, South Africa; Smit, W., African Centre for Cities, University…	adaptation; Cape Town; environmental change; governance; local government	Article	Scopus
Hunter N.B., North M.A., Roberts D.C., Slotow R.	A systematic map of responses to climate impacts in Urban Africa	2020	Environmental Research Letters	15	10	103005				2	https://www.scopus.com/inward/record.uri?eid=2-s2.0-85093112531&doi=10.1088%2f1748-9326%2fab9d00&partnerID=40&md5=6a9737c37212685c294749bf5ec19e6a	School of Life Sciences, University of KwaZulu-Natal, Private Bag X54001, Durban, 4000, South Africa; Sustainable and Resilient City Initiatives Unit, eThekwini Municipality, Durban, South Africa; Department of Genetics, Evolution and Environment, University College London, London, United Kingdom	Hunter, N.B., School of Life Sciences, University of KwaZulu-Natal, Private Bag X54001, Durban, 4000, South Africa; North, M.A., School of Life Sciences, University of KwaZulu-Natal, Private Bag X54001, Durban, 4000, South Africa; Roberts, D.C., School of Life Sciences, University of KwaZulu-Natal, Private Bag X54001, Durban, 4000, South Africa, Sustainable and Resilient City Initiatives Unit, eT…	Adaptation; Cities; Climate change; Coping; Informality; Poverty	Review	Scopus
Chu E., Michael K.	Recognition in urban climate justice: marginality and exclusion of migrants in Indian cities	2019	Environment and Urbanization	31	1		139	156		29	https://www.scopus.com/inward/record.uri?eid=2-s2.0-85058844100&doi=10.1177%2f0956247818814449&partnerID=40&md5=8e026ca79667edca9dbaafecff22a2b0	University of Birmingham – School of Geography, Earth and Environmental Sciences, Edgbaston, Birmingham, B15 2TT, United Kingdom; The Energy and Resources Institute, New Delhi, India	Chu, E., University of Birmingham – School of Geography, Earth and Environmental Sciences, Edgbaston, Birmingham, B15 2TT, United Kingdom; Michael, K., The Energy and Resources Institute, New Delhi, India	adaptation; cities; climate justice; India; informality; migration; recognition	Article	Scopus
Blanco H., Alberti M., Olshansky R., Chang S., Wheeler S.M., Randolph J., London J.B., Hollander J.B., Pallagst K.M., Schwarz T., Popper F.J., Parnell S., Pieterse E., Watson V.	Shaken, shrinking, hot, impoverished and informal: Emerging research agendas in planning	2009	Progress in Planning	72	4		195	250		109	https://www.scopus.com/inward/record.uri?eid=2-s2.0-70549100224&doi=10.1016%2fj.progress.2009.09.001&partnerID=40&md5=e150ff6aff6a0a9960e19b30f67e57a2	Department of Urban Design and Planning, University of Washington, Box 355740, Seattle, WA 98195-5740, United States; Department of Urban and Regional Planning, University of Illinois at Urbana-Champaign, 611 Taft Drive, Champaign, IL 61829, United States; School of Community and Regional Planning, University of British Columbia, 242-1933 West Mall, Vancouver, BC V6T 1Z2, Canada; Landscape Archit…	Blanco, H., Department of Urban Design and Planning, University of Washington, Box 355740, Seattle, WA 98195-5740, United States; Alberti, M., Department of Urban Design and Planning, University of Washington, Box 355740, Seattle, WA 98195-5740, United States; Olshansky, R., Department of Urban and Regional Planning, University of Illinois at Urbana-Champaign, 611 Taft Drive, Champaign, IL 61829,…	Adaptation; Climate change; Demographics; Disasters; Global South; Global trends; Global warming; Greenhouse gases; Informality; Land use; Mitigation; Natural hazards; Reconstruction; Recovery; Research needs; Right to the city; Shrinking cities; Urban Africa; Urban decline; Urban planning; Urban systems	Article	Scopus
Tadgell A., Mortsch L., Doberstein B.	Assessing the feasibility of resettlement as a climate change adaptation strategy for informal settlements in Metro Manila, Philippines	2017	International Journal of Disaster Risk Reduction	22			447	457		11	https://www.scopus.com/inward/record.uri?eid=2-s2.0-85011876515&doi=10.1016%2fj.ijdrr.2017.01.005&partnerID=40&md5=b9a6793af0f25aaa0ad32558506bd6c5	University of Waterloo, 200 University Ave W, Waterloo, ON, Canada	Tadgell, A., University of Waterloo, 200 University Ave W, Waterloo, ON, Canada; Mortsch, L., University of Waterloo, 200 University Ave W, Waterloo, ON, Canada; Doberstein, B., University of Waterloo, 200 University Ave W, Waterloo, ON, Canada	Adaptation; Climate change; Disaster risk reduction; Philippines; Resettlement	Article	Scopus
Lizarralde G., Páez H., Lopez A., Lopez O., Bornstein L., Gould K., Herazo B., Muñoz L.	We said, they said_ the politics of conceptual frameworks in disasters and climate change in Colombia and Latin America	2020	Disaster Prevention and Management: An International Journal	29	6		909	928		2	https://www.scopus.com/inward/record.uri?eid=2-s2.0-85088239622&doi=10.1108%2fDPM-01-2020-0011&partnerID=40&md5=93ec79dad8505f9251470ce43ddd530b	School of Architecture, Université de Montréal, Montreal, Canada; Pontificia Universidad Javeriana, Bogota, Colombia; Universidad del Valle, Cali, Colombia; McGill University, Montreal, Canada; Concordia University, Montreal, Canada; Universidad de los Andes, Bogota, Colombia	Lizarralde, G., School of Architecture, Université de Montréal, Montreal, Canada; Páez, H., Pontificia Universidad Javeriana, Bogota, Colombia; Lopez, A., Universidad del Valle, Cali, Colombia; Lopez, O., Universidad del Valle, Cali, Colombia; Bornstein, L., McGill University, Montreal, Canada; Gould, K., Concordia University, Montreal, Canada; Herazo, B., School of Architecture, Université de Mo…	Adaptation; Climate change; Informality; Narrative; Resilience	Article	Scopus
Tadgell A., Doberstein B., Mortsch L.	Principles for climate-related resettlement of informal settlements in less developed nations: a review of resettlement literature and institutional guidelines	2018	Climate and Development	10	2		102	115		14	https://www.scopus.com/inward/record.uri?eid=2-s2.0-85013683013&doi=10.1080%2f17565529.2017.1291401&partnerID=40&md5=6e90040f3594c38a36110c87b77cffce	Department of Geography, Faculty of Environmental Studies, University of Waterloo, 200 University Ave., Waterloo, ON, Canada	Tadgell, A., Department of Geography, Faculty of Environmental Studies, University of Waterloo, 200 University Ave., Waterloo, ON, Canada; Doberstein, B., Department of Geography, Faculty of Environmental Studies, University of Waterloo, 200 University Ave., Waterloo, ON, Canada; Mortsch, L., Department of Geography, Faculty of Environmental Studies, University of Waterloo, 200 University Ave., W…	adaptation; climate change; poverty; resettlement	Review	Scopus
Jordhus-Lier D., Saaghus A., Scott D., Ziervogel G.	Adaptation to flooding, pathway to housing or ‘wasteful expenditure’? Governance configurations and local policy subversion in a flood-prone informal settlement in Cape Town	2019	Geoforum	98			55	65		9	https://www.scopus.com/inward/record.uri?eid=2-s2.0-85054446941&doi=10.1016%2fj.geoforum.2018.09.029&partnerID=40&md5=3d23ed829312074f2756fdb4f3a4ee19	Department of Sociology and Human Geography, University of Oslo, Norway; African Centre for Cities, University of Cape Town, South Africa; Department of Environmental & Geographical Science and African Climate and Development Initiative, University of Cape Town, South Africa	Jordhus-Lier, D., Department of Sociology and Human Geography, University of Oslo, Norway; Saaghus, A., Department of Sociology and Human Geography, University of Oslo, Norway; Scott, D., African Centre for Cities, University of Cape Town, South Africa; Ziervogel, G., Department of Environmental & Geographical Science and African Climate and Development Initiative, University of Cape Town, South …	Adaptation; Decision making; Flood mitigation; Informal settlements; Upgrading; Urban governance	Article	Scopus
Zaostrovtsev A.P.	Institutional competition and collision of civilizations in the process of modernization	2019	Ekonomicheskaya Politika	14	5		150	171			https://www.scopus.com/inward/record.uri?eid=2-s2.0-85083483198&doi=10.18288%2f1994-5124-2019-5-150-171&partnerID=40&md5=bc9b82d0769d3cbe26c4e8012493b824	National Research University Higher School of Economic, 16, Soyuza Pechatnikov ul., Saint Petersburg, 190121, Russian Federation	Zaostrovtsev, A.P., National Research University Higher School of Economic, 16, Soyuza Pechatnikov ul., Saint Petersburg, 190121, Russian Federation	Adaptation; Duality of modernization; Formal institutions; Informal institutions; Lawful civilization; Violent civilization; Westernization	Article	Scopus
Rumbach A., Shirgaokar M.	Predictors of household exposure to monsoon rain hazards in informal settlements	2017	Natural Hazards	85	2		709	728		10	https://www.scopus.com/inward/record.uri?eid=2-s2.0-84989181247&doi=10.1007%2fs11069-016-2599-z&partnerID=40&md5=3c9342849f5c406246c9021ec540aac2	Department of Urban and Regional Planning, University of Colorado Denver, Campus Box 126, PO Box 173364, Denver, CO 80217-3364, United States; Urban and Regional Planning Program, Department of Earth and Atmospheric Sciences, University of Alberta, 1-26 Earth Sciences Building, Edmonton, AB T6G 2E3, Canada	Rumbach, A., Department of Urban and Regional Planning, University of Colorado Denver, Campus Box 126, PO Box 173364, Denver, CO 80217-3364, United States; Shirgaokar, M., Urban and Regional Planning Program, Department of Earth and Atmospheric Sciences, University of Alberta, 1-26 Earth Sciences Building, Edmonton, AB T6G 2E3, Canada	Adaptation; Extensive risk; India; Informal settlement; Kolkata; Slum	Article	Scopus
Butler L., McGinnis E.	‘Without the support of my family, I couldn’t do the job’: Foster carers’ perspectives on informal supports in the role	2021	Adoption and Fostering	45	3		265	282			https://www.scopus.com/inward/record.uri?eid=2-s2.0-85118198968&doi=10.1177%2f03085759211041342&partnerID=40&md5=0d138948e5a27daf5bd04eb5d3787bdb	Northern Health and Social Care Trust, Antrim, United Kingdom; Ulster University, United Kingdom	Butler, L., Northern Health and Social Care Trust, Antrim, United Kingdom; McGinnis, E., Ulster University, United Kingdom	adaptation; family and friends; Foster carers; informal networks; Northern Ireland; peer support; recruitment; resilience; retention	Article	Scopus
Jones P.	Distance and proximity matters: understanding housing transformation through micro-morphology in informal settlements	2021	International Journal of Housing Policy	21	2		169	195			https://www.scopus.com/inward/record.uri?eid=2-s2.0-85094591421&doi=10.1080%2f19491247.2020.1818052&partnerID=40&md5=0a35ab5eb29ed2487d819a28627ff7dc	Sydney School of Architecture, Design and Planning, The University of Sydney, Sydney, Australia	Jones, P., Sydney School of Architecture, Design and Planning, The University of Sydney, Sydney, Australia	adaptation; form; housing; informal settlements; micro-morphology; Transformation	Article	Scopus
Rivero-Villar A., Vieyra Medrano A.	Governance for urban resilience in popular settlements in developing countries: a case-study review	2021	Climate and Development							1	https://www.scopus.com/inward/record.uri?eid=2-s2.0-85103640229&doi=10.1080%2f17565529.2021.1906203&partnerID=40&md5=824f45de46e56cd40c1f89ac508a31c8	Centro de Investigaciones en Geografía Ambiental, Universidad Nacional Autónoma de México, Michoacán, Mexico	Rivero-Villar, A., Centro de Investigaciones en Geografía Ambiental, Universidad Nacional Autónoma de México, Michoacán, Mexico; Vieyra Medrano, A., Centro de Investigaciones en Geografía Ambiental, Universidad Nacional Autónoma de México, Michoacán, Mexico	Adaptation; Global South; Governance; Informal settlements; Urban resilience	Review	Scopus
Hambati H., Yengoh G.T.	Community resilience to natural disasters in the informal settlements in Mwanza City, Tanzania	2018	Journal of Environmental Planning and Management	61	10		1758	1788		2	https://www.scopus.com/inward/record.uri?eid=2-s2.0-85029708299&doi=10.1080%2f09640568.2017.1372274&partnerID=40&md5=4fdbc50bdad0a207f5b8ae807bf0ba5e	Department of Geography, Population Studies and Research Centre, University of Dar es SalaamDSM, Tanzania; Centre For Sustainability Studies, Lund University – LUCSUS, Lund, Sweden	Hambati, H., Department of Geography, Population Studies and Research Centre, University of Dar es SalaamDSM, Tanzania; Yengoh, G.T., Centre For Sustainability Studies, Lund University – LUCSUS, Lund, Sweden	adaptation; hazard; natural disaster; resilience; risk; Tanzania	Article	Scopus
Manyati T.K., Mutsau M.	Exploring technological adaptation in the informal economy: A case study of innovations in small and medium enterprises (SMEs) in Zimbabwe	2019	African Journal of Science, Technology, Innovation and Development	11	2		253	259		4	https://www.scopus.com/inward/record.uri?eid=2-s2.0-85061320575&doi=10.1080%2f20421338.2018.1552650&partnerID=40&md5=e09b17784ee831114f66113c6415be7d	College of Economic and Management Sciences, University of South Africa, Pretoria, South Africa; Centre for Applied Social Sciences, University of Zimbabwe, Harare, Zimbabwe	Manyati, T.K., College of Economic and Management Sciences, University of South Africa, Pretoria, South Africa; Mutsau, M., Centre for Applied Social Sciences, University of Zimbabwe, Harare, Zimbabwe	adaptation; informal economy; informal innovators; innovation; small and medium enterprises	Article	Scopus
Hantono D., Prayitno B., Pramitasari D.	Adaptation of physical setting to the appearance of the jiung night market at public open space in jakarta	2021	Civil Engineering and Architecture	9	4		1137	1143			https://www.scopus.com/inward/record.uri?eid=2-s2.0-85111042910&doi=10.13189%2fcea.2021.090415&partnerID=40&md5=0da6f38c78f5d5097ad0023d758c12b8	Department of Architecture, Faculty of Engineering, Universitas Muhammadiyah Jakarta, Indonesia; Department of Architecture, Faculty of Engineering, Universitas Gadjah Mada, Indonesia	Hantono, D., Department of Architecture, Faculty of Engineering, Universitas Muhammadiyah Jakarta, Indonesia, Department of Architecture, Faculty of Engineering, Universitas Gadjah Mada, Indonesia; Prayitno, B., Department of Architecture, Faculty of Engineering, Universitas Gadjah Mada, Indonesia; Pramitasari, D., Department of Architecture, Faculty of Engineering, Universitas Gadjah Mada, Indon…	Adaptation; Informal Market; Public Open Space; Urban Space	Article	Scopus
Kamalipour H., Dovey K.	Incremental production of urban space: A typology of informal design	2020	Habitat International	98		102133				6	https://www.scopus.com/inward/record.uri?eid=2-s2.0-85079688036&doi=10.1016%2fj.habitatint.2020.102133&partnerID=40&md5=0100ec6651cd835dfa8b42c0c0cefece	School of Geography and Planning, Cardiff University, King Edward VII Avenue, Cardiff, CF10 3WA, United Kingdom; Informal Urbanism Research Hub (Infur–), Faculty of Architecture, Building and Planning, University of Melbourne, Parkville, Victoria 3010, Australia	Kamalipour, H., School of Geography and Planning, Cardiff University, King Edward VII Avenue, Cardiff, CF10 3WA, United Kingdom; Dovey, K., Informal Urbanism Research Hub (Infur–), Faculty of Architecture, Building and Planning, University of Melbourne, Parkville, Victoria 3010, Australia	Adaptation; Informal settlement; Informality; Typology; Upgrading; Urbanism	Article	Scopus
Hahn T.	Self-organized governance networks for ecosystem management: Who is accountable?	2011	Ecology and Society	16	2					59	https://www.scopus.com/inward/record.uri?eid=2-s2.0-79959987814&doi=10.5751%2fES-04043-160218&partnerID=40&md5=47d384317890488966f30bf6c3088f16	Stockholm Resilience Centre, Stockholm University, Sweden	Hahn, T., Stockholm Resilience Centre, Stockholm University, Sweden	Adaptive capacity; Adaptive cycle; Adaptive governance; Bridging organizations; Ecosystem service; Informal institutions; Leadership; Naturum; Panarchy; Path dependency	Article	Scopus
Schlüter M., Hirsch D., Pahl-Wostl C.	Coping with change: Responses of the Uzbek water management regime to socio-economic transition and global change	2010	Environmental Science and Policy	13	7		620	636		48	https://www.scopus.com/inward/record.uri?eid=2-s2.0-78349309917&doi=10.1016%2fj.envsci.2010.09.001&partnerID=40&md5=144456a4d7e2d1e9b94535b6feb8aef9	Princeton University, Dept. of Ecology and Evolutionary Biology, Princeton, NJ, United States; UFZ - Helmholtz Centre for Environmental Research, Dept. of Ecological Modelling, Permoserstrasse 15, 04318 Leipzig, Germany; United Nations University, Institute for Environment and Human Security, Hermann-Ehlers-Str. 10, 53113 Bonn, Germany; Institute of Environmental Systems Research, University of O…	Schlüter, M., Princeton University, Dept. of Ecology and Evolutionary Biology, Princeton, NJ, United States, UFZ - Helmholtz Centre for Environmental Research, Dept. of Ecological Modelling, Permoserstrasse 15, 04318 Leipzig, Germany; Hirsch, D., United Nations University, Institute for Environment and Human Security, Hermann-Ehlers-Str. 10, 53113 Bonn, Germany; Pahl-Wostl, C., Institute of Envir…	Adaptive capacity; Central Asia; Informal institutions; Transition; Uzbekistan; Water management regime	Article	Scopus
Orcherton D., Mitchell D., McEvoy D.	Perceptions of Climate Vulnerability, Tenure Security and Resettlement Priorities: insights from Lami Town, Fiji Islands	2017	Australian Geographer	48	2		235	254		10	https://www.scopus.com/inward/record.uri?eid=2-s2.0-84992163060&doi=10.1080%2f00049182.2016.1236429&partnerID=40&md5=a24c106d90544912937c806c5fa93a73	Centre for Sustainable Technology and Development, Fiji National University, Nabua, Fiji; School of Science, RMIT University, Melbourne, Australia; School of Engineering, RMIT University, Melbourne, Australia	Orcherton, D., Centre for Sustainable Technology and Development, Fiji National University, Nabua, Fiji; Mitchell, D., School of Science, RMIT University, Melbourne, Australia; McEvoy, D., School of Engineering, RMIT University, Melbourne, Australia	adaptive capacity; climate change; disaster risk; Informal settlement; resettlement; tenure security; vulnerability	Article	Scopus
Wakjira D.T., Fischer A., Pinard M.A.	Governance change and institutional adaptation: A case study from Harenna Forest, Ethiopia	2013	Environmental Management	51	4		912	925		8	https://www.scopus.com/inward/record.uri?eid=2-s2.0-84877875035&doi=10.1007%2fs00267-013-0017-9&partnerID=40&md5=a548ef5b2f62b8b81734a48958e7693a	Institute for Biological and Environmental Sciences, University of Aberdeen, 23 St. Machar Drive, Aberdeen AB24 3UU, United Kingdom; James Hutton Institute, Social, Economic and Geographical Sciences Group, Craigiebuckler, Aberdeen AB15 8QH, United Kingdom	Wakjira, D.T., Institute for Biological and Environmental Sciences, University of Aberdeen, 23 St. Machar Drive, Aberdeen AB24 3UU, United Kingdom; Fischer, A., James Hutton Institute, Social, Economic and Geographical Sciences Group, Craigiebuckler, Aberdeen AB15 8QH, United Kingdom; Pinard, M.A., Institute for Biological and Environmental Sciences, University of Aberdeen, 23 St. Machar Drive, A…	Adaptive capacity; Coffee; Historical trend analysis; Informal institutions; Oromo Gada; Pastoralism	Article	Scopus
Niva V., Taka M., Varis O.	Rural-urban migration and the growth of informal settlements: A socio-ecological system conceptualization with insights through a "water lens"	2019	Sustainability (Switzerland)	11	12	3487				11	https://www.scopus.com/inward/record.uri?eid=2-s2.0-85069784570&doi=10.3390%2fsu10023487&partnerID=40&md5=13bd7b740a731fece889a0ac1e0a7cf0	Water and Development Research Group, Aalto University, P.O. Box 11000, Espoo, FI-00076, Finland	Niva, V., Water and Development Research Group, Aalto University, P.O. Box 11000, Espoo, FI-00076, Finland; Taka, M., Water and Development Research Group, Aalto University, P.O. Box 11000, Espoo, FI-00076, Finland; Varis, O., Water and Development Research Group, Aalto University, P.O. Box 11000, Espoo, FI-00076, Finland	Adaptive capacity; Cross-cutting domains; Human-nature systems; Rural-urban migration; Socio-ecological system; Sustainable urban development; Urban agenda	Article	Scopus
Harte E.W., Childs I.R., Hastings P.A.	Imizamo Yethu: A case study of community resilience to fire hazard in an informal settlement Cape Town, South Africa	2009	Geographical Research	47	2					24	https://www.scopus.com/inward/record.uri?eid=2-s2.0-73649107299&doi=10.1111%2fj.1745-5871.2008.00561.x&partnerID=40&md5=403ec920f697582665b67856db78629d	Geography and Environmental Studies, Humanities Program, Queensland University of Technology, GPO Box 2434, Brisbane, Queensland 4001, Australia	Harte, E.W., Geography and Environmental Studies, Humanities Program, Queensland University of Technology, GPO Box 2434, Brisbane, Queensland 4001, Australia; Childs, I.R., Geography and Environmental Studies, Humanities Program, Queensland University of Technology, GPO Box 2434, Brisbane, Queensland 4001, Australia; Hastings, P.A., Geography and Environmental Studies, Humanities Program, Queensl…	Adaptive capacity; Fire hazards; Imizamo Yethu; Informal settlements; Resilience; South Africa	Article	Scopus
Waters J., Adger W.N.	Spatial, network and temporal dimensions of the determinants of adaptive capacity in poor urban areas	2017	Global Environmental Change	46			42	49		27	https://www.scopus.com/inward/record.uri?eid=2-s2.0-85027568514&doi=10.1016%2fj.gloenvcha.2017.06.011&partnerID=40&md5=af97feda76a7d534b925cb657b1ff243	Arup International Development, 13 Fitzroy Street, London, W1T 4BQ, United Kingdom; Geography, College of Life and Environmental Sciences, University of Exeter, Exeter, EX44RJ, United Kingdom	Waters, J., Arup International Development, 13 Fitzroy Street, London, W1T 4BQ, United Kingdom; Adger, W.N., Geography, College of Life and Environmental Sciences, University of Exeter, Exeter, EX44RJ, United Kingdom	Adaptive capacity; Informal settlements; Resilience; Slums; Social networks; Uganda	Article	Scopus
Sariffuddin, Astuti K.D., Farhaeni G., Wahdah L.	Vulnerability Assessment: The Role of Coastal Informal Settlement Growth to Social Vulnerability in Genuk Sub-District, Semarang City	2017	IOP Conference Series: Earth and Environmental Science	55	1	12047				6	https://www.scopus.com/inward/record.uri?eid=2-s2.0-85016208179&doi=10.1088%2f1755-1315%2f55%2f1%2f012047&partnerID=40&md5=d1eb6a7c3b8862d47dc16731b5b59e68	Department of Urban and Regional Planning, University of Diponegoro, Indonesia; Perum Perumnas, Semarang Jl. Wilis No. 23 Candisari, Semarang, Indonesia; Master of Environmental Science, University of Diponegoro, Indonesia	Sariffuddin, Department of Urban and Regional Planning, University of Diponegoro, Indonesia; Astuti, K.D., Department of Urban and Regional Planning, University of Diponegoro, Indonesia; Farhaeni, G., Perum Perumnas, Semarang Jl. Wilis No. 23 Candisari, Semarang, Indonesia; Wahdah, L., Master of Environmental Science, University of Diponegoro, Indonesia	adaptive capacity; social vulnerability	Conference Paper	Scopus
Fitchett A.	Adaptive Co-management in the Context of Informal Settlements	2014	Urban Forum	25	3		355	374		8	https://www.scopus.com/inward/record.uri?eid=2-s2.0-84904681084&doi=10.1007%2fs12132-013-9215-z&partnerID=40&md5=d748b311e270e3950a4810687940c735	School of Civil and Environmental Engineering, University of the Witwatersrand, Private Bag X3, WITS2050 Johannesburg, South Africa	Fitchett, A., School of Civil and Environmental Engineering, University of the Witwatersrand, Private Bag X3, WITS2050 Johannesburg, South Africa	Adaptive co-management; Diepsloot; Informal settlement	Article	Scopus
Armitage N.P., Winter K., Spiegel A., Kruger E.	Community-focused greywater management in two informal settlements in South Africa	2009	Water Science and Technology	59	12		2341	2350		11	https://www.scopus.com/inward/record.uri?eid=2-s2.0-70149091526&doi=10.2166%2fwst.2009.294&partnerID=40&md5=a6c204929de645f94a487f3aeaf6ad31	Department of Civil Engineering, University of Cape Town, Private Bag X3, Rondebosch 7701, South Africa; Department of Environmental and Geographical Science, University of Cape Town, Private Bag X3, Rondebosch 7701, South Africa; Department of Social Anthropology, University of Cape Town, Private Bag X3, Rondebosch 7701, South Africa	Armitage, N.P., Department of Civil Engineering, University of Cape Town, Private Bag X3, Rondebosch 7701, South Africa; Winter, K., Department of Environmental and Geographical Science, University of Cape Town, Private Bag X3, Rondebosch 7701, South Africa; Spiegel, A., Department of Social Anthropology, University of Cape Town, Private Bag X3, Rondebosch 7701, South Africa; Kruger, E., Departme…	Adaptive decision making process; Community-focused solutions; Greywater management; Informal settlements; Participatory action research; Urban drainage	Article	Scopus
Elbakidze M., Hahn T., Mauerhofer V., Angelstam P., Axelsson R.	Legal framework for biosphere reserves as learning sites for sustainable development: A comparative analysis of Ukraine and Sweden	2013	Ambio	42	2		174	187		31	https://www.scopus.com/inward/record.uri?eid=2-s2.0-84878380063&doi=10.1007%2fs13280-012-0373-3&partnerID=40&md5=bf8a5814db21a97fc320f4ed96745836	Faculty of Forest Sciences, School for Forest Management, Swedish University of Agricultural Sciences, PO Box 43, 730 91 Skinnskatteberg, Sweden; Stockholm Resilience Centre, Stockholm University, 106 91 Stockholm, Sweden; 6F International Organizations Center Pacifico-Yokohama, United Nations University Institute of Advanced Studies (UNU-IAS), 1-1-1 Minato Mirai, Nishi-ku, Yokohama 220-8502, Jap…	Elbakidze, M., Faculty of Forest Sciences, School for Forest Management, Swedish University of Agricultural Sciences, PO Box 43, 730 91 Skinnskatteberg, Sweden; Hahn, T., Stockholm Resilience Centre, Stockholm University, 106 91 Stockholm, Sweden; Mauerhofer, V., 6F International Organizations Center Pacifico-Yokohama, United Nations University Institute of Advanced Studies (UNU-IAS), 1-1-1 Minat…	Adaptive governance; Conservation; Development; Formal institution; Informal institutions	Article	Scopus
Cecchin A., Lamour M., Joseph Maks Davis M., Jácome Polit D.	End-of-life product management as a resilience driver for developing countries: A policy experiment for used tires in Ecuador	2019	Journal of Industrial Ecology	23	5		1292	1310		7	https://www.scopus.com/inward/record.uri?eid=2-s2.0-85064068149&doi=10.1111%2fjiec.12861&partnerID=40&md5=70b9370888a66f8a6e5b539d36ce96e2	Independent Researcher and Consultant, Quito, Ecuador; Università Ca' Foscari Archivi della Sostenibilità, Venice, Italy; Pontificia Universidad Catolica del Ecuador Facultad de Arquitectura Diseno y Artes, Quito, Ecuador; Evolution Engineering, Design and Energy Systems Ltd., Exeter, United Kingdom	Cecchin, A., Independent Researcher and Consultant, Quito, Ecuador, Università Ca' Foscari Archivi della Sostenibilità, Venice, Italy; Lamour, M., Independent Researcher and Consultant, Quito, Ecuador; Joseph Maks Davis, M., Pontificia Universidad Catolica del Ecuador Facultad de Arquitectura Diseno y Artes, Quito, Ecuador, Evolution Engineering, Design and Energy Systems Ltd., Exeter, United Kin…	adaptive governance; extended producer responsibility; informality; natural hazards; resilience; used tires	Article	Scopus
Seeliger L., Turok I.	Averting a downward spiral: Building resilience in informal urban settlements through adaptive governance	2014	Environment and Urbanization	26	1		184	199		37	https://www.scopus.com/inward/record.uri?eid=2-s2.0-84899619332&doi=10.1177%2f0956247813516240&partnerID=40&md5=7bf456b30be96938bea05faad280a289	Human Sciences Research Council, Private Bag X9182, Cape Town 8000, South Africa	Seeliger, L., Human Sciences Research Council, Private Bag X9182, Cape Town 8000, South Africa; Turok, I., Human Sciences Research Council, Private Bag X9182, Cape Town 8000, South Africa	adaptive governance; resilience; risk; urban informal settlements; vulnerability	Article	Scopus
Lee K.	Exogenous Effects of Paths of Institutional Change and Adaptive Informal Institutions in China and North Korea	2019	Politics and Policy	47	3		598	631			https://www.scopus.com/inward/record.uri?eid=2-s2.0-85066946217&doi=10.1111%2fpolp.12310&partnerID=40&md5=7d4dc156b8b050fc848b20d7faf6c4a0	Jilin University, China	Lee, K., Jilin University, China	Adaptive Informal Institutions; China; Institutional Change; Market Formation; North Korea; Path Dependence; SOE Reform	Article	Scopus
Cinner J.E., Aswani S.	Integrating customary management into marine conservation	2007	Biological Conservation	140	2021-04-03		201	216		225	https://www.scopus.com/inward/record.uri?eid=2-s2.0-35449007533&doi=10.1016%2fj.biocon.2007.08.008&partnerID=40&md5=a9c75dec9a822cdf2495d82f33c7da75	Australian Research Council Centre of Excellence for Coral Reef Studies, James Cook University, Townsville, QLD 4811, Australia; Department of Anthropology, Interdepartmental Graduate Program in Marine Science, University of California at Santa Barbara, CA 93106-3210, United States	Cinner, J.E., Australian Research Council Centre of Excellence for Coral Reef Studies, James Cook University, Townsville, QLD 4811, Australia; Aswani, S., Department of Anthropology, Interdepartmental Graduate Program in Marine Science, University of California at Santa Barbara, CA 93106-3210, United States	Adaptive management; Biodiversity; Fisheries; Informal institutions; Taboos	Review	Scopus
Chitengi H.S.	Regulations and housing informality in African cities: appropriating regulatory frameworks to factors that influence resilience	2018	Housing and Society	45	1		14	41		2	https://www.scopus.com/inward/record.uri?eid=2-s2.0-85044266900&doi=10.1080%2f08882746.2018.1453721&partnerID=40&md5=aa7d67a25c584cd5ccea1782dfa025c7	Town and Regional Planning, University of Dundee, Dundee, United Kingdom	Chitengi, H.S., Town and Regional Planning, University of Dundee, Dundee, United Kingdom	adaptive regulatory approach; informal housing resilience; Informal settlements; social-cultural building practices; Zambia	Article	Scopus
Khan S., Schiano-Phan R., Golzari N.	Strategies to improve the thermal and visual comfort of the informal settlements in India	2017	Proceedings of 33rd PLEA International Conference: Design to Thrive, PLEA 2017	1			1155	1162			https://www.scopus.com/inward/record.uri?eid=2-s2.0-85085945126&partnerID=40&md5=bf96d8c9c642e0bad62c9eafa8f1e6d1	Department of Architecture, Faculty of Architecture and the Built Environment, University of Westminster, London, United Kingdom	Khan, S., Department of Architecture, Faculty of Architecture and the Built Environment, University of Westminster, London, United Kingdom; Schiano-Phan, R., Department of Architecture, Faculty of Architecture and the Built Environment, University of Westminster, London, United Kingdom; Golzari, N., Department of Architecture, Faculty of Architecture and the Built Environment, University of Westm…	Adaptive strategies; Comfort; Informal settlements; Socio-cultural factors	Conference Paper	Scopus
Castillo C.A., Moralessoto R., Bórquez L.M.F.	Estimation of production functions in informal microenterprises in the city of Osorno, Chile [Estimação de funções de produção em microempresas informais da cidade de Osorno, Chile] [Estimación de funciones de producción en microempresas informales de la ciudad de Osorno, Chile]	2012	Estudios Gerenciales	28	124		107	123			https://www.scopus.com/inward/record.uri?eid=2-s2.0-85081581467&doi=10.1016%2fS0123-5923%2812%2970218-8&partnerID=40&md5=ca5c4fb0bcc4b087239877fa61a8a882	Núcleo Economía Regional, Departamento Ciencias Administrativas y Económicas, Universidad de Los Lagos, Avenida Fuchslocher 1305, Osorno, Chile	Castillo, C.A., Núcleo Economía Regional, Departamento Ciencias Administrativas y Económicas, Universidad de Los Lagos, Avenida Fuchslocher 1305, Osorno, Chile; Moralessoto, R., Núcleo Economía Regional, Departamento Ciencias Administrativas y Económicas, Universidad de Los Lagos, Avenida Fuchslocher 1305, Osorno, Chile; Bórquez, L.M.F., Núcleo Economía Regional, Departamento Ciencias Administrat…	Added value; Informal economy; Input-output; Local economy; Microenterprise	Article	Scopus
Thirlway F.	Everyday tactics in local moral worlds: E-cigarette practices in a working-class area of the UK	2016	Social Science and Medicine	170			106	113		24	https://www.scopus.com/inward/record.uri?eid=2-s2.0-84992563927&doi=10.1016%2fj.socscimed.2016.10.012&partnerID=40&md5=e685ca9fd0350abe924f308df446bb31	Department of Anthropology, Durham University, Dawson Building, South Road, Durham, DH1 3LE, United Kingdom	Thirlway, F., Department of Anthropology, Durham University, Dawson Building, South Road, Durham, DH1 3LE, United Kingdom	Addiction; Agency; Ethnography; Gender; Health inequalities; Informal economy; Smoking cessation	Article	Scopus
Garcia A.	Serenity: Violence, Inequality, and Recovery on the Edge of Mexico City	2015	Medical Anthropology Quarterly	29	4		455	472		37	https://www.scopus.com/inward/record.uri?eid=2-s2.0-84955194413&doi=10.1111%2fmaq.12208&partnerID=40&md5=e8ce1145598c4f71d3e7962743f9801a	Department of Anthropology, Stanford University, United States	Garcia, A., Department of Anthropology, Stanford University, United States	Addiction; Drug war; Informality; Mexico; Violence	Article	Scopus
Périssé M., Vonthron A.-M., Vayre E.	Nomadic, informal and mediatized work: Influence of perceived social approval and effects on work and Internet addictions [Le travail nomade, médiatisé et informel : influence de l'approbation sociale perçue et effets sur les addictions au travail et à Internet]	2020	Psychologie du Travail et des Organisations	26	3		227	238			https://www.scopus.com/inward/record.uri?eid=2-s2.0-85089475663&doi=10.1016%2fj.pto.2020.07.002&partnerID=40&md5=f33d3e061883da0ef72419301c236a81	Laboratoire parisien de psychologie sociale (LAPPS), département de psychologie, université Paris Nanterre, Nanterre, France; Groupe de recherche en psychologie sociale (GRePS), institut de psychologie, université Lumière Lyon 2, Lyon, France	Périssé, M., Laboratoire parisien de psychologie sociale (LAPPS), département de psychologie, université Paris Nanterre, Nanterre, France; Vonthron, A.-M., Laboratoire parisien de psychologie sociale (LAPPS), département de psychologie, université Paris Nanterre, Nanterre, France; Vayre, E., Groupe de recherche en psychologie sociale (GRePS), institut de psychologie, université Lumière Lyon 2, Ly…	Addiction; Informal work; Mediatized work; Nomadic work; Social approuval	Article	Scopus
Fairbanks II R.P.	'Bodies is what makes it work': Statecraft and urban informality in the Philadelphia recovery house movement	2011	Ethnography	12	1		12	39		2	https://www.scopus.com/inward/record.uri?eid=2-s2.0-79953082182&doi=10.1177%2f1466138110387034&partnerID=40&md5=e513926ea545ab13168e73e4666213a2	School of Social Service Administration, University of Chicago, 969 East 60th Street, Chicago, IL 6063, United States	Fairbanks II, R.P., School of Social Service Administration, University of Chicago, 969 East 60th Street, Chicago, IL 6063, United States	addiction; Philadelphia; poverty management; poverty survival; regulation; urban informality; welfare	Article	Scopus
Van Dijk M.P., Tilay M.	Micro-privatization of solid waste collection in Addis Ababa	2013	Waterlines	32	2		154	161			https://www.scopus.com/inward/record.uri?eid=2-s2.0-84878269512&doi=10.3362%2f1756-3488.2013.016&partnerID=40&md5=d34e5224fef1db22bb6fbc07f22cdfcf	Department of Water Services Management, UNESCO-IHE, Netherlands; Ethiopian Civil Service University, Ethiopia	Van Dijk, M.P., Department of Water Services Management, UNESCO-IHE, Netherlands; Tilay, M., Ethiopian Civil Service University, Ethiopia	Addis Ababa; Informality; Micro enterprises; Micro-privatization; Regulation; Solid waste collection	Review	Scopus
Anisimov R.I.	Precarious employment in Russia: Specifying major indicators	2019	Sotsiologicheskie Issledovaniya	2019	9		64	72		5	https://www.scopus.com/inward/record.uri?eid=2-s2.0-85077052167&doi=10.31857%2fS013216250006652-0&partnerID=40&md5=cb11f07fd7d763d923560751c205f3ce	Russian State University for the Humanities, Moscow, Russian Federation	Anisimov, R.I., Russian State University for the Humanities, Moscow, Russian Federation	Additional work; Informal employment; Overtime; Precarious employment; Seasonal and fragmentary employment; The agency labor; Underemployment	Article	Scopus
Brovkina O., Baranova S.	Family vs discourse [Бровкина Оксана, Баранова Светлана. Семья vs дискурс] [Родина vs дискурс]	2019	Psycholinguistics	25	2		31	49			https://www.scopus.com/inward/record.uri?eid=2-s2.0-85113745909&doi=10.31470%2f2309-1797-2019-25-2-31-49&partnerID=40&md5=8caa3d64f489a7f984b28aba94f566e3	Sumy State University, 2, Rymskogo-Korsakova Str., Sumy, 40007, Ukraine	Brovkina, O., Sumy State University, 2, Rymskogo-Korsakova Str., Sumy, 40007, Ukraine; Baranova, S., Sumy State University, 2, Rymskogo-Korsakova Str., Sumy, 40007, Ukraine	Addressability; Dialogicality; Family discourse; Informality; Situationality; Spontaneity	Article	Scopus
Rossi B.	Tubali’s trip: Rethinking informality in the study of West African labour migrations	2014	Canadian Journal of African Studies	48	1		77	100		5	https://www.scopus.com/inward/record.uri?eid=2-s2.0-84977547185&doi=10.1080%2f00083968.2014.918323&partnerID=40&md5=13647d882d2d0fff7e9ddfc3485ec9ba	Department of African Studies and Anthropology, University of Birmingham, Arts Building, Edgbaston, Birmingham, B15 2TT, United Kingdom	Rossi, B., Department of African Studies and Anthropology, University of Birmingham, Arts Building, Edgbaston, Birmingham, B15 2TT, United Kingdom	Ader; Hausa; Informal economy; Migration; Niger; Tahoua; West Africa	Article	Scopus
Unge C., Södergaård B., Ekström A.M., Carter J., Waweru M., Ilako F., Ragnarsson A., Thorson A.	Challenges for scaling up ART in a resource-limited setting: A retrospective study in Kibera, Kenya	2009	Journal of Acquired Immune Deficiency Syndromes	50	4		397	402		38	https://www.scopus.com/inward/record.uri?eid=2-s2.0-64249107202&doi=10.1097%2fQAI.0b013e318194618e&partnerID=40&md5=3c129b74d271cda4ef62fe2fc71c8b92	Division of International Health (IHCAR), Department of Public Health Sciences, KarolinsKa Institutet, S-17177, Stockholm, Sweden; African Medical and Research Foundation, Kenya Country Program, Nairobi, Kenya	Unge, C., Division of International Health (IHCAR), Department of Public Health Sciences, KarolinsKa Institutet, S-17177, Stockholm, Sweden; Södergaård, B., Division of International Health (IHCAR), Department of Public Health Sciences, KarolinsKa Institutet, S-17177, Stockholm, Sweden; Ekström, A.M., Division of International Health (IHCAR), Department of Public Health Sciences, KarolinsKa Insti…	Adherence; Antiretroviral; Dropout; HIV Kenya; Kibera; Urban informal settlement	Article	Scopus
Kumsa D.M., Tucho G.T.	The Impact of Formal and Informal Institutions on ART Drug Adherence	2019	Journal of the International Association of Providers of AIDS Care	18							https://www.scopus.com/inward/record.uri?eid=2-s2.0-85066447320&doi=10.1177%2f2325958219845419&partnerID=40&md5=4869ace51970c47dfa740f0f30e63665	Department of Sociology, College of Social Sciences and Humanities, Jimma University, Jimma, Ethiopia; Department of Environmental Health Sciences and Technology, Faculty of Public Health, Jimma University, Jimma, Ethiopia	Kumsa, D.M., Department of Sociology, College of Social Sciences and Humanities, Jimma University, Jimma, Ethiopia; Tucho, G.T., Department of Environmental Health Sciences and Technology, Faculty of Public Health, Jimma University, Jimma, Ethiopia	adherence; ART; facilitators; formal; HIV; informal; Jimma	Article	Scopus
Olu-Owolabi F.E., Amoo E., Samuel O., Oyeyemi A., Adejumo G.	Female-dominated informal labour sector and family (in) stability: The interface between reproduction and production	2020	Cogent Arts and Humanities	7	1	1788878				1	https://www.scopus.com/inward/record.uri?eid=2-s2.0-85088132039&doi=10.1080%2f23311983.2020.1788878&partnerID=40&md5=7b697c29ac1636b3d0f17a21cfa7a687	Department of Political Science and International Relations, Covenant University, Ota, Ogun State, Nigeria; Demography and Social Statistics, Covenant University, Ota, Ogun State, Nigeria; Department of Psychology, Covenant University, Ota, Ogun State, Nigeria	Olu-Owolabi, F.E., Department of Political Science and International Relations, Covenant University, Ota, Ogun State, Nigeria; Amoo, E., Demography and Social Statistics, Covenant University, Ota, Ogun State, Nigeria; Samuel, O., Department of Political Science and International Relations, Covenant University, Ota, Ogun State, Nigeria; Oyeyemi, A., Department of Political Science and Internationa…	Adire; economic empowerment; family in(stability); gender; informal labour sector; Nigeria; women	Article	Scopus
Kleine M.	Knowing your limits: Informal governance and judgment in the EU	2013	Review of International Organizations	8	2		245	264		23	https://www.scopus.com/inward/record.uri?eid=2-s2.0-84876976270&doi=10.1007%2fs11558-012-9148-7&partnerID=40&md5=9b5c139eafdd68d11baa468b54239a2d	European Institute, London School of Economics, Houghton Street, London, WC2A 2AE, United Kingdom	Kleine, M., European Institute, London School of Economics, Houghton Street, London, WC2A 2AE, United Kingdom	Adjudication; Authority; Cooperation; European Union; Formal rules; Informal governance; Information; International organization	Article	Scopus
Pieterse M.	Rights, regulation and bureaucratic impact: The impact of human rights litigation on the regulation of informal trade in Johannesburg	2017	Potchefstroom Electronic Law Journal	20					28	3	https://www.scopus.com/inward/record.uri?eid=2-s2.0-85014426073&doi=10.17159%2f1727-3781%2f2017%2fv20n0a1294&partnerID=40&md5=248cc19336ca80c40003b177beb30635	University of the Witwatersrand, South Africa; University of Pretoria, Johannesburg, South Africa	Pieterse, M., University of the Witwatersrand, South Africa, University of Pretoria, Johannesburg, South Africa	Adjudication; Bureaucratic impact; Informal trade; Regulation; Rights-based litigation; Urban governance	Article	Scopus
Krasniqi A.	Tax administration and commercial banks as specific factors of informal economy in Kosovo	2016	Journal of Advanced Research in Law and Economics	7	8		2062	2067		2	https://www.scopus.com/inward/record.uri?eid=2-s2.0-85023740486&doi=10.14505%2fjarle.v7.8%2822%29.16&partnerID=40&md5=7bb92015499302f5892724d8d9736a71	Faculty of Economics, University of Prishtina Hasan, Prishtina, Serbia	Krasniqi, A., Faculty of Economics, University of Prishtina Hasan, Prishtina, Serbia	Administration tax; Bank; Informality; Law	Article	Scopus
Chiodelli F., Tzfadia E.	The multifaceted relation between formal institutions and the production of informal urban spaces: An editorial introduction	2016	Geography Research Forum	36	SpecialIssue		1	14		12	https://www.scopus.com/inward/record.uri?eid=2-s2.0-85017444498&partnerID=40&md5=fd95f087fe6e4acc9cb264ae7fea3165	Gran Sasso Science Institute, viale Francesco Crispi 7, L'Aquila, 67100, Italy; Department of Public Policy and Administration, Sapir College, Israel	Chiodelli, F., Gran Sasso Science Institute, viale Francesco Crispi 7, L'Aquila, 67100, Italy; Tzfadia, E., Department of Public Policy and Administration, Sapir College, Israel	Administration; Informality; Law; Politics of space; Public policy	Review	Scopus
Conrad J., Mawhorter S., Wegmann J.	Can we use administrative data to quantify informal housing additions at the parcel level? An analysis of Austin, USA	2021	International Journal of Housing Policy								https://www.scopus.com/inward/record.uri?eid=2-s2.0-85102734278&doi=10.1080%2f19491247.2021.1890535&partnerID=40&md5=e7543279f88f75525b548642d3433779	University of Texas at Austin (Both), Austin, United States; University of Southern California, Los Angeles, United States	Conrad, J., University of Texas at Austin (Both), Austin, United States; Mawhorter, S., University of Southern California, Los Angeles, United States; Wegmann, J., University of Texas at Austin (Both), Austin, United States	administrative data; building science; Global North; Informal housing; parcel data	Article	Scopus
Kriuchkova P., Sleznov F., Fomchenko D., Laikam V., Zakharchenkov I.	Methods of statistical estimation of circular migration and formal and informal employment in the Moscow agglomeration based on the integration of various data sources	2020	Statistical Journal of the IAOS	36	2		535	547			https://www.scopus.com/inward/record.uri?eid=2-s2.0-85086872768&doi=10.3233%2fSJI-190604&partnerID=40&md5=83dd88d1ed31b8c89a8b06ec9bed541d	Department of Economic Policy and Development, Moscow City Government, Moscow, Russian Federation; Higher School of Economics, National Research University, Moscow, Russian Federation; Analytical Center of Moscow Government, Moscow, Russian Federation; Lomonosov Moscow State University, Moscow, Russian Federation	Kriuchkova, P., Department of Economic Policy and Development, Moscow City Government, Moscow, Russian Federation, Higher School of Economics, National Research University, Moscow, Russian Federation; Sleznov, F., Analytical Center of Moscow Government, Moscow, Russian Federation, Lomonosov Moscow State University, Moscow, Russian Federation; Fomchenko, D., Analytical Center of Moscow Government,…	Administrative data; circular migration; formal employment; informal employment; labor market; mobile operators' data; Moscow agglomeration; population statistics	Article	Scopus
Caro P.D., Sacchi A.	The heterogeneous effects of labor informality on VAT revenues: Evidence on a developed country	2020	Journal of Macroeconomics	63		103190				1	https://www.scopus.com/inward/record.uri?eid=2-s2.0-85079280552&doi=10.1016%2fj.jmacro.2020.103190&partnerID=40&md5=a0375555c61b8145f35b2d49b1e80f00	Department of Finance, Italian Ministry of Economy and Finance, Rome (Italy), Tax Administration Research Centre, University of Exeter, United Kingdom; Department of Economics and Law, Sapienza University of Rome. Governance and Economics research Network, University of Vigo, Spain	Caro, P.D., Department of Finance, Italian Ministry of Economy and Finance, Rome (Italy), Tax Administration Research Centre, University of Exeter, United Kingdom; Sacchi, A., Department of Economics and Law, Sapienza University of Rome. Governance and Economics research Network, University of Vigo, Spain	Administrative data; Great Recession; Labor informality; VAT collection	Article	Scopus
Cucat Vásquez Y.G., Heredia Llatas F.D., Collazos Alarcón M.A.	Administrative simplification in the qualification of the informal possession of the young people juan pablo II in the district of chiclayo [Simplificación administrativa en la titulación de la posesión informal del pueblo joven juan pablo II en el distrito de chiclayo]	2020	Universidad y Sociedad	12	6		153	162			https://www.scopus.com/inward/record.uri?eid=2-s2.0-85100862072&partnerID=40&md5=a0bc06d7acc9387fcba66c89cf1797a2	Universidad Cesar Vallejo Filial Chiclayo, Peru	Cucat Vásquez, Y.G., Universidad Cesar Vallejo Filial Chiclayo, Peru; Heredia Llatas, F.D., Universidad Cesar Vallejo Filial Chiclayo, Peru; Collazos Alarcón, M.A., Universidad Cesar Vallejo Filial Chiclayo, Peru	Administrative procedure; Informality; Ownership; Possession; Process simplification	Article	Scopus
Beblavý M.	Costs of corruption and potential remedies from an economic point of view [Ekonomický pohl'ad na škodlivost' korupcie a jej možné riešenia]	2007	Ekonomicky casopis	55	7		697	711		5	https://www.scopus.com/inward/record.uri?eid=2-s2.0-36549083757&partnerID=40&md5=abe262db93851b9e4088b4a42925e594	Ústav Verejnej Politiky, FSEV, UK, Odbojárov 10/A, 825 05 Bratislava 2, Slovakia	Beblavý, M., Ústav Verejnej Politiky, FSEV, UK, Odbojárov 10/A, 825 05 Bratislava 2, Slovakia	Administrative processes in public organizations; Bureaucracy; Corruption; Externalities; Informal economy; Underground economy	Article	Scopus
Kussainova A., Rakhimberdinova M., Denissova O., Taspenova G., Konyrbekov M.	Improvement of technological modernization using behavioral economics	2018	Journal of Environmental Management and Tourism	9	7		1470	1478			https://www.scopus.com/inward/record.uri?eid=2-s2.0-85064109291&doi=10.14505%2fjemt.v9.7%2831%29.11&partnerID=40&md5=dea288d0715a3d414112104ae4b95968	Turan University, Kazakhstan; D. Serikbayev East Kazakhstan State Technical University, Kazakhstan; Al-Farabi Kazakh National University, Kazakhstan	Kussainova, A., Turan University, Kazakhstan; Rakhimberdinova, M., D. Serikbayev East Kazakhstan State Technical University, Kazakhstan; Denissova, O., D. Serikbayev East Kazakhstan State Technical University, Kazakhstan; Taspenova, G., Al-Farabi Kazakh National University, Kazakhstan; Konyrbekov, M., Turan University, Kazakhstan	Administrative regulation; Behavioral economics; Efficiency tools; Formal institutions; Informal institutions; Management impact; Technological upgrading	Article	Scopus
Allina-Pisano J.	Social contracts and authoritarian projects in post-Soviet space: The use of administrative resource	2010	Communist and Post-Communist Studies	43	4		373	382		31	https://www.scopus.com/inward/record.uri?eid=2-s2.0-78649881483&doi=10.1016%2fj.postcomstud.2010.10.001&partnerID=40&md5=d87256a82a808e8a27e134d7d0194927	University of Ottawa, Faculty of Social Sciences, School of Political Studies, 55 Laurier Avenue East, Desmarais building, Ottawa, ON, K1N 6N5, Canada	Allina-Pisano, J., University of Ottawa, Faculty of Social Sciences, School of Political Studies, 55 Laurier Avenue East, Desmarais building, Ottawa, ON, K1N 6N5, Canada	Administrative resource; Corruption; Elections; Informal institutions; Machine politics; Social contracts	Article	Scopus
Goodman N.P., Herzberg R.Q.	Gifts as governance: Church Welfare and the Samaritan's dilemma	2020	Journal of Institutional Economics	16	5		703	714		1	https://www.scopus.com/inward/record.uri?eid=2-s2.0-85072558189&doi=10.1017%2fS174413741900047X&partnerID=40&md5=d1ecacb1165f2e8499061567fe07fa99	Department of Economics, George Mason University, Fairfax, VA 22030, United States; Mercatus Center, George Mason University, Fairfax, VA 22030, United States	Goodman, N.P., Department of Economics, George Mason University, Fairfax, VA 22030, United States; Herzberg, R.Q., Mercatus Center, George Mason University, Fairfax, VA 22030, United States	administrative structure; economics of religion; Gift; informal institutions; institutions; Samaritan's dilemma	Article	Scopus
Nash J.K., Bowen G.L.	Perceived crime and informal social control in the neighborhood as a context for adolescent behavior: A risk and resilience perspective	1999	Social Work Research	23	3		171	186		32	https://www.scopus.com/inward/record.uri?eid=2-s2.0-0009946778&doi=10.1093%2fswr%2f23.3.171&partnerID=40&md5=aadb391b8066dfebb04c0c25f7d7c916	Graduate School of Social Work, Portland State University, P.O. Box 751, Portland, OR 97207-0751, United States; School of Social Work, University of North Carolina, Chapel Hill, NC, United States	Nash, J.K., Graduate School of Social Work, Portland State University, P.O. Box 751, Portland, OR 97207-0751, United States; Bowen, G.L., School of Social Work, University of North Carolina, Chapel Hill, NC, United States	Adolescence; Crime; Neighborhoods; Peers; Resilience; Risk	Article	Scopus
Laverty L.	Managing food insecurity through informal networks of care: an ethnography of youth practices in the North of England	2019	Sociology of Health and Illness	41	4		709	722			https://www.scopus.com/inward/record.uri?eid=2-s2.0-85060340565&doi=10.1111%2f1467-9566.12847&partnerID=40&md5=b1419da09579b7729c772f40756fc1e2	Department of Sociology, Social Policy and Criminology, University of Liverpool, Liverpool, United Kingdom	Laverty, L., Department of Sociology, Social Policy and Criminology, University of Liverpool, Liverpool, United Kingdom	adolescence; equity; fairness; food; inequalities/social inequalities in health status	Article	Scopus
Herrera C., Sahn D.E., Villa K.M.	Teen fertility and female employment outcomes: Evidence from Madagascar	2019	Journal of African Economies	28	3		277	303		3	https://www.scopus.com/inward/record.uri?eid=2-s2.0-85072343486&doi=10.1093%2fjae%2fejy024&partnerID=40&md5=5300b1f68382a0d8e787b7a5487df67c	Department of Economics and International Programs, Northeastern University, 323 Lake Hall, 360 Huntington Ave, Boston, MA 02115, United States; Department of Economics, Division of Nutritional Sciences, Cornell University, B16 MVR Hall, Ithaca, NY 14853, United States; Department of Economics, University of New Mexico, 1915 Roma Ave. NE 1019, Albuquerque, NM 87131, United States	Herrera, C., Department of Economics and International Programs, Northeastern University, 323 Lake Hall, 360 Huntington Ave, Boston, MA 02115, United States; Sahn, D.E., Department of Economics, Division of Nutritional Sciences, Cornell University, B16 MVR Hall, Ithaca, NY 14853, United States; Villa, K.M., Department of Economics, University of New Mexico, 1915 Roma Ave. NE 1019, Albuquerque, NM…	adolescence; female labor force participation; fertility; informal employment; Madagascar	Article	Scopus
Ezell M.E.	Crime, Desistance, and Persistence	2015	International Encyclopedia of the Social & Behavioral Sciences: Second Edition				137	144			https://www.scopus.com/inward/record.uri?eid=2-s2.0-85043423776&doi=10.1016%2fB978-0-08-097086-8.45051-8&partnerID=40&md5=3db3f6b3050c99919acae45908c2dc05	Northern Illinois University, DeKalb, IL, United States	Ezell, M.E., Northern Illinois University, DeKalb, IL, United States	Adolescence-limited offender; Adult life events; Chronic offender; Desistance; Dual taxonomy theory; Employment; Group-based trajectory models; Growth curve models; Informal social control theory; Intermittent offender; Life-course persistent offender; Marriage; Persistence; Self-control theory; Trajectory	Book Chapter	Scopus
Fulkerson J.A., Pasch K.E., Perry C.L., Komro K.	Relationships between alcohol-related informal social control, parental monitoring and adolescent problem behaviors among racially diverse urban youth	2008	Journal of Community Health	33	6		425	433		34	https://www.scopus.com/inward/record.uri?eid=2-s2.0-53649093086&doi=10.1007%2fs10900-008-9117-5&partnerID=40&md5=4d77b32415481dac0d45fee487fc63c9	School of Nursing, University of Minnesota, 5-160 Weaver-Densford Hall, 308 Harvard Street SE, Minneapolis, MN 55455-0342, United States; Division of Epidemiology and Community Health, School of Public Health, University of Minnesota, 1300 South Second Street, Minneapolis, MN 55454, United States; Michael and Susan Dell Center for Advancement of Healthy Living, School of Public Health, University…	Fulkerson, J.A., School of Nursing, University of Minnesota, 5-160 Weaver-Densford Hall, 308 Harvard Street SE, Minneapolis, MN 55455-0342, United States; Pasch, K.E., Division of Epidemiology and Community Health, School of Public Health, University of Minnesota, 1300 South Second Street, Minneapolis, MN 55454, United States; Perry, C.L., Michael and Susan Dell Center for Advancement of Healthy …	Adolescent behaviors; Alcohol; Alcohol-related informal social control; Delinquency; Parental monitoring; Violence	Article	Scopus
Logie C.H., Okumu M., Mwima S., Hakiza R., Irungi K.P., Kyambadde P., Kironde E., Narasimhan M.	Social ecological factors associated with experiencing violence among urban refugee and displaced adolescent girls and young women in informal settlements in Kampala, Uganda: A cross-sectional study	2019	Conflict and Health	13	1	60				10	https://www.scopus.com/inward/record.uri?eid=2-s2.0-85077033721&doi=10.1186%2fs13031-019-0242-9&partnerID=40&md5=2e287ddb7c1e9b881b38c070ae6085ac	Factor Inwentash Faculty of Social Work, University of Toronto, 246 Bloor Street West, Toronto, ON M5S 1V4, Canada; Women's College Research Institute, Women's College Hospital, 76 Grenville St, Toronto, ON M5G 1N8, Canada; School of Social Work, University of North Carolina-Chapel Hill, 325 Pittsboro ST CB#3550, Chapel Hill, NC 27599, United States; National STI Control Unit, Mulago Hospital, Ka…	Logie, C.H., Factor Inwentash Faculty of Social Work, University of Toronto, 246 Bloor Street West, Toronto, ON M5S 1V4, Canada, Women's College Research Institute, Women's College Hospital, 76 Grenville St, Toronto, ON M5G 1N8, Canada; Okumu, M., Factor Inwentash Faculty of Social Work, University of Toronto, 246 Bloor Street West, Toronto, ON M5S 1V4, Canada, School of Social Work, University o…	Adolescent girls and young women; Displaced; Polyvictimization; Refugee; Relationship power; Social context; Survivors; Uganda; Urban; Violence	Article	Scopus
Maluccio J.A., Hussein M., Abuya B., Muluve E., Muthengi E., Austrian K.	Adolescent girls’ primary school mobility and educational outcomes in urban Kenya	2018	International Journal of Educational Development	62			75	87		1	https://www.scopus.com/inward/record.uri?eid=2-s2.0-85042926166&doi=10.1016%2fj.ijedudev.2018.02.007&partnerID=40&md5=25da3e659511a829bbb3bf609e224213	Middlebury College, United States; African Population and Health Research Center (APHRC), Kenya; Population Council, Kenya	Maluccio, J.A., Middlebury College, United States; Hussein, M., Middlebury College, United States; Abuya, B., African Population and Health Research Center (APHRC), Kenya; Muluve, E., Population Council, Kenya; Muthengi, E., Population Council, Kenya; Austrian, K., Population Council, Kenya	Adolescent girls; Kenya; Schooling mobility; Urban informal settlement	Article	Scopus
Crichton J., Ibisomi L., Gyimah S.O.	Mother-daughter communication about sexual maturation, abstinence and unintended pregnancy: Experiences from an informal settlement in Nairobi, Kenya	2012	Journal of Adolescence	35	1		21	30		45	https://www.scopus.com/inward/record.uri?eid=2-s2.0-84855578346&doi=10.1016%2fj.adolescence.2011.06.008&partnerID=40&md5=ce067015788184087b14d46064f7cdf5	African Population and Health Research Center, Po Box 10787, 00100 GPO, Nairobi, Kenya; Demography and Population Studies Programme, University of the Witwatersrand, Private Bag 3, Wits 2050, Johannesburg, South Africa; Department of Sociology, Queen's University, Mac-Cory Hall, Kingston, K7L 3N6, Canada; School of Social and Community Medicine, University of Bristol, Canynge Hall, 39 Whatley Roa…	Crichton, J., African Population and Health Research Center, Po Box 10787, 00100 GPO, Nairobi, Kenya, School of Social and Community Medicine, University of Bristol, Canynge Hall, 39 Whatley Road, Bristol BS8 2PS, United Kingdom; Ibisomi, L., Demography and Population Studies Programme, University of the Witwatersrand, Private Bag 3, Wits 2050, Johannesburg, South Africa; Gyimah, S.O., Department…	Adolescent health; Kenya; Menstruation; Parent-child communication; Sexual abstinence; Sexual maturation	Article	Scopus
Pauwels L., Svensson R.	Adolescent lifestyle risk by gender and ethnic background: Findings from two urban samples	2009	European Journal of Criminology	6	1		5	23		19	https://www.scopus.com/inward/record.uri?eid=2-s2.0-59649109806&doi=10.1177%2f1477370808098102&partnerID=40&md5=402ad099417c38f7fee11cd22743d2c1	Department of Criminal Law and Criminology, Ghent University, Ghent, Belgium; Faculty of Health and Society, Malmö University, Malmö, Sweden	Pauwels, L., Department of Criminal Law and Criminology, Ghent University, Ghent, Belgium; Svensson, R., Faculty of Health and Society, Malmö University, Malmö, Sweden	Adolescent Lifestyles; Gender; Immigrant Background; Informal Control; Propensity to Offend; Situational Action Theory	Article	Scopus
Gillespie B., Allen H., Pritchard M., Soma-Pillay P., Balen J., Anumba D.	Agency under constraint: Adolescent accounts of pregnancy and motherhood in informal settlements in South Africa	2021	Global Public Health								https://www.scopus.com/inward/record.uri?eid=2-s2.0-85115879900&doi=10.1080%2f17441692.2021.1981974&partnerID=40&md5=886b84dcaedd284d040431915680efe6	Department of Oncology and Metabolism, Academic Unit of Reproductive, Developmental Medicine-Obstetrics and Gynaecology, The University of Sheffield, Sheffield, United Kingdom; School of Health and Related Research, Regent Court (ScHARR), The University of Sheffield, Sheffield, United Kingdom; Department of Obstetrics and Gynaecology, University of Pretoria and Steve Biko Academic Hospital, Preto…	Gillespie, B., Department of Oncology and Metabolism, Academic Unit of Reproductive, Developmental Medicine-Obstetrics and Gynaecology, The University of Sheffield, Sheffield, United Kingdom; Allen, H., School of Health and Related Research, Regent Court (ScHARR), The University of Sheffield, Sheffield, United Kingdom, New affiliation: Medical Research Council Unit, London School of Hygiene and T…	adolescent motherhood; adolescent pregnancy; agency; informal settlements; South Africa	Article	Scopus
Álvarez Vivar L., Bustamante Cárcamo Y., Salazar Muñoz M.	Parenthood and its incidence in the Desistance of crime of tort: A theoretical review [Paternidad y su incidencia en el desistimiento delictual: Una revisión teórica]	2017	Revista Criminalidad	59	1		65	75		2	https://www.scopus.com/inward/record.uri?eid=2-s2.0-85020051083&partnerID=40&md5=1d6c3fa3803d613c91c0746c0bea1b09	Profesional de Intervención Clínica, Servicio Nacional de Menores, Puerto Montt, Chile; ONG Co-Incide, Puerto Montt, Chile; Escuela de Psicología, Facultad de Ciencias Sociales y Comunicaciones, Universidad Santo Tomas, Puerto Montt, Chile	Álvarez Vivar, L., Profesional de Intervención Clínica, Servicio Nacional de Menores, Puerto Montt, Chile; Bustamante Cárcamo, Y., ONG Co-Incide, Puerto Montt, Chile; Salazar Muñoz, M., Escuela de Psicología, Facultad de Ciencias Sociales y Comunicaciones, Universidad Santo Tomas, Puerto Montt, Chile	Adolescent parents; Informal social control; Juvenile crime/juvenile delinquency factors; Juvenile offenders; Relations between parents and offspring	Article	Scopus
Motsomi K., Makanjee C., Basera T., Nyasulu P.	Factors affecting effective communication about sexual and reproductive health issues between parents and adolescents in zandspruit informal settlement, Johannesburg, South Africa	2016	Pan African Medical Journal	25		120				19	https://www.scopus.com/inward/record.uri?eid=2-s2.0-85012107907&doi=10.11604%2fpamj.2016.25.120.9208&partnerID=40&md5=b003e03f74cb29369e1f9f1eb87f87d2	School of Health Sciences, Monash South Africa, Ruimsig, Johannesburg, South Africa; Helen Joseph Hospital, Right to Care, Perth Road, Themba Lethu Wing, Westdene, South Africa; Department of Clinical Sciences, Faculty of Health and Environmental Sciences, Central University of Technology, South Africa; School of Public Health, Faculty of Health Sciences, University of the Witwatersrand, Johannes…	Motsomi, K., School of Health Sciences, Monash South Africa, Ruimsig, Johannesburg, South Africa, Helen Joseph Hospital, Right to Care, Perth Road, Themba Lethu Wing, Westdene, South Africa; Makanjee, C., Department of Clinical Sciences, Faculty of Health and Environmental Sciences, Central University of Technology, South Africa; Basera, T., School of Health Sciences, Monash South Africa, Ruimsig…	Adolescent sexuality; Johannesburg; Parent-child communication; Sexual and reproductive health communication	Article	Scopus
Mayhew C.	The OHS "double whammy": Adolescent workers who are precariously employed	2005	Journal of Occupational Health and Safety - Australia and New Zealand	21	2		131	140		7	https://www.scopus.com/inward/record.uri?eid=2-s2.0-33747513512&partnerID=40&md5=394d961f1593d74326f9f718d8624348	Department of Management, Griffith Business School, Australia; Department of Management, Griffith University, Nathan, QLD 4111, Australia	Mayhew, C., Department of Management, Griffith Business School, Australia, Department of Management, Griffith University, Nathan, QLD 4111, Australia	Adolescent workers; Formal employment; Informal employment; Precarious employment	Article	Scopus
De Andrade L., Nihei O.K., Pelloso S.M., De Carvalho M.D.B.	Juvenile homicides and informal work in a Brazilian city in the Brazil, Paraguay, and Argentina tri-border area [Homicídios juvenis e informalidade em um município brasileiro da tríplice fronteira Brasil, Paraguai e Argentina]	2012	Revista Panamericana de Salud Publica/Pan American Journal of Public Health	31	5		380	387		5	https://www.scopus.com/inward/record.uri?eid=2-s2.0-84864226258&doi=10.1590%2fS1020-49892012000500005&partnerID=40&md5=84e019420cafd80fc4be60a7183572dd	Universidade Estadual Do Oeste Do Paraná (Unioeste), Grupo de Pesquisa em Saúde Coletiva, Centro de Educação e Letras, Foz do Iguaçu PR, Brazil; Universidade Estadual de Maringá (UEM), Centro Ciências da Saúde, Maringá PR, Brazil	De Andrade, L., Universidade Estadual Do Oeste Do Paraná (Unioeste), Grupo de Pesquisa em Saúde Coletiva, Centro de Educação e Letras, Foz do Iguaçu PR, Brazil; Nihei, O.K., Universidade Estadual Do Oeste Do Paraná (Unioeste), Grupo de Pesquisa em Saúde Coletiva, Centro de Educação e Letras, Foz do Iguaçu PR, Brazil; Pelloso, S.M., Universidade Estadual de Maringá (UEM), Centro Ciências da Saúde,…	Adolescent; Brazil; Homicide; Residence characteristics; Violence; Young adult	Article	Scopus
Daruwalla N., Mishra T., Karandikar N., Pantvaidya S., Osrin D.	Good girls and boys: findings from a cross-sectional survey on adolescent rights, relationships, and sexuality in an urban informal settlement in India	2018	International Journal of Adolescence and Youth	23	3		308	324		3	https://www.scopus.com/inward/record.uri?eid=2-s2.0-85029442517&doi=10.1080%2f02673843.2017.1371613&partnerID=40&md5=cc4978f7bb2f0dc6843706be123eb175	Society for Nutrition, Education and Health Action, Mumbai, India; Institute for Global Health, University College London Institute of Child Health, London, United Kingdom	Daruwalla, N., Society for Nutrition, Education and Health Action, Mumbai, India; Mishra, T., Society for Nutrition, Education and Health Action, Mumbai, India; Karandikar, N., Society for Nutrition, Education and Health Action, Mumbai, India; Pantvaidya, S., Society for Nutrition, Education and Health Action, Mumbai, India; Osrin, D., Institute for Global Health, University College London Instit…	Adolescent; India; Mumbai; poverty areas; sexuality	Article	Scopus
Sarnquist C., Kang J.L., Amuyunzu-Nyamongo M., Oguda G., Otieno D., Mboya B., Omondi N., Kipkirui D., Baiocchi M.	A protocol for a cluster-randomized controlled trial testing an empowerment intervention to prevent sexual assault in upper primary school adolescents in the informal settlements of Nairobi, Kenya	2019	BMC Public Health	19	1	834				3	https://www.scopus.com/inward/record.uri?eid=2-s2.0-85068445625&doi=10.1186%2fs12889-019-7154-x&partnerID=40&md5=f2f62bf4e1376e8861cf95a11bc94478	Stanford University School of Medicine, Stanford, CA, United States; African Institute for Health and Development, Nairobi, Kenya; Ujamaa-Africa, Nairobi, Kenya	Sarnquist, C., Stanford University School of Medicine, Stanford, CA, United States; Kang, J.L., Stanford University School of Medicine, Stanford, CA, United States; Amuyunzu-Nyamongo, M., African Institute for Health and Development, Nairobi, Kenya; Oguda, G., African Institute for Health and Development, Nairobi, Kenya; Otieno, D., African Institute for Health and Development, Nairobi, Kenya; Mb…	Adolescent; Intervention; Kenya; Protocol; Violence against woman and girls	Article	Scopus
Wainaina C.W., Sidze E.M., Maina B.W., Badillo-Amberg I., Anyango H.O., Kathoka F., Khasowa D., Okoror C.E.M.	Psychosocial challenges and individual strategies for coping with mental stress among pregnant and postpartum adolescents in Nairobi informal settlements: a qualitative investigation	2021	BMC Pregnancy and Childbirth	21	1	661					https://www.scopus.com/inward/record.uri?eid=2-s2.0-85115822883&doi=10.1186%2fs12884-021-04128-2&partnerID=40&md5=6781fe5808cb2445d35ab21e2d059030	African Population and Health Research Center (APHRC), Nairobi, Kenya; McGill University, 845 Sherbrooke St W, Montreal, H3A 0G4, Canada; Mum, Baby and Love Trust, Nairobi, Kenya; Mental health consultant, University of Nairobi, Nairobi, Kenya; Department of Obstetrics and Gynaecology, University of Benin Teaching Hospital, Benin, Nigeria	Wainaina, C.W., African Population and Health Research Center (APHRC), Nairobi, Kenya; Sidze, E.M., African Population and Health Research Center (APHRC), Nairobi, Kenya; Maina, B.W., African Population and Health Research Center (APHRC), Nairobi, Kenya; Badillo-Amberg, I., McGill University, 845 Sherbrooke St W, Montreal, H3A 0G4, Canada; Anyango, H.O., African Population and Health Research Cen…	Adolescent; Maternal health; Mental health; Mental stress; Poor settings; Urban health	Article	Scopus
Kraus L., Room R., Livingston M., Pennay A., Holmes J., Törrönen J.	Long waves of consumption or a unique social generation? Exploring recent declines in youth drinking	2020	Addiction Research and Theory	28	3		183	193		29	https://www.scopus.com/inward/record.uri?eid=2-s2.0-85068837323&doi=10.1080%2f16066359.2019.1629426&partnerID=40&md5=7594f8a652b0d9747f15261020656797	IFT Institut für Therapieforschung, München, Germany; Department of Public Health Sciences, Centre for Social Research on Alcohol and Drugs, Stockholm University, Stockholm, Sweden; Institute of Psychology, ELTE Eötvös Loránd University, Budapest, Hungary; Centre for Alcohol Policy Research, La Trobe University, Bundoora, VIC, Australia; Centre for Clinical Neuroscience, Karolinska Institutet, St…	Kraus, L., IFT Institut für Therapieforschung, München, Germany, Department of Public Health Sciences, Centre for Social Research on Alcohol and Drugs, Stockholm University, Stockholm, Sweden, Institute of Psychology, ELTE Eötvös Loránd University, Budapest, Hungary; Room, R., Department of Public Health Sciences, Centre for Social Research on Alcohol and Drugs, Stockholm University, Stockholm, S…	adolescents; alcohol policy; Alcohol use; informal control; trends	Article	Scopus
Schelleman-Offermans K., Knibbe R.A., Kuntsche E.	Preventing adolescent alcohol use: Effects of a two-year quasi-experimental community intervention intensifying formal and informal control	2014	Journal of Adolescent Health	54	3		326	332		6	https://www.scopus.com/inward/record.uri?eid=2-s2.0-84894501893&doi=10.1016%2fj.jadohealth.2013.09.001&partnerID=40&md5=87328884d9ebddc9220bfa373d14fdf0	Department of Health Promotion, Maastricht University, CAPHRI, P.O. Box 616, 6200 MD, Maastricht, Netherlands; Addiction Switzerland, Research Institute, Lausanne, Switzerland; Behavioural Science Institute, Radboud University Nijmegen, Nijmegen, Netherlands	Schelleman-Offermans, K., Department of Health Promotion, Maastricht University, CAPHRI, P.O. Box 616, 6200 MD, Maastricht, Netherlands; Knibbe, R.A., Department of Health Promotion, Maastricht University, CAPHRI, P.O. Box 616, 6200 MD, Maastricht, Netherlands; Kuntsche, E., Addiction Switzerland, Research Institute, Lausanne, Switzerland, Behavioural Science Institute, Radboud University Nijmege…	Adolescents; Alcohol prevention; Community intervention; Formal control; Informal control	Article	Scopus
Kaufman Z.A., Braunschweig E.N., Feeney J., Dringus S., Weiss H., Delany-Moretlwe S., Ross D.A.	Sexual risk behavior, alcohol use, and social media use among secondary school students in informal settlements in Cape Town and Port Elizabeth, South Africa	2014	AIDS and Behavior	18	9		1661	1674		14	https://www.scopus.com/inward/record.uri?eid=2-s2.0-84906306613&doi=10.1007%2fs10461-014-0816-x&partnerID=40&md5=29de0302f1a96e71a84bb434fc3746d2	Faculty of Epidemiology and Population Health, London School of Hygiene and Tropical Medicine, Keppel St., London WC1E 7HT, United Kingdom; Wits Reproductive Health and HIV Institute, Johannesburg, South Africa; University of California San Francisco, San Francisco, CA, United States	Kaufman, Z.A., Faculty of Epidemiology and Population Health, London School of Hygiene and Tropical Medicine, Keppel St., London WC1E 7HT, United Kingdom, Wits Reproductive Health and HIV Institute, Johannesburg, South Africa; Braunschweig, E.N., Faculty of Epidemiology and Population Health, London School of Hygiene and Tropical Medicine, Keppel St., London WC1E 7HT, United Kingdom; Feeney, J., …	Adolescents; Alcohol; HIV; Social media; South Africa	Article	Scopus
Knibbe R.A., Joosten J., Choquet M., Derickx M., Morin D., Monshouwer K.	Culture as an explanation for substance-related problems: A cross-national study among French and Dutch adolescents	2007	Social Science and Medicine	64	3		604	616		12	https://www.scopus.com/inward/record.uri?eid=2-s2.0-33845866909&doi=10.1016%2fj.socscimed.2006.09.023&partnerID=40&md5=3852d9ba9263c7a316db388bb7795d0c	Section Medical Sociology, Health Care Sciences, University Maastricht, Post Box 616, 6200 MD Maastricht, Limburg, Netherlands; INSERM, Paris, United States; Trimbos Institute, Netherlands	Knibbe, R.A., Section Medical Sociology, Health Care Sciences, University Maastricht, Post Box 616, 6200 MD Maastricht, Limburg, Netherlands; Joosten, J., Section Medical Sociology, Health Care Sciences, University Maastricht, Post Box 616, 6200 MD Maastricht, Limburg, Netherlands; Choquet, M., INSERM, Paris, United States; Derickx, M., Section Medical Sociology, Health Care Sciences, University …	Adolescents; Alcohol-related problems; Cross cultural differences; Drug policy; Drug-related problems; France; Informal control; The Netherlands	Article	Scopus
Pereira E.C., Ferreira A.P.S.S., Sato A.P.S., Fischer F.M., Olympio K.P.K.	Home-based outsourced informal work by children and adolescents impacts sleep and leisure—a preliminary study	2020	Environmental Science and Pollution Research	27	26		32754	32761		2	https://www.scopus.com/inward/record.uri?eid=2-s2.0-85086171745&doi=10.1007%2fs11356-020-09551-0&partnerID=40&md5=f13a25530ae9bda61ca3c86ab0ba8a6b	Department of Environmental Health, School of Public Health, University of São Paulo, Avenida Dr. Arnaldo 715, Cerqueira Cesar, Sao Paulo, SP 01246-904, Brazil; Department of Epidemiology, School of Public Health, University of São Paulo, Avenida Dr. Arnaldo 715, Cerqueira Cesar, Sao Paulo, SP 01246-904, Brazil; School of Public Health, The Human Exposome Research Group – eXsat, Av. Dr. Arnaldo, …	Pereira, E.C., Department of Environmental Health, School of Public Health, University of São Paulo, Avenida Dr. Arnaldo 715, Cerqueira Cesar, Sao Paulo, SP 01246-904, Brazil; Ferreira, A.P.S.S., Department of Environmental Health, School of Public Health, University of São Paulo, Avenida Dr. Arnaldo 715, Cerqueira Cesar, Sao Paulo, SP 01246-904, Brazil; Sato, A.P.S., Department of Epidemiology, …	Adolescents; Chemical exposure; Exposome; Sleep disorders; Sleep-wake cycle; Workers	Article	Scopus
Abuya B.A., Elungata P., Mutisya M., Kabiru C.W.	Parental education and high school completion in the urban informal settlements in Kenya	2017	Cogent Education	4	1	1369489				3	https://www.scopus.com/inward/record.uri?eid=2-s2.0-85041123250&doi=10.1080%2f2331186X.2017.1369489&partnerID=40&md5=0d7915455c0271b5cf5a0bbe965f488d	African Population and Health Research Center (APHRC), APHRC Campus, Kirawa Road, off Peponi Road, P.O. Box, Nairobi, 10787-00100, Kenya	Abuya, B.A., African Population and Health Research Center (APHRC), APHRC Campus, Kirawa Road, off Peponi Road, P.O. Box, Nairobi, 10787-00100, Kenya; Elungata, P., African Population and Health Research Center (APHRC), APHRC Campus, Kirawa Road, off Peponi Road, P.O. Box, Nairobi, 10787-00100, Kenya; Mutisya, M., African Population and Health Research Center (APHRC), APHRC Campus, Kirawa Road, o…	adolescents; completion; female; high school; Nairobi; parental education; slums	Article	Scopus
Nallari A.	“All we want are toilets inside our homes!”: The critical role of sanitation in the lives of urban poor adolescent girls in Bengaluru, India	2015	Environment and Urbanization	27	1		73	88		25	https://www.scopus.com/inward/record.uri?eid=2-s2.0-84927710782&doi=10.1177%2f0956247814563514&partnerID=40&md5=9227692721175c70e8708f18a6238d24	Children’sEnvironments Research Group, Graduate Center, CUNY, 365 Fifth Avenue, New York, NY 10016, United States	Nallari, A., Children’sEnvironments Research Group, Graduate Center, CUNY, 365 Fifth Avenue, New York, NY 10016, United States	adolescents; gender; girls; India; informal settlements; sanitation; urban development; urban poor; water, sanitation and hygiene (WASH); youth	Article	Scopus
Obeng Gyimah S., Kodzi I., Emina J., Adjei J., Ezeh A.	Adolescent Sexual Risk-Taking in the Informal Settlements of Nairobi, Kenya: Understanding the Contributions of Religion	2014	Journal of Religion and Health	53	1		13	26		9	https://www.scopus.com/inward/record.uri?eid=2-s2.0-84904575305&doi=10.1007%2fs10943-012-9580-2&partnerID=40&md5=d261b0a395858d0d9f98e3f9b5e58644	Department of Sociology, Queen’s University, Kingston, ON, Canada; Initiative in Population Research, Ohio State University, Columbus, OH, United States; CEPS/INSTEAD, Luxembourg, Luxembourg; APHRC, Nairobi, Kenya	Obeng Gyimah, S., Department of Sociology, Queen’s University, Kingston, ON, Canada; Kodzi, I., Initiative in Population Research, Ohio State University, Columbus, OH, United States; Emina, J., CEPS/INSTEAD, Luxembourg, Luxembourg; Adjei, J., Department of Sociology, Queen’s University, Kingston, ON, Canada; Ezeh, A., APHRC, Nairobi, Kenya	Adolescents; HIV/AIDS; Kenya; Nairobi; Religion; Religiosity; Sexual risk-taking; Sub-Saharan Africa; Young people	Article	Scopus
Beguy D., Kabiru C.W., Nderu E.N., Ngware M.W.	Inconsistencies in Self-Reporting of Sexual Activity Among Young People in Nairobi, Kenya	2009	Journal of Adolescent Health	45	6		595	601		47	https://www.scopus.com/inward/record.uri?eid=2-s2.0-70449517417&doi=10.1016%2fj.jadohealth.2009.03.014&partnerID=40&md5=d8c21c646285cb021175f8d00dc85e18	African Population and Health Research Center, Nairobi, Kenya	Beguy, D., African Population and Health Research Center, Nairobi, Kenya; Kabiru, C.W., African Population and Health Research Center, Nairobi, Kenya; Nderu, E.N., African Population and Health Research Center, Nairobi, Kenya; Ngware, M.W., African Population and Health Research Center, Nairobi, Kenya	Adolescents; Inconsistency; Informal settlements; Kenya; Nairobi; Sexual activity; Slum	Article	Scopus
Jennings J.M., Hensel D.J., Tanner A.E., Reilly M.L., Ellen J.M.	Are social organizational factors independently associated with a current bacterial sexually transmitted infection among urban adolescents and young adults?	2014	Social Science and Medicine	118	C		52	60		7	https://www.scopus.com/inward/record.uri?eid=2-s2.0-84927128631&doi=10.1016%2fj.socscimed.2014.07.062&partnerID=40&md5=1a8503470379f29e2932c91a766f781a	Center for Child and Community Health Research (CCHR), Department of Pediatrics, School of Medicine, Johns Hopkins University, Bayview Medical Center, 5200 Eastern Ave, Mason F Lord Building, Center Tower Ste, Baltimore, MD 21224, United States; Department of Epidemiology, Bloomberg School of Public Health, Johns Hopkins University, 615 N. Wolfe Street, Baltimore, MD 21205, United States; Departm…	Jennings, J.M., Center for Child and Community Health Research (CCHR), Department of Pediatrics, School of Medicine, Johns Hopkins University, Bayview Medical Center, 5200 Eastern Ave, Mason F Lord Building, Center Tower Ste, Baltimore, MD 21224, United States, Department of Epidemiology, Bloomberg School of Public Health, Johns Hopkins University, 615 N. Wolfe Street, Baltimore, MD 21205, United…	Adolescents; Infectious disease; Informal social control; Sexually transmitted infections; Social capital; Social epidemiology	Article	Scopus
Ndugwa R.P., Kabiru C.W., Cleland J., Beguy D., Egondi T., Zulu E.M., Jessor R.	Adolescent problem behavior in nairobi's informal settlements: Applying problem behavior theory in Sub-Saharan Africa	2011	Journal of Urban Health	88	SUPPL. 2		S298	S317		41	https://www.scopus.com/inward/record.uri?eid=2-s2.0-80052966877&doi=10.1007%2fs11524-010-9462-4&partnerID=40&md5=f71e4acc47ea083411f1b9d9399bb0dd	Centre for Population Studies, London School of Hygiene and Tropical Medicine, London, United Kingdom; African Population and Health Research Centre, Nairobi, Kenya; African Institute for Development Policy Research and Dialogue, Nairobi, Kenya; Institute of Behavioral Science, University of Colorado, Boulder, CO, United States	Ndugwa, R.P., Centre for Population Studies, London School of Hygiene and Tropical Medicine, London, United Kingdom; Kabiru, C.W., African Population and Health Research Centre, Nairobi, Kenya; Cleland, J., Centre for Population Studies, London School of Hygiene and Tropical Medicine, London, United Kingdom; Beguy, D., African Population and Health Research Centre, Nairobi, Kenya; Egondi, T., Afr…	Adolescents; Informal settlements; Kenya; Moderator effects; Multiple problem behaviors; Problem behavior theory; Protective factors; Risk factors; Slum settlements; Slums	Article	Scopus
Sidze E.M., Elungata’a P., Maina B.W., Mutua M.M.	Does the Quality of Parent–Child Connectedness Matter for Adolescents’ Sexual Behaviors in Nairobi Informal Settlements?	2015	Archives of Sexual Behavior	44	3		631	638		7	https://www.scopus.com/inward/record.uri?eid=2-s2.0-84925466752&doi=10.1007%2fs10508-014-0402-3&partnerID=40&md5=e182a74bb9d7170118c546d35a5baf62	African Population and Health Research Center, Manga close off Kirawa Road, POB 10787-00100, Nairobi, Kenya	Sidze, E.M., African Population and Health Research Center, Manga close off Kirawa Road, POB 10787-00100, Nairobi, Kenya; Elungata’a, P., African Population and Health Research Center, Manga close off Kirawa Road, POB 10787-00100, Nairobi, Kenya; Maina, B.W., African Population and Health Research Center, Manga close off Kirawa Road, POB 10787-00100, Nairobi, Kenya; Mutua, M.M., African Populatio…	Adolescents; Informal settlements; Kenya; Parent–child connectedness; Sexual behavior	Article	Scopus
Maimon D., Browning C.R.	Underage drinking, alcohol sales and collective efficacy: Informal control and opportunity in the study of alcohol use	2012	Social Science Research	41	4		977	990		35	https://www.scopus.com/inward/record.uri?eid=2-s2.0-84862216259&doi=10.1016%2fj.ssresearch.2012.01.009&partnerID=40&md5=7396c1f570c518b7a58375b0b884ed13	Department of Criminology and Criminal Justice, University of Maryland, 2220 LeFrak Hall, College Park, MD 20742, United States; Department of Sociology, Ohio State University, 214 Townshend Hall, Columbus, OH 43210, United States	Maimon, D., Department of Criminology and Criminal Justice, University of Maryland, 2220 LeFrak Hall, College Park, MD 20742, United States; Browning, C.R., Department of Sociology, Ohio State University, 214 Townshend Hall, Columbus, OH 43210, United States	Adolescents; Informal social control; Neighborhoods; Underage drinking	Article	Scopus
Kabiru C.W., Beguy D., Ndugwa R.P., Zulu E.M., Jessor R.	"Making It": Understanding Adolescent Resilience in Two Informal Settlements (Slums) in Nairobi, Kenya	2012	Child and Youth Services	33	1		12	32		16	https://www.scopus.com/inward/record.uri?eid=2-s2.0-84859204532&doi=10.1080%2f0145935X.2012.665321&partnerID=40&md5=76db9604403b8e1e6b640b0d08b4dd68	African Population and Health Research Center, APHRC Campus, Manga Close, off Kirawa Rd., PB 10787-00100, Nairobi, Kenya; Strategic Planning, Monitoring and Evaluation Section, UNICEF, Nairobi, Kenya; African Institute for Development Policy (AFIDEP), Nairobi, Kenya; Institute of Behavioral Science, University of Colorado at Boulder, Colorado, United States	Kabiru, C.W., African Population and Health Research Center, APHRC Campus, Manga Close, off Kirawa Rd., PB 10787-00100, Nairobi, Kenya; Beguy, D., African Population and Health Research Center, APHRC Campus, Manga Close, off Kirawa Rd., PB 10787-00100, Nairobi, Kenya; Ndugwa, R.P., Strategic Planning, Monitoring and Evaluation Section, UNICEF, Nairobi, Kenya; Zulu, E.M., African Institute for Dev…	adolescents; Kenya; resilience; risk and protective factors; slums	Article	Scopus
Luqman A., Van Belle J.-P.	Analysis of human factors to the adoption of Internet of Things-based services in informal settlements in Cape Town	2017	2017 1st International Conference on Next Generation Computing Applications, NextComp 2017			8016177	61	67		6	https://www.scopus.com/inward/record.uri?eid=2-s2.0-85030450367&doi=10.1109%2fNEXTCOMP.2017.8016177&partnerID=40&md5=43de613736ade0146cc1be1d36b811a2	Department of Information Systems, University of Cape Town, Cape Town, South Africa; Centre for IT and National Development, University of Cape Town, Cape Town, South Africa	Luqman, A., Department of Information Systems, University of Cape Town, Cape Town, South Africa; Van Belle, J.-P., Centre for IT and National Development, University of Cape Town, Cape Town, South Africa	Adoption challenges; Adoption factors; ICT4D; Informal settlements; Internet of Things; IoT; IoT4D; Ubuntu	Conference Paper	Scopus
Senan M.H., Alzaghrini N., Srour I.	Mediation tactics and effectiveness in dispute resolution	2018	Proceedings of International Structural Engineering and Construction	5	1	LDR-03					https://www.scopus.com/inward/record.uri?eid=2-s2.0-85116447018&doi=10.14455%2fISEC.res.2018.39&partnerID=40&md5=0f1fc2e88a39fcff0888a9e7bdba9db7	Dept of Civil and Environmental Engineering, American University of Beirut, Beirut, Lebanon	Senan, M.H., Dept of Civil and Environmental Engineering, American University of Beirut, Beirut, Lebanon; Alzaghrini, N., Dept of Civil and Environmental Engineering, American University of Beirut, Beirut, Lebanon; Srour, I., Dept of Civil and Environmental Engineering, American University of Beirut, Beirut, Lebanon	ADR; Construction; Disputants; Informal settlement; Lebanon; Mediator	Conference Paper	Scopus
Petersen C.	Educating and training out of poverty? Adult provision and the informal sector in fishing communities, South Africa	2007	International Journal of Educational Development	27	4		446	457		7	https://www.scopus.com/inward/record.uri?eid=2-s2.0-34249721066&doi=10.1016%2fj.ijedudev.2006.09.019&partnerID=40&md5=467ab716e5cb7e4918a2f99eee46cf4f	Centre of African Studies, University of Edinburgh, United Kingdom	Petersen, C., Centre of African Studies, University of Edinburgh, United Kingdom	Adult education; Development; International education; Small-scale fishing	Article	Scopus
Scatliff A.K.	Exploring illuminative systems in informal networks of adults	2009	C and C 2009 - Proceedings of the 2009 ACM SIGCHI Conference on Creativity and Cognition				343			1	https://www.scopus.com/inward/record.uri?eid=2-s2.0-85026764498&doi=10.1145%2f1640233.1640291&partnerID=40&md5=089068bf43d32a8fe5fc2ccbe323086c	Educational Leadership and Change, Fielding Graduate University California, United States	Scatliff, A.K., Educational Leadership and Change, Fielding Graduate University California, United States	Adult learning; Appreciative inquiry; Creativity; Design thinking; Generative metaphor; Illumination	Conference Paper	Scopus
Scatliff A.K.	Exploring illuminative systems in informal networks of adults	2010	Procedia - Social and Behavioral Sciences	2	4		6434	6440			https://www.scopus.com/inward/record.uri?eid=2-s2.0-77954962795&doi=10.1016%2fj.sbspro.2010.04.053&partnerID=40&md5=81da8ff4f67d8dc81c0ce86239bb2fc8	Fielding Graduate University, Santa Barbara, CA 93105-353, United States	Scatliff, A.K., Fielding Graduate University, Santa Barbara, CA 93105-353, United States	Adult learning; appreciative inquiry; creativity; design thinking; generative metaphor; illumination	Conference Paper	Scopus
Mberu B., Wamukoya M., Oti S., Kyobutungi C.	Trends in Causes of Adult Deaths among the Urban Poor: Evidence from Nairobi Urban Health and Demographic Surveillance System, 2003–2012	2015	Journal of Urban Health	92	3		422	445		24	https://www.scopus.com/inward/record.uri?eid=2-s2.0-84930378519&doi=10.1007%2fs11524-015-9943-6&partnerID=40&md5=0863d6d0b1477559e0027e7e427bfc99	African Population and Health Research Center, APHRC Campus, Kirawa Road, off Peponi Road,, 10787-00100,, Nairobi, Kenya	Mberu, B., African Population and Health Research Center, APHRC Campus, Kirawa Road, off Peponi Road,, 10787-00100,, Nairobi, Kenya; Wamukoya, M., African Population and Health Research Center, APHRC Campus, Kirawa Road, off Peponi Road,, 10787-00100,, Nairobi, Kenya; Oti, S., African Population and Health Research Center, APHRC Campus, Kirawa Road, off Peponi Road,, 10787-00100,, Nairobi, Kenya;…	Adult mortality; Cause-specific mortality; Informal settlements; Kenya; Nairobi; Urban poor; Verbal autopsy	Article	Scopus
Gowri B., Devik K.P.V.	Microbial quality of food products sold by self help group women of informal sectors in Tamilnadu State, India	2012	Indian Journal of Science and Technology	5	1		1967	1969		1	https://www.scopus.com/inward/record.uri?eid=2-s2.0-84864762343&partnerID=40&md5=5d03dec9a090400c5007a18b0c69bf51	Department of Home science, Gandhigram Rural Institute, Gandhigram, Dindigul-624302 Tamilnadu, India	Gowri, B., Department of Home science, Gandhigram Rural Institute, Gandhigram, Dindigul-624302 Tamilnadu, India; Devik, K.P.V., Department of Home science, Gandhigram Rural Institute, Gandhigram, Dindigul-624302 Tamilnadu, India	Adulteration; Food safety; Hygienic practices; Microbial count; Self help group	Article	Scopus
Laub J.H., Rowan Z.R., Sampson R.J.	The age-graded theory of informal social control	2018	The Oxford Handbook of Developmental and Life-Course Criminology				295	322		10	https://www.scopus.com/inward/record.uri?eid=2-s2.0-85049612414&doi=10.1093%2foxfordhb%2f9780190201371.013.16&partnerID=40&md5=de7a07013aa150efedc59dc456cabbcf	Department of Criminology and Criminal Justice, University of Maryland, College Park, United States; School of Criminology, Simon Fraser University, Canada; Harvard University, United States	Laub, J.H., Department of Criminology and Criminal Justice, University of Maryland, College Park, United States; Rowan, Z.R., School of Criminology, Simon Fraser University, Canada; Sampson, R.J., Harvard University, United States	Adulthood; Age-graded theory; Desistance; Human agency; Informal social control; Turning points	Book Chapter	Scopus
Martínez L., Valencia I., Trofimoff V.	Subjective wellbeing and mental health during the COVID-19 pandemic: Data from three population groups in Colombia	2020	Data in Brief	32		106287				8	https://www.scopus.com/inward/record.uri?eid=2-s2.0-85090411763&doi=10.1016%2fj.dib.2020.106287&partnerID=40&md5=e8de2f5a5e1ecd00040dd7ded102413f	Universidad Icesi, POLIS, Cali, Colombia	Martínez, L., Universidad Icesi, POLIS, Cali, Colombia; Valencia, I., Universidad Icesi, POLIS, Cali, Colombia; Trofimoff, V., Universidad Icesi, POLIS, Cali, Colombia	Adults; College students; Colombia; COVID-19; Informal workers; Mental health; Wellbeing	Data Paper	Scopus
Ambikapathi R., Shively G., Leyna G., Mosha D., Mangara A., Patil C.L., Boncyk M., Froese S.L., Verissimo C.K., Kazonda P., Mwanyika-Sando M., Killewo J., Gunaratna N.S.	Informal food environment is associated with household vegetable purchase patterns and dietary intake in the DECIDE study: Empirical evidence from food vendor mapping in peri-urban Dar es Salaam, Tanzania	2021	Global Food Security	28		100474				1	https://www.scopus.com/inward/record.uri?eid=2-s2.0-85097731345&doi=10.1016%2fj.gfs.2020.100474&partnerID=40&md5=37644449799a970cb3bd7f8df04fd26b	Department of Public Health, Purdue University, United States; Department of Agricultural Economics & International Programs in Agriculture, Purdue University, United States; Tanzania Food and Nutrition Centre, Tanzania; African Academy of Public Health, Tanzania; Department of Epidemiology and Biostatistics, Muhimbili University of Health and Allied Sciences, Tanzania; Department of Women, Child…	Ambikapathi, R., Department of Public Health, Purdue University, United States; Shively, G., Department of Agricultural Economics & International Programs in Agriculture, Purdue University, United States; Leyna, G., Tanzania Food and Nutrition Centre, Tanzania; Mosha, D., African Academy of Public Health, Tanzania; Mangara, A., Department of Epidemiology and Biostatistics, Muhimbili University of…	Adults; Diets; Food environment; Food purchase patterns; Informal economy; PLHIV; Tanzania	Article	Scopus
Hu R., Follini C., Pan W., Linner T., Bock T.	A Case Study on Regenerating Informal Settlements in Cairo using Affordable and Adaptable Building System	2017	Procedia Engineering	196			113	120		3	https://www.scopus.com/inward/record.uri?eid=2-s2.0-85030328781&doi=10.1016%2fj.proeng.2017.07.180&partnerID=40&md5=df753a073e2c1fc91f64e6f1343efe57	Technical University of Munich, Arcisstraße 21, Munich, 80333, Germany	Hu, R., Technical University of Munich, Arcisstraße 21, Munich, 80333, Germany; Follini, C., Technical University of Munich, Arcisstraße 21, Munich, 80333, Germany; Pan, W., Technical University of Munich, Arcisstraße 21, Munich, 80333, Germany; Linner, T., Technical University of Munich, Arcisstraße 21, Munich, 80333, Germany; Bock, T., Technical University of Munich, Arcisstraße 21, Munich, 803…	advanced building technology; Egypt; informal urban settlements; open building; urban regeneration	Conference Paper	Scopus
van der Kop M.L., Thabane L., Awiti P.O., Muhula S., Kyomuhangi L.B., Lester R.T., Ekström A.M.	Advanced HIV disease at presentation to care in Nairobi, Kenya: Late diagnosis or delayed linkage to care?-a cross-sectional study	2016	BMC Infectious Diseases	16	1	169				13	https://www.scopus.com/inward/record.uri?eid=2-s2.0-84963610617&doi=10.1186%2fs12879-016-1500-8&partnerID=40&md5=f3d5126b9b0bd5dfe10a3c127579e478	Department of Public Health Sciences/Global Health (IHCAR), Karolinska Institutet, Widerströmska Huset, Tomtebodavägen 18A, Stockholm, 171-77, Sweden; University of British Columbia, Department of Medicine, 828 West 10th Avenue, Vancouver, BC V5Z 1M9, Canada; McMaster University, Department of Clinical Epidemiology and Biostatistics, 50 Charlton Avenue East, Hamilton, ON L8N 4A6, Canada; Amref He…	van der Kop, M.L., Department of Public Health Sciences/Global Health (IHCAR), Karolinska Institutet, Widerströmska Huset, Tomtebodavägen 18A, Stockholm, 171-77, Sweden, University of British Columbia, Department of Medicine, 828 West 10th Avenue, Vancouver, BC V5Z 1M9, Canada; Thabane, L., McMaster University, Department of Clinical Epidemiology and Biostatistics, 50 Charlton Avenue East, Hamilt…	Advanced HIV; HIV/AIDS; Informal settlements; Kenya; Presentation to HIV care; Sub-Saharan Africa	Article	Scopus
Kshetri N.	Cyberwarfare: Western and chinese allegations	2014	IT Professional	16	1	6756767	16	19		4	https://www.scopus.com/inward/record.uri?eid=2-s2.0-84898442984&doi=10.1109%2fMITP.2014.4&partnerID=40&md5=490c38e1fee57f8da2be97592b8017fe	University of North Carolina - Greensboro, Research Institute for Economics and Business Administration, Kobe University, Japan	Kshetri, N., University of North Carolina - Greensboro, Research Institute for Economics and Business Administration, Kobe University, Japan	advanced persistent threats; China; cyberattacks; cyberwarfare; economic espionage; formal and informal institutions; Information technology; nationalism	Article	Scopus
Koff S.Z.	Nursing in the european union: The world of work	2017	Nursing in the European Union: The World of Work				1	324		1	https://www.scopus.com/inward/record.uri?eid=2-s2.0-85061721836&doi=10.4324%2f9781315125435&partnerID=40&md5=1bd660aeda6951bc306ad7a769001510		Koff, S.Z.	Advanced practice nurses; Alternate dispute resolution; Collective agreements; East european member states; European nurses; Health care delivery system; Health care institutions; Health care sector; Informal payments; Member states; Minority lNurses; Nurses working; Nursing profession; Part-time arrangements; Polish nurses; Skill mix; Work ability index; Work family conflict; Working time direct…	Book	Scopus
Tiwari D., Mehra G., Khan A.S., Dhawan N.G.	Systemic approach to formalizing the informal sector in e-waste	2019	Annals of Biology	35	2		173	180			https://www.scopus.com/inward/record.uri?eid=2-s2.0-85075667195&partnerID=40&md5=22129f62e82dd063591e3e22a3cd3109	Amity Institute of Environmental Sciences, Amity University Uttar Pradesh (AUUP), Sector-125, Noida, U. P. 201 301, India	Tiwari, D., Amity Institute of Environmental Sciences, Amity University Uttar Pradesh (AUUP), Sector-125, Noida, U. P. 201 301, India; Mehra, G., Amity Institute of Environmental Sciences, Amity University Uttar Pradesh (AUUP), Sector-125, Noida, U. P. 201 301, India; Khan, A.S., Amity Institute of Environmental Sciences, Amity University Uttar Pradesh (AUUP), Sector-125, Noida, U. P. 201 301, In…	Advanced technology; E-waste; Informal sector; Land; Material recovery; Resource efficiency; Sustainability	Article	Scopus
McGee K.	The influence of gender, and race/ethnicity on advancement in information technology (IT)	2018	Information and Organization	28	1		1	36		16	https://www.scopus.com/inward/record.uri?eid=2-s2.0-85037694966&doi=10.1016%2fj.infoandorg.2017.12.001&partnerID=40&md5=5214f6ed69af420467a6d06b1893b6d8	Fielding Graduate University, School of Leadership Studies, Santa Barbara, CA 93105-3814, United States	McGee, K., Fielding Graduate University, School of Leadership Studies, Santa Barbara, CA 93105-3814, United States	Advancement barriers; Bias; CIO; Diversity; Ethnicity; Gender; Inclusion; Individual differences theory of gender and IT; Informal networks; Intersectionality; Race; Stereotypes; Women executives in IT; Women of color	Article	Scopus
Löffler M.	Formalized informality? How the model of knowledge society changes academic career conditions of women at universities [Formalisierte informalität? Wie das Leitbild Wissensgesellschaft Karrierebedingungen von Frauen an Universitäten verändert]	2008	SWS - Rundschau	48	4		413	431			https://www.scopus.com/inward/record.uri?eid=2-s2.0-58149302538&partnerID=40&md5=8c0f1e08f447ed804d020b222ec734d3		Löffler, M.	Advancement of women; Gender-relevant quality management; Knowledge society; Quality assurance; Science policy	Article	Scopus
Kumar M., Amugune B., Madeghe B., Wambua G.N., Osok J., Polkonikova-Wamoto A., Bukusi D., Were F., Huang K.-Y.	Mechanisms associated with maternal adverse childhood experiences on offspring's mental health in Nairobi informal settlements: A mediational model testing approach 11 Medical and Health Sciences 1117 Public Health and Health Services	2018	BMC Psychiatry	18	1	381				9	https://www.scopus.com/inward/record.uri?eid=2-s2.0-85058610964&doi=10.1186%2fs12888-018-1953-y&partnerID=40&md5=72e5db7cf6209f680acc29a7ee82258e	Department of Psychiatry, University of Nairobi, Nairobi, Kenya; Research Department of Clinical Health and Educational Psychology, University College London, London, United Kingdom; Department of Pharmacy, University of Nairobi, Nairobi, Kenya; Department of Food and Nutrition Sciences, University of Nairobi, Nairobi, Kenya; Department of Clinical Neuro- and Developmental Psychology, Vrije Unive…	Kumar, M., Department of Psychiatry, University of Nairobi, Nairobi, Kenya, Research Department of Clinical Health and Educational Psychology, University College London, London, United Kingdom; Amugune, B., Department of Pharmacy, University of Nairobi, Nairobi, Kenya; Madeghe, B., Department of Food and Nutrition Sciences, University of Nairobi, Nairobi, Kenya; Wambua, G.N., Department of Clinic…	Adverse childhood experiences; Externalizing problems; Family stress model; Internalizing problems; Maternal mental health; Urban poverty	Article	Scopus
Phillips N.	Informality, global production networks and the dynamics of 'adverse incorporation'	2011	Global Networks	11	3		380	397		89	https://www.scopus.com/inward/record.uri?eid=2-s2.0-79958106953&doi=10.1111%2fj.1471-0374.2011.00331.x&partnerID=40&md5=c1f3188347a4d174dde619e8067a9490	School of Social Sciences - Politics, University of Manchester, Oxford Road, Manchester, M13 9PL, United Kingdom	Phillips, N., School of Social Sciences - Politics, University of Manchester, Oxford Road, Manchester, M13 9PL, United Kingdom	ADVERSE INCORPORATION; GLOBAL PRODUCTION NETWORKS; INFORMALITY; INFORMALIZATION; POVERTY; WORK	Article	Scopus
Ahmed S., Sarker A.R., Sultana M., Chakrovorty S., Hasan M.Z., Mirelman A.J., Khan J.A.M.	Adverse selection in community based health insurance among informal workers in Bangladesh: An EQ-5D assessment	2018	International Journal of Environmental Research and Public Health	15	2	242				4	https://www.scopus.com/inward/record.uri?eid=2-s2.0-85041504955&doi=10.3390%2fijerph15020242&partnerID=40&md5=ad7954d0a948c31e8ea5270b76f955f0	Health Economics and Financing Research Group, Health Systems and Population Studies Division, Bangladesh (icddr,b), Dhaka, 1212, Bangladesh; Health Economics and Policy Research Group, Department of Learning, Informatics, Management and Ethics (LIME), Karolinska Institutet, Stockholm, SE-171 77, Sweden; Department of Management Science, University of Strathclyde, Glasgow, G1 1XQ, United Kingdom;…	Ahmed, S., Health Economics and Financing Research Group, Health Systems and Population Studies Division, Bangladesh (icddr,b), Dhaka, 1212, Bangladesh, Health Economics and Policy Research Group, Department of Learning, Informatics, Management and Ethics (LIME), Karolinska Institutet, Stockholm, SE-171 77, Sweden; Sarker, A.R., Health Economics and Financing Research Group, Health Systems and Po…	Adverse selection; Community based health insurance; EQ-5D	Article	Scopus
Chakrabarty D., Chaudhuri A.	Formal and informal sector credit institutions and interlinkage	2001	Journal of Economic Behavior and Organization	46	3		313	325		11	https://www.scopus.com/inward/record.uri?eid=2-s2.0-0041365484&doi=10.1016%2fS0167-2681%2801%2900180-9&partnerID=40&md5=f5a52991c881db3f40362b971367c6ba	Rutgers University, New Brunswick, NJ 08903, United States; College of Business and Economics, Washington Stt. Univ., 2710 Univ. D., Richland, WA 99352, United States	Chakrabarty, D., Rutgers University, New Brunswick, NJ 08903, United States; Chaudhuri, A., College of Business and Economics, Washington Stt. Univ., 2710 Univ. D., Richland, WA 99352, United States	Adverse selection; Credit markets; D82; Formal sector; Informal sector; Interlinked contracts; L14; O12	Article	Scopus
Ho H.T., Santin O., Ta H.Q., Nga Thuy Thi N., Do U.T.	Understanding family-based health insurance enrolment among informal sector workers in a rural district of Vietnam: Adverse selection and key determinants	2020	Global Public Health								https://www.scopus.com/inward/record.uri?eid=2-s2.0-85097868115&doi=10.1080%2f17441692.2020.1864434&partnerID=40&md5=208374231de65384cf4909611f2fb0cd	Faculty of Clinical Medicine, Hanoi University of Public Health, Hanoi, Viet Nam; School of Nursing and Midwifery, Queen’s University Belfast, Medical Biology Centre, Belfast, United Kingdom; Hanoi University, Hanoi, Viet Nam; Health Management Training Institute, Hanoi University of Public Health, Hanoi, Viet Nam; Bac Ninh Provincial Centre for Disease Control, Hanoi, Viet Nam	Ho, H.T., Faculty of Clinical Medicine, Hanoi University of Public Health, Hanoi, Viet Nam; Santin, O., School of Nursing and Midwifery, Queen’s University Belfast, Medical Biology Centre, Belfast, United Kingdom; Ta, H.Q., Hanoi University, Hanoi, Viet Nam; Nga Thuy Thi, N., Health Management Training Institute, Hanoi University of Public Health, Hanoi, Viet Nam; Do, U.T., Bac Ninh Provincial Ce…	adverse selection; determinants; Health insurance; informal sector; Vietnam	Article	Scopus
Lin J., Sun X.	Information, informal finance, and SME financing	2006	Frontiers of Economics in China	1	1		69	82		17	https://www.scopus.com/inward/record.uri?eid=2-s2.0-33746136008&doi=10.1007%2fs11459-005-0010-1&partnerID=40&md5=b418c4ca1781c513a49a87b47ea8c64e	China Center for Economic Research, Peking University, China	Lin, J., China Center for Economic Research, Peking University, China; Sun, X., China Center for Economic Research, Peking University, China	Adverse selection; Formal finance; Informal finance	Article	Scopus
Kimbui E., Kuria M., Yator O., Kumar M.	A cross-sectional study of depression with comorbid substance use dependency in pregnant adolescents from an informal settlement of Nairobi: Drawing implications for treatment and prevention work	2018	Annals of General Psychiatry	17	1	53				8	https://www.scopus.com/inward/record.uri?eid=2-s2.0-85059194113&doi=10.1186%2fs12991-018-0222-2&partnerID=40&md5=a1fce7c9f88fefdffdb50d1b079b5faa	Department of Psychiatry, School of Medicine, College of Health Sciences, University of Nairobi, P.O. Box 586-00100, Nairobi, Kenya; Department of Psychiatry, School of Medicine, College of Health Sciences, University of Nairobi, P.O. Box 74846-00200, Nairobi, Kenya; Department of Psychiatry, School of Medicine, College of Health Sciences, University of Nairobi, P.O. Box 799-00517, Nairobi, Kenya…	Kimbui, E., Department of Psychiatry, School of Medicine, College of Health Sciences, University of Nairobi, P.O. Box 586-00100, Nairobi, Kenya; Kuria, M., Department of Psychiatry, School of Medicine, College of Health Sciences, University of Nairobi, P.O. Box 74846-00200, Nairobi, Kenya; Yator, O., Department of Psychiatry, School of Medicine, College of Health Sciences, University of Nairobi, …	Adversities; Alcohol abuse; Depression; Partner and family support; Peer pressure; Pregnant adolescents	Article	Scopus
Shi J., Wang R., Chen W., Xing L., Jin M.	Bi-objective design of household E-waste collection with public advertising and competition from informal sectors	2020	Waste Management	102			65	75		8	https://www.scopus.com/inward/record.uri?eid=2-s2.0-85073992807&doi=10.1016%2fj.wasman.2019.10.018&partnerID=40&md5=8126d337177f80af2980535c74f4551d	College of System Engineering, National University of Defense Technology, Changsha, Hunan 410073, China; Tata Steel Europe, IJmuiden, Netherlands; Institute for a Secure and Sustainable Environment and Department of Industrial and Systems Engineering, University of Tennessee, Knoxville, United States	Shi, J., College of System Engineering, National University of Defense Technology, Changsha, Hunan 410073, China; Wang, R., College of System Engineering, National University of Defense Technology, Changsha, Hunan 410073, China; Chen, W., Tata Steel Europe, IJmuiden, Netherlands; Xing, L., College of System Engineering, National University of Defense Technology, Changsha, Hunan 410073, China; Jin…	Advertising; Environmental awareness; Metaheuristic; Network design; Waste collection; WEEE	Article	Scopus
[No author name available]	Revealing knowledge networks from computer mediated communication in organizations	2009	17th European Conference on Information Systems, ECIS 2009						13	2	https://www.scopus.com/inward/record.uri?eid=2-s2.0-84870680519&partnerID=40&md5=6ead69c141ef817c343147a1fb9c9c59			Advice network; Informal network; Learning network; Mail analysis; Social network analysis	Conference Paper	Scopus
Sellitto C.	Organisational structure: Some observations on the importance of informal advice and trust networks	2011	International Journal of Interdisciplinary Social Sciences	6	2		23	34			https://www.scopus.com/inward/record.uri?eid=2-s2.0-84855817747&doi=10.18848%2f1833-1882%2fCGP%2fv06i02%2f52019&partnerID=40&md5=97b2c6ec260a52c0e6f97ad9bd49f1fd	Victoria University, VIC, Australia	Sellitto, C., Victoria University, VIC, Australia	Advice network; Informal networks; Knowledge; Organisational structure; Social network; Trust network	Article	Scopus
Barella J.	Strategic and acupunctural gis implementation within community-oriented organizations: Evidence-based insights from a south african participatory action research for informal settlement upgrading	2020	Cartographica	55	4		266	280		1	https://www.scopus.com/inward/record.uri?eid=2-s2.0-85092088122&doi=10.3138%2fCART-2020-0013&partnerID=40&md5=a1fc737d7b114a9caef63e0ec0f3854d	Institute of Geography, University of Neuchâtel, Neuchâtel, Switzerland	Barella, J., Institute of Geography, University of Neuchâtel, Neuchâtel, Switzerland	Advocacy; Cape Town; Community-based organizations; GIS; Informal settlements; Khayelitsha; NGOs; Participatory mapping and enumeration; Public participation GIS	Article	Scopus
Gevaert C.M., Persello C., Sliuzas R., Vosselman G.	CLASSIFICATION of INFORMAL SETTLEMENTS THROUGH the INTEGRATION of 2D and 3D FEATURES EXTRACTED from UAV DATA	2016	ISPRS Annals of the Photogrammetry, Remote Sensing and Spatial Information Sciences	3			317	324		12	https://www.scopus.com/inward/record.uri?eid=2-s2.0-85012242282&doi=10.5194%2fisprs-annals-III-3-317-2016&partnerID=40&md5=435f8f053405ca4266f07f78b24dea10	Dept. of Earth Observation Science, ITC, University of Twente, Enschede, Netherlands	Gevaert, C.M., Dept. of Earth Observation Science, ITC, University of Twente, Enschede, Netherlands; Persello, C., Dept. of Earth Observation Science, ITC, University of Twente, Enschede, Netherlands; Sliuzas, R., Dept. of Earth Observation Science, ITC, University of Twente, Enschede, Netherlands; Vosselman, G., Dept. of Earth Observation Science, ITC, University of Twente, Enschede, Netherlands	aerial imagery; feature extraction; image classification; informal settlements; point cloud; support vector machine; Unmanned Aerial Vehicles (UAV)	Conference Paper	Scopus
Williams N., Quincey D., Stillwell J.	Automatic Classification of Roof Objects From Aerial Imagery of Informal Settlements in Johannesburg	2016	Applied Spatial Analysis and Policy	9	2		269	281		6	https://www.scopus.com/inward/record.uri?eid=2-s2.0-84928598371&doi=10.1007%2fs12061-015-9158-y&partnerID=40&md5=1ced6cb2244d8fd67a8b100e63e08c25	School of Geography, University of Leeds, Leeds, LS2 9JT, United Kingdom	Williams, N., School of Geography, University of Leeds, Leeds, LS2 9JT, United Kingdom; Quincey, D., School of Geography, University of Leeds, Leeds, LS2 9JT, United Kingdom; Stillwell, J., School of Geography, University of Leeds, Leeds, LS2 9JT, United Kingdom	Aerial images; Feature extraction; Informal settlements; Population estimation; Roof objects	Article	Scopus
Silberbauer M.J., Moolman J.	Changes in urban residential land in the rietspruit catchment, southern transvaal	1993	Southern African Journal of Aquatic Sciences	19	2021-02-01		89	94			https://www.scopus.com/inward/record.uri?eid=2-s2.0-84960681306&doi=10.1080%2f10183469.1993.9631341&partnerID=40&md5=ca8adb5e8ec17940920ce3e501a4f119	Hydrological Research Institute, Department of Water Affairs, Private Bag X313, Pretoria, 0001, South Africa	Silberbauer, M.J., Hydrological Research Institute, Department of Water Affairs, Private Bag X313, Pretoria, 0001, South Africa; Moolman, J., Hydrological Research Institute, Department of Water Affairs, Private Bag X313, Pretoria, 0001, South Africa	Aerial photograph; Informal settlement; Satellite image; Urban land cover; Water quality	Article	Scopus
Brito P.L., Arenas H., Lam N., Quintanilha J.A.	Recognition of urban patterns related to leptospirosis contamination risks using object based classification of aerial photography. Test areas: Informal settlements of the railroad suburb of salvador, Brazil.	2008	International Geoscience and Remote Sensing Symposium (IGARSS)	1	1	4778846	I272	I275		2	https://www.scopus.com/inward/record.uri?eid=2-s2.0-67649801871&doi=10.1109%2fIGARSS.2008.4778846&partnerID=40&md5=58d2838df286096d2939c77291494a77	Universidade de São Paulo, Departamento de Engenharia de Transportes da Escola Politecnica, Brazil; Louisiana State University, Department of Environmental Sciences, United States	Brito, P.L., Universidade de São Paulo, Departamento de Engenharia de Transportes da Escola Politecnica, Brazil; Arenas, H., Louisiana State University, Department of Environmental Sciences, United States; Lam, N., Louisiana State University, Department of Environmental Sciences, United States; Quintanilha, J.A., Universidade de São Paulo, Departamento de Engenharia de Transportes da Escola Polit…	Aerial photography; Object based classification; Remote sensing; Urban patterns	Conference Paper	Scopus
Korobar V.P.	The Encounter at the Margins of City and Society: the Case of the Aerodrom Housing Area in Skopje	2017	Studii de Istoria si Teoria Arhitecturii	5			47	60			https://www.scopus.com/inward/record.uri?eid=2-s2.0-85042201622&partnerID=40&md5=af3817578a1edf2968acf9f2639da81c	Faculty of Architecture, University Ss. Cyril and Methodius, Skopje, North Macedonia	Korobar, V.P., Faculty of Architecture, University Ss. Cyril and Methodius, Skopje, North Macedonia	Aerodrom; Housing development; Informal settlement; Skopje; Urban margin	Review	Scopus
Rink B., Klaas L.	Flying, health and the city: sensing aeromobility and risk in an informal settlement	2021	Cities and Health	5	2021-02-01		198	209			https://www.scopus.com/inward/record.uri?eid=2-s2.0-85113979899&doi=10.1080%2f23748834.2019.1598925&partnerID=40&md5=3551bbb527cae237d3c103178b73ce62	Department of Geography, Environmental Studies Tourism, University of the Western Cape, Bellville, South Africa	Rink, B., Department of Geography, Environmental Studies Tourism, University of the Western Cape, Bellville, South Africa; Klaas, L., Department of Geography, Environmental Studies Tourism, University of the Western Cape, Bellville, South Africa	Aeromobility; air transport; airport noise; Cape Town; health; informality; relational geographies	Article	Scopus
Weiss M.	Varieties of privatization: informal networks, trust and state control of the commanding heights	2021	Review of International Political Economy	28	3		662	689		6	https://www.scopus.com/inward/record.uri?eid=2-s2.0-85107097178&doi=10.1080%2f09692290.2020.1726791&partnerID=40&md5=8c9dbf68c9796ba04f341093795033f8	Geschwister-Scholl-Institute for Political Science, Ludwig-Maximilians-University Munich, Germany; Robert Schuman Centre for Advanced Studies, European University Institute, Italy	Weiss, M., Geschwister-Scholl-Institute for Political Science, Ludwig-Maximilians-University Munich, Germany, Robert Schuman Centre for Advanced Studies, European University Institute, Italy	aerospace and defense industries; Germany; indirect governance; informal networks; privatization; trust; United Kingdom	Article	Scopus
Vonk L.	Peer Feedback in Aesthetic Labour: Forms, Logics and Responses	2021	Cultural Sociology	15	2		213	232			https://www.scopus.com/inward/record.uri?eid=2-s2.0-85094635939&doi=10.1177%2f1749975520962368&partnerID=40&md5=5d7d38942849c5c8ae4847c13f90657e	University of Amsterdam, Amsterdam University of Applied Sciences, Netherlands	Vonk, L., University of Amsterdam, Amsterdam University of Applied Sciences, Netherlands	Aesthetic labour; frontstage work; inequality; informal control; peer feedback; precarious work; taste judgments	Article	Scopus
Luthra A., Monteith W.	Of Market Vendors and Waste Collectors: Labour, Informality, and Aesthetics in the Era of World-Class City Making	2021	Antipode								https://www.scopus.com/inward/record.uri?eid=2-s2.0-85115952938&doi=10.1111%2fanti.12784&partnerID=40&md5=fed852cf7a996e3f5b151c161450bdb6	Department of Geography, George Washington University, Washington, DC, United States; School of Geography, Queen Mary University of London, London, United Kingdom	Luthra, A., Department of Geography, George Washington University, Washington, DC, United States; Monteith, W., School of Geography, Queen Mary University of London, London, United Kingdom	aesthetics; governmentality; informality; labour; visibility; work	Article	Scopus
Parker C.	Tent City: Patterns of Informality and the Partitioning of Sacramento	2020	International Journal of Urban and Regional Research	44	2		329	348		4	https://www.scopus.com/inward/record.uri?eid=2-s2.0-85077895392&doi=10.1111%2f1468-2427.12846&partnerID=40&md5=caed28f0d925c86432378ca313797dff	Department of Human Ecology, University of California, Davis, 1337 Marina Circle, Davis, CA 95616, United States	Parker, C., Department of Human Ecology, University of California, Davis, 1337 Marina Circle, Davis, CA 95616, United States	aesthetics; homelessness; tent; urban imaginary, Sacramento, CA, USA; urban informality	Article	Scopus
Makovicky N.	The ‘shadows’ of informality in rural Poland	2017	Economies of Favour after Socialism				203	234		3	https://www.scopus.com/inward/record.uri?eid=2-s2.0-85051284111&doi=10.1093%2facprof%3aoso%2f9780199687411.003.0010&partnerID=40&md5=da00dac507d9c5f66f8ce060e65366a6	School of Interdisciplinary Area Studies, University of Oxford, United Kingdom	Makovicky, N., School of Interdisciplinary Area Studies, University of Oxford, United Kingdom	Affect; Artisans; Contract; Favours; Gratuity; Idiomatic; Informality; Informalization; Lace	Book Chapter	Scopus
Tucker J.L.	Affect and the dialectics of uncertainty: Governing a Paraguayan frontier town	2017	Environment and Planning D: Society and Space	35	4		733	751		8	https://www.scopus.com/inward/record.uri?eid=2-s2.0-85026809808&doi=10.1177%2f0263775816680821&partnerID=40&md5=bcb336a6da6fde9177a79030e9b81e58	University of New Mexico, United States	Tucker, J.L., University of New Mexico, United States	Affect; governance; informality; planning practice; street vending; uncertainty	Article	Scopus
Gamble J., Dávalos C.	Moving with masculine care in the city: Informal transit in Quito, Ecuador	2019	City	23	2		189	204		6	https://www.scopus.com/inward/record.uri?eid=2-s2.0-85066903774&doi=10.1080%2f13604813.2019.1615796&partnerID=40&md5=d31bd898a8169a07ae37b253da6fb887	Trinity College, Hartford, CT, United States; Universidad San Francisco de Quito, Ecuador	Gamble, J., Trinity College, Hartford, CT, United States; Dávalos, C., Universidad San Francisco de Quito, Ecuador	affect; informality; infrastructure; masculinity; transit	Article	Scopus
Monteiro J.J., Lunkes R.J.	Effects of informal controls and organizational identification on affective commitment [Efeitos dos controles informais e da identificação organizacional no comprometimento afetivo] [Efectos de los controles informales y la identificación organizacional sobre el compromiso afectivo]	2021	Journal Globalization, Competitiveness and Governability	15	2		71	89			https://www.scopus.com/inward/record.uri?eid=2-s2.0-85108902385&doi=10.3232%2fGCG.2021.V15.N2.03&partnerID=40&md5=311d5a4d1db42b13e477d2b2d8de61dd	Universidade Federal de Santa Catarina – UFSC, Brazil	Monteiro, J.J., Universidade Federal de Santa Catarina – UFSC, Brazil; Lunkes, R.J., Universidade Federal de Santa Catarina – UFSC, Brazil	Affective commitment; Family business; Informal controls; Organizational identification	Article	Scopus
Khandakar M.S.A., Pangil F.	The role of affective commitment on the relationship between human resource management practices and informal workplace learning	2020	Higher Education, Skills and Work-based Learning	11	2		487	507		1	https://www.scopus.com/inward/record.uri?eid=2-s2.0-85087982268&doi=10.1108%2fHESWBL-01-2020-0004&partnerID=40&md5=d25a181577353e00bed0c56cc5f73c58	Department of Tourism and Hospitality Management, University of Dhaka, Dhaka, Bangladesh; College of Business, School of Business Management, Universiti Utara Malaysia, Sintok, Malaysia	Khandakar, M.S.A., Department of Tourism and Hospitality Management, University of Dhaka, Dhaka, Bangladesh; Pangil, F., College of Business, School of Business Management, Universiti Utara Malaysia, Sintok, Malaysia	Affective commitment; Human resource management practices; Informal workplace learning	Article	Scopus
Egami K.	East Asia informal networks beyond the borders: sharing of ideas, skills, and experiences against capitalization of the commons	2018	Inter-Asia Cultural Studies	19	3		455	468		1	https://www.scopus.com/inward/record.uri?eid=2-s2.0-85054184401&doi=10.1080%2f14649373.2018.1497906&partnerID=40&md5=9f9adba99f193f323be2df3b8b83da0a	Faculty of Design, Kyushu University, Fukuoka, Japan	Egami, K., Faculty of Design, Kyushu University, Fukuoka, Japan	affective commonality; collective; DIY; East Asia; Networking; placemaking; voluntary association	Article	Scopus
Horak S.	Join In or Opt Out? A Normative–Ethical Analysis of Affective Ties and Networks in South Korea	2018	Journal of Business Ethics	149	1		207	220		19	https://www.scopus.com/inward/record.uri?eid=2-s2.0-84961206665&doi=10.1007%2fs10551-016-3125-7&partnerID=40&md5=63685982bef7f744ad4e5a0b1a921f78	Department of Management, The Peter J. Tobin College of Business, St. John’s University, 8000 Utopia Parkway, Queens, NY 11439, United States	Horak, S., Department of Management, The Peter J. Tobin College of Business, St. John’s University, 8000 Utopia Parkway, Queens, NY 11439, United States	Affective ties; Business ethics; Guanxi; Informal networks; Normative; South Korea; Yongo	Article	Scopus
Yang I., Horak S.	Emotions, indigenous affective ties, and social network theory—The case of South Korea	2019	Asia Pacific Journal of Management	36	2		395	414		13	https://www.scopus.com/inward/record.uri?eid=2-s2.0-85040993644&doi=10.1007%2fs10490-017-9555-7&partnerID=40&md5=5189948a6ad60d0e57cac02d315620ee	EDC Paris Business School, Courbevoie, France; The Peter J. Tobin College of Business, St. John’s University, New York City, United States	Yang, I., EDC Paris Business School, Courbevoie, France; Horak, S., The Peter J. Tobin College of Business, St. John’s University, New York City, United States	Affective ties; Duality; Emotions; Indigenous research; Informality; Inmaek; Jeong; Social network characteristics; Woori; Yongo	Article	Scopus
Smets P.	Housing policies in developing countries. Microfinance	2012	International Encyclopedia of Housing and Home				573	578		2	https://www.scopus.com/inward/record.uri?eid=2-s2.0-84884450565&doi=10.1016%2fB978-0-08-047163-1.00236-8&partnerID=40&md5=567c7e9c5932058eb3a07feb09472ee9	VU University, Amsterdam, Netherlands	Smets, P., VU University, Amsterdam, Netherlands	Affordability; ASCA; Building materials; Community-based finance; Housing; Housing microfinance; Incremental building; Informal finance; Microenterprise finance; Microfinance; Microfinance institutions; ROSCA	Book Chapter	Scopus
Kearns R., Collins D., Bates L., Serjeant E.	Campgrounds as service hubs for the marginally housed	2019	Geographical Research	57	3		299	311		2	https://www.scopus.com/inward/record.uri?eid=2-s2.0-85068181379&doi=10.1111%2f1745-5871.12344&partnerID=40&md5=fa35d5383bdf13fd06f912be62303ef0	School of Environment, University of Auckland, Auckland, New Zealand; Human Geography Program, University of Alberta, Edmonton, AB, Canada	Kearns, R., School of Environment, University of Auckland, Auckland, New Zealand; Collins, D., Human Geography Program, University of Alberta, Edmonton, AB, Canada; Bates, L., School of Environment, University of Auckland, Auckland, New Zealand; Serjeant, E., School of Environment, University of Auckland, Auckland, New Zealand	affordability; campgrounds; informal housing; New Zealand; suburbs; vulnerability	Article	Scopus
Balchin P.N., Stewart J.	Social housing in Latin America: Opportunities for affordability in a region of housing need	2001	Journal of Housing and the Built Environment	16	2021-04-03		333	341		12	https://www.scopus.com/inward/record.uri?eid=2-s2.0-0035660318&doi=10.1023%2fa%3a1012520013862&partnerID=40&md5=ba7375f2ee70a7ca33f502eb5dd16a8a	University of Greenwich, School of Architecture and Construction, Oakfield Lane, Dartford, Kent DA1 2SZ, United Kingdom	Balchin, P.N., University of Greenwich, School of Architecture and Construction, Oakfield Lane, Dartford, Kent DA1 2SZ, United Kingdom; Stewart, J., University of Greenwich, School of Architecture and Construction, Oakfield Lane, Dartford, Kent DA1 2SZ, United Kingdom	Affordability; Demand-side subsidies; Housing shortages; Informal housing; Latin America; Low-cost home-ownership; Self-help housing; Social housing	Article	Scopus
Shrestha P., Gurran N., Maalsen S.	Informal housing practices	2021	International Journal of Housing Policy	21	2		157	168			https://www.scopus.com/inward/record.uri?eid=2-s2.0-85107119359&doi=10.1080%2f19491247.2021.1893982&partnerID=40&md5=0d7d404d1050945386530f73645ae3af	Sydney School of Architecture, Design and Planning, The University of Sydney, Sydney, NSW, Australia	Shrestha, P., Sydney School of Architecture, Design and Planning, The University of Sydney, Sydney, NSW, Australia; Gurran, N., Sydney School of Architecture, Design and Planning, The University of Sydney, Sydney, NSW, Australia; Maalsen, S., Sydney School of Architecture, Design and Planning, The University of Sydney, Sydney, NSW, Australia	affordability; informal housing; Informality	Editorial	Scopus
Doe B., Aboagye P.D.	The place of subsidy: affordable sanitation service delivery in slums of Kumasi, Ghana	2020	GeoJournal							2	https://www.scopus.com/inward/record.uri?eid=2-s2.0-85087630251&doi=10.1007%2fs10708-020-10256-7&partnerID=40&md5=b3af58a9ab4a4267c2d447fd7478fd4e	Department of Planning, College of Art and Built Environment, Kwame Nkrumah University of Science and Technology, Kumasi, Ghana	Doe, B., Department of Planning, College of Art and Built Environment, Kwame Nkrumah University of Science and Technology, Kumasi, Ghana; Aboagye, P.D., Department of Planning, College of Art and Built Environment, Kwame Nkrumah University of Science and Technology, Kumasi, Ghana	Affordability; Informal settlements; Kumasi; Sanitation services; Urbanization	Article	Scopus
Durst N.J., Sullivan E.	The Contribution of Manufactured Housing to Affordable Housing in the United States: Assessing Variation Among Manufactured Housing Tenures and Community Types	2019	Housing Policy Debate	29	6		880	898		10	https://www.scopus.com/inward/record.uri?eid=2-s2.0-85067644538&doi=10.1080%2f10511482.2019.1605534&partnerID=40&md5=7dc14a4782308f1aab681401c50d90f4	School of Planning, Design and Construction, Michigan State University, East Lansing, United States; Department of Sociology, University of Colorado Denver, United States	Durst, N.J., School of Planning, Design and Construction, Michigan State University, East Lansing, United States; Sullivan, E., Department of Sociology, University of Colorado Denver, United States	affordability; informality; manufactured housing; tenure	Article	Scopus
Follini C., Hu R., Pan W., Linner T., Bock T.	Collaborative advanced building methodology toward industrialization of informal settlements in Cairo	2017	ISARC 2017 - Proceedings of the 34th International Symposium on Automation and Robotics in Construction				737	743		1	https://www.scopus.com/inward/record.uri?eid=2-s2.0-85032386823&doi=10.22260%2fisarc2017%2f0103&partnerID=40&md5=e2e2f311999359d847ee3d2f35dedb1e	Building Realisation and Robotics, Technical University of Munich, Germany	Follini, C., Building Realisation and Robotics, Technical University of Munich, Germany; Hu, R., Building Realisation and Robotics, Technical University of Munich, Germany; Pan, W., Building Realisation and Robotics, Technical University of Munich, Germany; Linner, T., Building Realisation and Robotics, Technical University of Munich, Germany; Bock, T., Building Realisation and Robotics, Technica…	Affordable and adaptable building system; Collaborative design and construction; Decentralized processing unit; Industrialization of informal settlements	Conference Paper	Scopus
Ho P., Li S.	A model for inclusive, pro-poor urbanization? The credibility of informal, affordable “single-family” homes in China	2020	Cities	97		102465				8	https://www.scopus.com/inward/record.uri?eid=2-s2.0-85075581391&doi=10.1016%2fj.cities.2019.102465&partnerID=40&md5=993f75dcf46ce97390fda941c599721c	Zhejiang University, School of Public Affairs, Zijingang Campus, Hangzhou, 310058, China; Department of International Development, London School of Economics, Houghton Street, London, WC2A 2AE, United Kingdom; School of Sociology and Social Policy, University of Leeds, Leeds, LS29JT, United Kingdom	Ho, P., Zhejiang University, School of Public Affairs, Zijingang Campus, Hangzhou, 310058, China, Department of International Development, London School of Economics, Houghton Street, London, WC2A 2AE, United Kingdom; Li, S., School of Sociology and Social Policy, University of Leeds, Leeds, LS29JT, United Kingdom	Affordable and social housing; Credibility theory; FAT institutional framework; Informal settlements; Slums	Article	Scopus
Celhay P.A., Gil D.	The function and credibility of urban slums: Evidence on informal settlements and affordable housing in Chile	2020	Cities	99		102605				8	https://www.scopus.com/inward/record.uri?eid=2-s2.0-85078182005&doi=10.1016%2fj.cities.2020.102605&partnerID=40&md5=7558b09a2b08d6841a937c99ffe2524a	School of Government of Pontificia Universidad Católica de Chile, Avda. Vicuña Mackenna 4860, Edificio Mide, piso 3, Macul, Santiago, Chile	Celhay, P.A., School of Government of Pontificia Universidad Católica de Chile, Avda. Vicuña Mackenna 4860, Edificio Mide, piso 3, Macul, Santiago, Chile; Gil, D., School of Government of Pontificia Universidad Católica de Chile, Avda. Vicuña Mackenna 4860, Edificio Mide, piso 3, Macul, Santiago, Chile	Affordable housing policy; Credibility theory; Informality; Property rights; Slums; Urban renewal	Article	Scopus
Carracedo García-Villalba O.	Community-driven forms of governance in Thailand. City-wide on-site upgrading of informal settlements	2021	Advances in 21st Century Human Settlements				175	207			https://www.scopus.com/inward/record.uri?eid=2-s2.0-85091524564&doi=10.1007%2f978-981-13-7307-7_9&partnerID=40&md5=e7368f8681e663f7c4b3872c0424a543	Department of Architecture, School of Design and Environment, National University of Singapore, Singapore, Singapore	Carracedo García-Villalba, O., Department of Architecture, School of Design and Environment, National University of Singapore, Singapore, Singapore	Affordable housing; Baan Mankong programme; Community-driven upgrading; Informal settlements; On-site upgrading; Slums; Thailand	Book Chapter	Scopus
Yunda J.G., Ceballos-Ramos O., Rincón-Castellanos M.	The challenge of low-income housing quality in Latin American cities: lessons from two decades of housing policies in Bogotá	2020	Housing Studies								https://www.scopus.com/inward/record.uri?eid=2-s2.0-85099603186&doi=10.1080%2f02673037.2020.1867080&partnerID=40&md5=69f0dda0514d48c1cf91be91ce291373	Departamento de Arquitectura, Pontificia Universidad Javeriana, Bogotá, Colombia	Yunda, J.G., Departamento de Arquitectura, Pontificia Universidad Javeriana, Bogotá, Colombia; Ceballos-Ramos, O., Departamento de Arquitectura, Pontificia Universidad Javeriana, Bogotá, Colombia; Rincón-Castellanos, M., Departamento de Arquitectura, Pontificia Universidad Javeriana, Bogotá, Colombia	Affordable housing; Bogotá; demand-side subsidies; housing deficit; housing policy; informality	Article	Scopus
Beier R.	FROM VISIBLE INFORMALITY TO SPLINTERED INFORMALITIES: Reflections on the Production of ‘Formality’ in a Moroccan Housing Programme	2021	International Journal of Urban and Regional Research	45	6		930	947		3	https://www.scopus.com/inward/record.uri?eid=2-s2.0-85103287049&doi=10.1111%2f1468-2427.13001&partnerID=40&md5=8fa41741fb053b37625c32e897e5415b	Institute for Development Research and Development Policy, Ruhr University Bochum, Universitätsstraße 105, Bochum, 44789, Germany	Beier, R., Institute for Development Research and Development Policy, Ruhr University Bochum, Universitätsstraße 105, Bochum, 44789, Germany	affordable housing; Casablanca; cities without slums; corruption; displacement; Morocco; neoliberalization; power; resettlement; stigmatization; urban informality; urban planning	Article	Scopus
Ram P., Needham B.	Why is Public Policy for Affordable Housing in India Changing So Slowly: Explaining Institutional Inertia	2016	Environment and Urbanization ASIA	7	2		177	195		3	https://www.scopus.com/inward/record.uri?eid=2-s2.0-85009260527&doi=10.1177%2f0975425316664634&partnerID=40&md5=de8b7b3146d5c5ccb85b311cea8e3a5c	Department of Land Economy, University of Cambridge, United Kingdom; Emeritus Professor of Spatial Planning at the Nijmegen School of Management, University of Nijmegen, Netherlands	Ram, P., Department of Land Economy, University of Cambridge, United Kingdom; Needham, B., Emeritus Professor of Spatial Planning at the Nijmegen School of Management, University of Nijmegen, Netherlands	Affordable housing; clientelism; India; informal housing; institutional constraints; market enabling strategies	Article	Scopus
Basile P., Ehlenz M.M.	Examining responses to informality in the Global South: A framework for community land trusts and informal settlements	2020	Habitat International	96		102108				7	https://www.scopus.com/inward/record.uri?eid=2-s2.0-85078005930&doi=10.1016%2fj.habitatint.2019.102108&partnerID=40&md5=3f891776d84a685604f7aa4f18464853	University of New Mexico, Latin American & Iberian Institute, 801 Yale Blvd NE, Albuquerque, NM 87131, United States; Arizona State University, School of Geographical Sciences and Urban Planning, 975 S Myrtle Ave, Mail Code 5302, Tempe, AZ 85281, United States	Basile, P., University of New Mexico, Latin American & Iberian Institute, 801 Yale Blvd NE, Albuquerque, NM 87131, United States; Ehlenz, M.M., Arizona State University, School of Geographical Sciences and Urban Planning, 975 S Myrtle Ave, Mail Code 5302, Tempe, AZ 85281, United States	Affordable housing; Community land trusts; Global south; Informal settlements; Informality; Land rights	Article	Scopus
Reyes A.	Housing and Transportation: The Relationship between Residential Location, Local Retail Economies, and Commutes of Low-Income Families in Mexico City	2020	Journal of Planning Education and Research							4	https://www.scopus.com/inward/record.uri?eid=2-s2.0-85086844794&doi=10.1177%2f0739456X20932983&partnerID=40&md5=abbff34fef8642c38872e01b78af8add	University of Texas at Arlington, Arlington, TX, United States	Reyes, A., University of Texas at Arlington, Arlington, TX, United States	affordable housing; commute times; informal settlements; local retail economies; residential location; transportation access	Article	Scopus
Can A.	Informality and affordability: Approaches from the global south and opportunities for the global North	2019	Critical Housing Analysis	6	2		1	12		1	https://www.scopus.com/inward/record.uri?eid=2-s2.0-85074167482&doi=10.13060%2f23362839.2019.6.2.476&partnerID=40&md5=687c0a729a3535dcb050ce5353b61cb0	Istanbul Medeniyet University, Turkey	Can, A., Istanbul Medeniyet University, Turkey	Affordable Housing; Comparative Housing Policy; Global North; Global South; Informality	Article	Scopus
Ofosu-Kusi Y., Danso-Wiredu E.Y.	Neoliberalism and Housing Provision in Accra, Ghana: The Illogic of an Over-Liberalised Housing Market	2014	Advances in African Economic, Social and Political Development				95	109		5	https://www.scopus.com/inward/record.uri?eid=2-s2.0-85040971270&doi=10.1007%2f978-3-319-06022-4_7&partnerID=40&md5=4386bfc1d427bc3ef3a8f30c8e93f08d	Department of Social Science Education, University of Education, Winneba, Ghana	Ofosu-Kusi, Y., Department of Social Science Education, University of Education, Winneba, Ghana; Danso-Wiredu, E.Y., Department of Social Science Education, University of Education, Winneba, Ghana	Affordable Housing; Gated Community; Housing Market; Housing Provision; Informal Sector	Book Chapter	Scopus
Nzau B., Trillo C.	Affordable housing provision in informal settlements through land value capture and inclusionary housing	2020	Sustainability (Switzerland)	12	15	5975				4	https://www.scopus.com/inward/record.uri?eid=2-s2.0-85089368774&doi=10.3390%2fsu12155975&partnerID=40&md5=16a12f6a2b88cfbfecdfc60bbeca9e44	School of Science, Engineering and Environment, University of Salford, Manchester, M5 4WT, United Kingdom	Nzau, B., School of Science, Engineering and Environment, University of Salford, Manchester, M5 4WT, United Kingdom; Trillo, C., School of Science, Engineering and Environment, University of Salford, Manchester, M5 4WT, United Kingdom	Affordable housing; Inclusionary housing; Land value capture; Slum regeneration; Social inclusion	Article	Scopus
Zugayar M., Avni N., Silverman E.	Vertical informality: The case of Kufr Aqab in East Jerusalem	2021	Land Use Policy	105		105395					https://www.scopus.com/inward/record.uri?eid=2-s2.0-85104959427&doi=10.1016%2fj.landusepol.2021.105395&partnerID=40&md5=969069d586ad8e194ce278b4792758fd	Department of Geography, The Hebrew University of Jerusalem, Mt. Scopus, Jerusalem, 91905, Israel	Zugayar, M., Department of Geography, The Hebrew University of Jerusalem, Mt. Scopus, Jerusalem, 91905, Israel; Avni, N., Department of Geography, The Hebrew University of Jerusalem, Mt. Scopus, Jerusalem, 91905, Israel; Silverman, E., Department of Geography, The Hebrew University of Jerusalem, Mt. Scopus, Jerusalem, 91905, Israel	Affordable housing; Informal housing; Jerusalem; Kufr Aqab; Real estate developers; Vertical informality	Article	Scopus
Gurran N., Maalsen S., Shrestha P.	Is ‘informal’ housing an affordability solution for expensive cities? Evidence from Sydney, Australia	2020	International Journal of Housing Policy							2	https://www.scopus.com/inward/record.uri?eid=2-s2.0-85090444901&doi=10.1080%2f19491247.2020.1805147&partnerID=40&md5=52c63af75ff468dd723db0c63f60c331	School of Architecture Design and Planning, University of Sydney, Darlington, NSW, Australia	Gurran, N., School of Architecture Design and Planning, University of Sydney, Darlington, NSW, Australia; Maalsen, S., School of Architecture Design and Planning, University of Sydney, Darlington, NSW, Australia; Shrestha, P., School of Architecture Design and Planning, University of Sydney, Darlington, NSW, Australia	affordable housing; Informal housing; urban planning	Article	Scopus
Khalifa M.A.	Evolution of informal settlements upgrading strategies in Egypt: From negligence to participatory development	2015	Ain Shams Engineering Journal	6	4		1151	1159		29	https://www.scopus.com/inward/record.uri?eid=2-s2.0-84959454041&doi=10.1016%2fj.asej.2015.04.008&partnerID=40&md5=16ace0886c854c22bede8cd54a086e73	Ain Shams University, Faculty of Engineering, Department of Urban Planning and Design, 1 El-Sarayat St. Abbasya, Cairo, 11517, Egypt	Khalifa, M.A., Ain Shams University, Faculty of Engineering, Department of Urban Planning and Design, 1 El-Sarayat St. Abbasya, Cairo, 11517, Egypt	Affordable shelter; Egypt; Housing policy; Informal settlements; Upgrading strategies; Urban poor	Article	Scopus
Walvekar V.	A research and design initiative for the informal sector of street food vending in India	2017	Smart Innovation, Systems and Technologies	65			309	316		1	https://www.scopus.com/inward/record.uri?eid=2-s2.0-85014462185&doi=10.1007%2f978-981-10-3518-0_27&partnerID=40&md5=d9d8ef4a9bb8089a1652b848302ca547	Academy of Art University, San Francisco, United States	Walvekar, V., Academy of Art University, San Francisco, United States	Affordable; Hygiene; Informal sector; Pedal power; Self sufficient; Social impact; Street food vending; Upgradeable; Urban poor	Conference Paper	Scopus
Hardstone G., Hartswood M., Procter R., Slack R., Voss A., Rees G.	Supporting informality: Team working and integrated care records	2004	Proceedings of the ACM Conference on Computer Supported Cooperative Work, CSCW				142	151		63	https://www.scopus.com/inward/record.uri?eid=2-s2.0-21644457666&partnerID=40&md5=8f36042b0ef85f02f50b0078fec19f65	University of Edinburgh, School of Informatics, 1 Buccleuch Place, Edinburgh, EH8 9LW, United Kingdom; RMIT University, Psychology and Disability Studies, Bundoora Campus 2003, Victoria, Australia	Hardstone, G., University of Edinburgh, School of Informatics, 1 Buccleuch Place, Edinburgh, EH8 9LW, United Kingdom; Hartswood, M., University of Edinburgh, School of Informatics, 1 Buccleuch Place, Edinburgh, EH8 9LW, United Kingdom; Procter, R., University of Edinburgh, School of Informatics, 1 Buccleuch Place, Edinburgh, EH8 9LW, United Kingdom; Slack, R., University of Edinburgh, School of I…	Affordances of; Ethnography; Informality; Integrated Care Records; Paper / Computer Records; Teamwork	Conference Paper	Scopus
Lyby E.	Vocational education and training in post-conflict countries	2010	International Encyclopedia of Education				441	447			https://www.scopus.com/inward/record.uri?eid=2-s2.0-84884432049&doi=10.1016%2fB978-0-08-044894-7.00799-5&partnerID=40&md5=0aec06b2f2e5cc4276415608fc2db4ed	Jacaranda Consult, Denmark	Lyby, E., Jacaranda Consult, Denmark	Afghanistan; Apprenticeship; Conflict; Developing countries; Informal sector; MSE; Opium; Post-conflict; Qualifications framework; Skills development; South africa; Taliban; VET; War	Book Chapter	Scopus
Pain A., Kantor P.	Village-level behavior under conditions of chronic conflict: Evidence from Badakhshan in northeastern Afghanistan, drawing on a livelihood trajectory analysis	2012	Mountain Research and Development	32	3		345	352		1	https://www.scopus.com/inward/record.uri?eid=2-s2.0-84866652810&doi=10.1659%2fMRD-JOURNAL-D-12-00007.1&partnerID=40&md5=793d8b2ea15fd44eb8a5bfdf89124309	Swedish University of Agricultural Science, Urban and Rural Development, PO Box 7012, Uppsala, Sweden; School of International Development, University of East Anglia, Norwich NR4 7TJ, United Kingdom	Pain, A., Swedish University of Agricultural Science, Urban and Rural Development, PO Box 7012, Uppsala, Sweden; Kantor, P., School of International Development, University of East Anglia, Norwich NR4 7TJ, United Kingdom	Afghanistan; Badakhshan; chronic conflict; elite behavior; informal institutions; Livelihood trajectories	Conference Paper	Scopus
Choudhury N.	The Regulation of Informal Trade Credit (Ograyi) in Afghanistan	2021	Asian Journal of Law and Society							1	https://www.scopus.com/inward/record.uri?eid=2-s2.0-85107548699&doi=10.1017%2fals.2020.58&partnerID=40&md5=8838801c1b73b4bd4f624fd49a8be93f	Institute for Global Law and Policy, Harvard Law School, Cambridge, United States	Choudhury, N., Institute for Global Law and Policy, Harvard Law School, Cambridge, United States	Afghanistan; banking; economy; informal trade credit; law; trust	Article	Scopus
Shahraki S.Z., Hosseini A., Sauri D., Hussaini F.	Fringe more than context: Perceived quality of life in informal settlements in a developing country: The case of Kabul, Afghanistan	2020	Sustainable Cities and Society	63		102494				1	https://www.scopus.com/inward/record.uri?eid=2-s2.0-85091637109&doi=10.1016%2fj.scs.2020.102494&partnerID=40&md5=dd422f18fa9e2fdcab955a0f4b7b1b26	Department of Human Geography, University of Tehran, Tehran, Iran; Department of Geography, Universitat Autonoma de Barcelona, Barcelona, Spain	Shahraki, S.Z., Department of Human Geography, University of Tehran, Tehran, Iran; Hosseini, A., Department of Human Geography, University of Tehran, Tehran, Iran; Sauri, D., Department of Geography, Universitat Autonoma de Barcelona, Barcelona, Spain; Hussaini, F., Department of Human Geography, University of Tehran, Tehran, Iran	Afghanistan; Developing countries; Informal settlements; Kabul; Urban quality of life	Article	Scopus
Kantor P.	Diversification and security? Labour mobilization among urban poor households in Kabul, Afghanistan	2008	Habitat International	32	2		248	260		2	https://www.scopus.com/inward/record.uri?eid=2-s2.0-40649096609&doi=10.1016%2fj.habitatint.2007.08.007&partnerID=40&md5=c57cb3ce10683603b619e606df0fed3e	School of Development Studies, University of East Anglia, Norwich, NR4 7TJ, United Kingdom	Kantor, P., School of Development Studies, University of East Anglia, Norwich, NR4 7TJ, United Kingdom	Afghanistan; Diversification; Employment; Informal economy; Risk	Article	Scopus
Hussainzad E.A., Mohd Yusof M.J., Maruthaveeran S.	Identifying women's preferred activities and elements of private green spaces in informal settlements of Kabul city	2021	Urban Forestry and Urban Greening	59		127011				1	https://www.scopus.com/inward/record.uri?eid=2-s2.0-85100656058&doi=10.1016%2fj.ufug.2021.127011&partnerID=40&md5=4aa8915cfeff6be1a3507fd6e5f3c98c	Department of Landscape Architecture, Faculty of Design and Architecture, Universiti Putra Malaysia, UPM Serdang, Selangor 43400, Malaysia; Department of Horticulture, Faculty of Agriculture, Alberoni University, Kapisa, Afghanistan	Hussainzad, E.A., Department of Landscape Architecture, Faculty of Design and Architecture, Universiti Putra Malaysia, UPM Serdang, Selangor 43400, Malaysia, Department of Horticulture, Faculty of Agriculture, Alberoni University, Kapisa, Afghanistan; Mohd Yusof, M.J., Department of Landscape Architecture, Faculty of Design and Architecture, Universiti Putra Malaysia, UPM Serdang, Selangor 43400,…	Afghanistan; Private gardens; Recreational opportunities; Urban domestic gardens; Urban planning	Article	Scopus
Osei C.B., Tortoe C., Kyereh E., Adjei-Mensah R., Johnson P.-N.T., Aryee D.	Levels of aflatoxins, heavy and trace metal contaminants in two non-alcoholic beverages, Asaana and Nmedaa, and two alcoholic beverages, Burukutu and Pito produced by the informal sector in Ghana	2021	Scientific African	12		e00813					https://www.scopus.com/inward/record.uri?eid=2-s2.0-85108659218&doi=10.1016%2fj.sciaf.2021.e00813&partnerID=40&md5=1236eff52288e6b31c28d1cf405d6405	Ghana Standards Authority, Box MB 245, Accra, Ghana; Council for Scientific and Industrial Research-Food Research Institute, Box M.20, Accra, Ghana; Department of Agro-processing Technology and Food Biosciences, CSIR-College of Science and Technology, Box M. 20, Accra, Ghana	Osei, C.B., Ghana Standards Authority, Box MB 245, Accra, Ghana, Department of Agro-processing Technology and Food Biosciences, CSIR-College of Science and Technology, Box M. 20, Accra, Ghana; Tortoe, C., Council for Scientific and Industrial Research-Food Research Institute, Box M.20, Accra, Ghana, Department of Agro-processing Technology and Food Biosciences, CSIR-College of Science and Technol…	Aflatoxins; Alcoholic and non-alcoholic beverages; Cereals; Hazard exposure indices; Heavy metals	Article	Scopus
Romallosa A.R.D., Kraft E.	Feasibility of biomass briquette production from municipal waste streams by integrating the informal sector in the Philippines	2017	Resources	6	1	12				23	https://www.scopus.com/inward/record.uri?eid=2-s2.0-85018891108&doi=10.3390%2fresources6010012&partnerID=40&md5=7a51fd2ae3f5d915b72c130a4fc2d788	College of Agriculture, Resources and Environmental Sciences, Central Philippine University, Jaro, Iloilo City, 5000, Philippines; Biotechnology in Resources Management, Bauhaus-Universität Weimar, Coudraystr. 7, Weimar, 99423, Germany	Romallosa, A.R.D., College of Agriculture, Resources and Environmental Sciences, Central Philippine University, Jaro, Iloilo City, 5000, Philippines, Biotechnology in Resources Management, Bauhaus-Universität Weimar, Coudraystr. 7, Weimar, 99423, Germany; Kraft, E., Biotechnology in Resources Management, Bauhaus-Universität Weimar, Coudraystr. 7, Weimar, 99423, Germany	AFR; Biomass; Briquette production; Briquettes; Cost recovery; Feasibility; Informal sector; Municipal wastes	Article	Scopus
Abid M.	Size and Implication of Informal Economy in African Countries: Evidence from a Structural Model	2016	International Economic Journal	30	4		571	598		9	https://www.scopus.com/inward/record.uri?eid=2-s2.0-84981263325&doi=10.1080%2f10168737.2016.1204342&partnerID=40&md5=ae0802f69c0aaf5376cabd2fb30ddfd3	Laboratory of Innovation Management and Sustainable Development, University of Sousse, Sousse, Tunisia	Abid, M., Laboratory of Innovation Management and Sustainable Development, University of Sousse, Sousse, Tunisia	Africa countries; informal economy; institutions; latent variable; structural equation model	Article	Scopus
Haynes J.	Between the informal sector and transnational capitalism: Transformations of nollywood	2018	A Companion to African Cinema				244	268		1	https://www.scopus.com/inward/record.uri?eid=2-s2.0-85055752681&doi=10.1002%2f9781119100577.ch11&partnerID=40&md5=ce6edb742e5270b977ea28393147bdad	Long Island University, Brooklyn, United States	Haynes, J., Long Island University, Brooklyn, United States	Africa magic; African media; Film distribution; Informal economy; Internet film streaming; iROKOtv; Nigerian film industry; Nollywood; Satellite television; Transnational capitalism	Book Chapter	Scopus
Maconachie R., Conteh F.M.	Artisanal mining and the rationalisation of informality: critical reflections from Liberia	2020	Canadian Journal of Development Studies	41	3		432	449		5	https://www.scopus.com/inward/record.uri?eid=2-s2.0-85074855184&doi=10.1080%2f02255189.2019.1683520&partnerID=40&md5=9b8ff874a5680c6a941c95e1cc6270a1	Centre for Development Studies, University of Bath, Bath, United Kingdom	Maconachie, R., Centre for Development Studies, University of Bath, Bath, United Kingdom; Conteh, F.M., Centre for Development Studies, University of Bath, Bath, United Kingdom	Africa Mining Vision; Artisanal mining; formalisation; informality; Liberia	Article	Scopus
Naude T.	Fragmentation Versus Convergence of Consumer Law Within One Legal System and Across Legal Systems: An African Perspective	2020	Journal of Consumer Policy	43	1		11	33		1	https://www.scopus.com/inward/record.uri?eid=2-s2.0-85075388977&doi=10.1007%2fs10603-019-09429-w&partnerID=40&md5=4a2f555d6be5cdd11fb91417eea0db4d	Department of Private Law, University of Cape Town, Private Bag X3, Rondebosch, Cape Town, 7700, South Africa	Naude, T., Department of Private Law, University of Cape Town, Private Bag X3, Rondebosch, Cape Town, 7700, South Africa	Africa; African consumer law; Harmonization; Informal economy; Soft law; Vulnerable consumers	Article	Scopus
Wilunda B., Ng N., Stewart Williams J.	Health and ageing in Nairobi's informal settlements-evidence from the International Network for the Demographic Evaluation of Populations and Their Health (INDEPTH): A cross sectional study Global health	2015	BMC Public Health	15	1	1231				9	https://www.scopus.com/inward/record.uri?eid=2-s2.0-84977762996&doi=10.1186%2fs12889-015-2556-x&partnerID=40&md5=b6d5e3cfd494319ace96c0151a36c9f6	United Nations Office at Nairobi (UNON), UN Gigiri Office Complex, Block X, P.O Box 30218-00100, Nairobi, Kenya; Unit of Epidemiology and Global Health, Department of Public Health and Clinical Medicine, Faculty of Medicine, Umeå University, Umeå, Sweden; Centre for Demographic and Ageing Research, Umeå University, Umeå, Sweden	Wilunda, B., United Nations Office at Nairobi (UNON), UN Gigiri Office Complex, Block X, P.O Box 30218-00100, Nairobi, Kenya; Ng, N., Unit of Epidemiology and Global Health, Department of Public Health and Clinical Medicine, Faculty of Medicine, Umeå University, Umeå, Sweden, Centre for Demographic and Ageing Research, Umeå University, Umeå, Sweden; Stewart Williams, J., Unit of Epidemiology and …	Africa; Ageing; Aging; Domains of health; Functional health; Informal settlements; Kenya; Nairobi; Quality of life; Slums	Article	Scopus
Harris J.	Joint action in Nairobi's informal handicraft production clusters	2016	International Development Planning Review	38	3		317	337		9	https://www.scopus.com/inward/record.uri?eid=2-s2.0-84975303552&doi=10.3828%2fidpr.2016.18&partnerID=40&md5=f31f55d192b68dbffaebc03ebc898879	University of Oklahoma, 830 Van Vleet Oval, Norman, OK 73019, United States	Harris, J., University of Oklahoma, 830 Van Vleet Oval, Norman, OK 73019, United States	Africa; Agglomeration; Clusters; Entrepreneurship; Informality; Joint action	Review	Scopus
Harris J.	The messy reality of agglomeration economies in urban informality: Evidence from nairobi's handicraft industry	2014	World Development	61			102	113		14	https://www.scopus.com/inward/record.uri?eid=2-s2.0-84899995454&doi=10.1016%2fj.worlddev.2014.04.001&partnerID=40&md5=e557571fc36b6b98a954b64ae4dad676	University of Oklahoma, Norman, United States	Harris, J., University of Oklahoma, Norman, United States	Africa; Agglomeration; Urban informality	Article	Scopus
Dannenberg P., Nduru G.M.	Practices in international value chains: The case of the kenyan fruit and vegetable chain beyond the exclusion debate	2013	Tijdschrift voor Economische en Sociale Geografie	104	1		41	56		35	https://www.scopus.com/inward/record.uri?eid=2-s2.0-84872611266&doi=10.1111%2fj.1467-9663.2012.00719.x&partnerID=40&md5=82807cb1c18c50c1a2430f0f31fa8ce9	Humboldt-University at Berlin, Department of Geography, 10099 Berlin, Germany; Moi University, Department of Geography, Eldoret, 30100, Kenya	Dannenberg, P., Humboldt-University at Berlin, Department of Geography, 10099 Berlin, Germany; Nduru, G.M., Moi University, Department of Geography, Eldoret, 30100, Kenya	Africa; Agriculture; GlobalGAP; Horticulture; Informality; Standards; Value chain	Article	Scopus
Akanle O., Chioma C.	Alabaru: Head porterage in Ibadan, Nigeria	2013	Asian and African Studies	22	1		49	64		5	https://www.scopus.com/inward/record.uri?eid=2-s2.0-84878697144&partnerID=40&md5=e2be77d85a653bf69c2418231a27d3b6	University of Ibadan, Faculty of the Social Sciences, Department of Sociology, Ibadan, Oyo state, Nigeria	Akanle, O., University of Ibadan, Faculty of the Social Sciences, Department of Sociology, Ibadan, Oyo state, Nigeria; Chioma, C., University of Ibadan, Faculty of the Social Sciences, Department of Sociology, Ibadan, Oyo state, Nigeria	Africa; Alabaru; Bodija; Head porterage; Informal economy; Nigeria	Article	Scopus
Christiane H., Lyn H., Rachael H., Catherine C., Silondile L., Nigel R.	Addressing the interaction between food insecurity, depression risk and informal work: findings of a cross-sectional survey among informal women workers with young children in South Africa	2021	BMC Women's Health	21	1	2				1	https://www.scopus.com/inward/record.uri?eid=2-s2.0-85098649547&doi=10.1186%2fs12905-020-01147-7&partnerID=40&md5=b32d88cea419de4040af8ea23d87461b	Centre for Rural Health, George Campbell Building, Howard College Campus, University of KwaZulu-Natal, Durban, South Africa; RHEdit, Geneva, Switzerland; Department of Maternal, Newborn, Child and Adolescent Health World Health Organization, Geneva, Switzerland	Christiane, H., Centre for Rural Health, George Campbell Building, Howard College Campus, University of KwaZulu-Natal, Durban, South Africa; Lyn, H., Centre for Rural Health, George Campbell Building, Howard College Campus, University of KwaZulu-Natal, Durban, South Africa; Rachael, H., RHEdit, Geneva, Switzerland; Catherine, C., Centre for Rural Health, George Campbell Building, Howard College C…	Africa; Antenatal depression; Child health; Food insecurity; Informal economy; Maternal health; Postnatal depression; South Africa; Working women	Article	Scopus
Horwood C., Haskins L., Hinton R., Connolly C., Luthuli S., Rollins N.	Addressing the interaction between food insecurity, depression risk and informal work: findings of a cross-sectional survey among informal women workers with young children in South Africa	2021	BMC women's health	21	1		2			1	https://www.scopus.com/inward/record.uri?eid=2-s2.0-85107390979&doi=10.1186%2fs12905-020-01147-7&partnerID=40&md5=7c289e373e6003d7f3a32e6fdd10ba75	Centre for Rural Health, George Campbell Building, University of KwaZulu-Natal, Howard College Campus, Durban, South Africa; Geneva, Switzerland; Department of Maternal, Child and Adolescent Health World Health Organization, Newborn, Geneva, Switzerland	Horwood, C., Centre for Rural Health, George Campbell Building, University of KwaZulu-Natal, Howard College Campus, Durban, South Africa; Haskins, L., Centre for Rural Health, George Campbell Building, University of KwaZulu-Natal, Howard College Campus, Durban, South Africa; Hinton, R., Geneva, Switzerland; Connolly, C., Centre for Rural Health, George Campbell Building, University of KwaZulu-Nat…	Africa; Antenatal depression; Child health; Food insecurity; Informal economy; Maternal health; Postnatal depression; South Africa; Working women	Article	Scopus
Neiburg F., Rabossi F.	Anthropology and economy. Trying to make a meaningful connection: Interview with keith hart [Antropologia e economia. Tentando fazer uma conexão significativa: Entrevista com keith hart]	2019	Sociologia e Antropologia	9	3		743	770			https://www.scopus.com/inward/record.uri?eid=2-s2.0-85078818712&doi=10.1590%2f2238-38752019v932&partnerID=40&md5=a560be4e0bb5df429d1f39e39f87c2d3	Universidade Federal do Rio de Janeiro (UFRJ), Programa de Pós-Graduação em Antropologia Social (PPGAS), Rio de Janeiro, RJ, Brazil; Universidade Federal do Rio de Janeiro (UFRJ), Programa de Pós-Graduação em Sociologia e Antropologia (PPGSA), Rio de Janeiro, RJ, Brazil	Neiburg, F., Universidade Federal do Rio de Janeiro (UFRJ), Programa de Pós-Graduação em Antropologia Social (PPGAS), Rio de Janeiro, RJ, Brazil; Rabossi, F., Universidade Federal do Rio de Janeiro (UFRJ), Programa de Pós-Graduação em Sociologia e Antropologia (PPGSA), Rio de Janeiro, RJ, Brazil	Africa; Anthropology; Development; Informality; Money	Article	Scopus
Gerlach E., Franceys R.	Regulating water services for all in developing economies	2010	World Development	38	9		1229	1240		25	https://www.scopus.com/inward/record.uri?eid=2-s2.0-77955716590&doi=10.1016%2fj.worlddev.2010.02.006&partnerID=40&md5=01a3d7c0dc38545d5b9ca828465456fc	Cranfield University, Bedfordshire, United Kingdom	Gerlach, E., Cranfield University, Bedfordshire, United Kingdom; Franceys, R., Cranfield University, Bedfordshire, United Kingdom	Africa; Asia; Economic regulation; Urban informal settlements; Water supply	Article	Scopus
Harris J.C., Little S.	Mapping Hope: How Do Vulnerable Youth Locate Hope in Informal Settlements?	2019	Urban Forum	30	3		289	306		1	https://www.scopus.com/inward/record.uri?eid=2-s2.0-85061724584&doi=10.1007%2fs12132-019-09361-9&partnerID=40&md5=0f5d46a25dca8625eaa7b4eaa1745494	Regional and City Planning, University of Oklahoma, Norman, OK, United States; Landscape Architecture, University of Oklahoma, Norman, OK, United States	Harris, J.C., Regional and City Planning, University of Oklahoma, Norman, OK, United States; Little, S., Landscape Architecture, University of Oklahoma, Norman, OK, United States	Africa; Aspirations; Cognitive maps/Mental maps; Informal settlements; Urbanization; Youth	Article	Scopus
Bagayoko N., Hutchful E., Luckham R.	Hybrid security governance in Africa: rethinking the foundations of security, justice and legitimate public authority	2016	Conflict, Security and Development	16	1		1	32		49	https://www.scopus.com/inward/record.uri?eid=2-s2.0-84962600389&doi=10.1080%2f14678802.2016.1136137&partnerID=40&md5=f346ea88ce45051316b10fb885036f01	African Security Sector Network, Ghana; Wayne State University, United States; Institute of Development Studies, University of Sussex, United Kingdom	Bagayoko, N., African Security Sector Network, Ghana; Hutchful, E., African Security Sector Network, Ghana, Wayne State University, United States; Luckham, R., Institute of Development Studies, University of Sussex, United Kingdom	Africa; authority; exclusion; fragility; governance; hybridity; informality; justice; Security; SSR; state	Article	Scopus
Pankomera R., van Greunen D.	Opportunities, barriers, and adoption factors of mobile commerce for the informal sector in developing countries in Africa: A systematic review	2019	Electronic Journal of Information Systems in Developing Countries	85	5	e12096				6	https://www.scopus.com/inward/record.uri?eid=2-s2.0-85066992417&doi=10.1002%2fisd2.12096&partnerID=40&md5=6621e2ea39cfeec2e30bdf1604a33c2a	Centre for Community Technologies, School of ICT, Nelson Mandela University, Port Elizabeth, South Africa	Pankomera, R., Centre for Community Technologies, School of ICT, Nelson Mandela University, Port Elizabeth, South Africa; van Greunen, D., Centre for Community Technologies, School of ICT, Nelson Mandela University, Port Elizabeth, South Africa	Africa; barriers; developing countries; informal sector; m-commerce; mobile banking; mobile commerce; mobile money; opportunities	Article	Scopus
Outwater A.H., Abraham A.G., Iseselo M.K., Sekei L.H., Kazaura M.R., Killewo J.	Entrepreneurship, beekeeping, and health training to decrease community violence in Dar es Salaam, Tanzania: a pilot study for an intervention trial	2021	Pilot and Feasibility Studies	7	1	183					https://www.scopus.com/inward/record.uri?eid=2-s2.0-85116332217&doi=10.1186%2fs40814-021-00920-1&partnerID=40&md5=c3ed7dc173163adff1d1846baa18f5df	Department of Community Health Nursing, School of Nursing, Muhimbili University of Health and Allied Sciences, Dar es Salaam, Tanzania; Department of Epidemiology, School of Public Health, University of Colorado, Denver, CO, United States; Department of Clinical Nursing, School of Nursing, Muhimbili University of Health and Allied Sciences, Dar es Salaam, Tanzania; NIRAS International Consulting,…	Outwater, A.H., Department of Community Health Nursing, School of Nursing, Muhimbili University of Health and Allied Sciences, Dar es Salaam, Tanzania; Abraham, A.G., Department of Epidemiology, School of Public Health, University of Colorado, Denver, CO, United States; Iseselo, M.K., Department of Clinical Nursing, School of Nursing, Muhimbili University of Health and Allied Sciences, Dar es Sal…	Africa; Beekeeping; Entrepreneurship training; Informal economy; Informal sector; Microbusiness; Microfinance; Urban youth; Violence reduction; Youth unemployment	Article	Scopus
ADO A.	Africa Cooperation: FDI, Informal Institutions, BRI, and Guanxi	2020	African Studies Quarterly	19	2021-04-03		75	94		2	https://www.scopus.com/inward/record.uri?eid=2-s2.0-85095936044&partnerID=40&md5=2728026a8a4d24a2e6beaf17cea47ddf		ADO, A.	Africa; Belt and Road Initiative; China; FDI; guanxi; informal institution; power	Article	Scopus
McNabb K., LeMay-Boucher P., Bonan J.	Enforcement Problems in ROSCAs: Evidence from Benin	2019	European Journal of Development Research	31	5		1389	1415			https://www.scopus.com/inward/record.uri?eid=2-s2.0-85064712965&doi=10.1057%2fs41287-019-00215-5&partnerID=40&md5=e82e0882f34366373c870b2be63aafaf	UNU-WIDER, Katajanokanlaituri 6 B, Helsinki, 00160, Finland; Department of Economics, Heriot-Watt University, Edinburgh, EH144AS, United Kingdom; Fondazione Eni Enrico Mattei, Corso Magenta, 63, Milan, Italy	McNabb, K., UNU-WIDER, Katajanokanlaituri 6 B, Helsinki, 00160, Finland; LeMay-Boucher, P., Department of Economics, Heriot-Watt University, Edinburgh, EH144AS, United Kingdom; Bonan, J., Fondazione Eni Enrico Mattei, Corso Magenta, 63, Milan, Italy	Africa; Benin; Economics; Informal finance; ROSCAs; Social capital	Article	Scopus
Acey C.S., Culhane T.H.	Green jobs, livelihoods and the post-carbon economy in African cities	2013	Local Environment	18	9		1046	1065		11	https://www.scopus.com/inward/record.uri?eid=2-s2.0-84885177734&doi=10.1080%2f13549839.2012.752801&partnerID=40&md5=ea44cc2cf589029e016367230318242e	Knowlton School of Architecture, The Ohio State University, 275 W Woodruff Avenue, Columbus, OH, 43214, United States; School of Health and Natural Sciences and Social and Behavioral Sciences, Mercy College, Dobbs Ferry Campus, Dobbs Ferry, NY, 10522, United States	Acey, C.S., Knowlton School of Architecture, The Ohio State University, 275 W Woodruff Avenue, Columbus, OH, 43214, United States; Culhane, T.H., School of Health and Natural Sciences and Social and Behavioral Sciences, Mercy College, Dobbs Ferry Campus, Dobbs Ferry, NY, 10522, United States	Africa; biofuel; green jobs; informal economy; livelihoods	Article	Scopus
Mihelcic J.R., Buerck A.M., Usowicz M., Cunningham J.A., Khaliq M., Barrett L.J.P., Rakotoarisoa L., Rakotondrazaka R., Alfredo K., Sommariva S.	Health and economic consequences of lead exposure associated with products and services provided by the informal economy	2021	Environmental Science and Technology	55	12		8362	8370		1	https://www.scopus.com/inward/record.uri?eid=2-s2.0-85108113456&doi=10.1021%2facs.est.0c08127&partnerID=40&md5=5b74441a79eaca19fa7dd612f830afad	College of Engineering, Department of Civil and Environmental Engineering, University of South Florida, Tampa, FL 33620, United States; ONG Ranontsika, Toamasina, 501, Madagascar; College of Public Health, University of South Florida, Tampa, FL 33612, United States	Mihelcic, J.R., College of Engineering, Department of Civil and Environmental Engineering, University of South Florida, Tampa, FL 33620, United States; Buerck, A.M., College of Engineering, Department of Civil and Environmental Engineering, University of South Florida, Tampa, FL 33620, United States; Usowicz, M., College of Engineering, Department of Civil and Environmental Engineering, Universit…	Africa; Blood lead; Chemical pollution; Environmental exposure; Health; IEUBK; IQ; Recycling; Sustainable development goals	Article	Scopus
Raeymaekers T.	Reshaping the state in its margins: The state, the market and the subaltern on a Central African frontier	2012	Critique of Anthropology	32	3		334	350		10	https://www.scopus.com/inward/record.uri?eid=2-s2.0-84866180824&doi=10.1177%2f0308275X12449248&partnerID=40&md5=3f24ac7374d1eaaf92839d7a585291ab	Department of Geography, University of Zurich, CH-8057, Switzerland	Raeymaekers, T., Department of Geography, University of Zurich, CH-8057, Switzerland	Africa; borderlands; Democratic Republic of Congo; informal economy; sovereignty; state building; subalternity; Uganda	Article	Scopus
Haugen H.Ø.	China–Africa Exports: Governance Through Mobility and Sojourning	2019	Journal of Contemporary Asia	49	2		294	312		9	https://www.scopus.com/inward/record.uri?eid=2-s2.0-85053677711&doi=10.1080%2f00472336.2018.1517897&partnerID=40&md5=ee07e26ea0f6a27980ebdfe5c1af3b5d	Department of Culture Studies and Oriental Languages, University of Oslo, Oslo, Norway	Haugen, H.Ø., Department of Culture Studies and Oriental Languages, University of Oslo, Oslo, Norway	Africa; borders; China; informal trade; logistics; migration	Article	Scopus
Meagher K.	Cannibalizing the Informal Economy: Frugal Innovation and Economic Inclusion in Africa	2018	European Journal of Development Research	30	1		17	33		32	https://www.scopus.com/inward/record.uri?eid=2-s2.0-85031945649&doi=10.1057%2fs41287-017-0113-4&partnerID=40&md5=de8339fb14df878fa687e68126cc4ffa	Dept. of International Development, London School of Economics and Political Science, London, WC2A 2AE, United Kingdom	Meagher, K., Dept. of International Development, London School of Economics and Political Science, London, WC2A 2AE, United Kingdom	Africa; bottom of the pyramid; frugal innovation; informal economy; micro-insurance; mobile money	Article	Scopus
Luthuli S., Haskins L., Mapumulo S., Rollins N., Horwood C.	‘I decided to go back to work so I can afford to buy her formula’: a longitudinal mixed-methods study to explore how women in informal work balance the competing demands of infant feeding and working to provide for their family	2020	BMC Public Health	20	1	1847				1	https://www.scopus.com/inward/record.uri?eid=2-s2.0-85097007018&doi=10.1186%2fs12889-020-09917-6&partnerID=40&md5=be5d951614a7b7fab59301eb8c439cbf	Centre for Rural Health, University of KwaZulu-Natal, Durban, South Africa; Department of Maternal, Newborn, Child and Adolescent Health, World Health Organization, Geneva, Switzerland	Luthuli, S., Centre for Rural Health, University of KwaZulu-Natal, Durban, South Africa; Haskins, L., Centre for Rural Health, University of KwaZulu-Natal, Durban, South Africa; Mapumulo, S., Centre for Rural Health, University of KwaZulu-Natal, Durban, South Africa; Rollins, N., Department of Maternal, Newborn, Child and Adolescent Health, World Health Organization, Geneva, Switzerland; Horwood,…	Africa; Breastfeeding; Child health; Childcare; Maternal health; South Africa; Working women; Workplace	Article	Scopus
Clarke G.R.G.	Is corruption a greater burden for registered MSEs? Evidence from Zambia	2019	Review of Development Economics	23	4		1604	1623		1	https://www.scopus.com/inward/record.uri?eid=2-s2.0-85074014270&doi=10.1111%2frode.12624&partnerID=40&md5=4cf28bd82134fc6221be2aa6dc8f0ab5	Texas A&M International University, Laredo, TX, United States	Clarke, G.R.G., Texas A&M International University, Laredo, TX, United States	Africa; bribes; corruption; informality; Zambia	Article	Scopus
Holt D., Littlewood D.	Waste Livelihoods Amongst the Poor – Through the Lens of Bricolage	2017	Business Strategy and the Environment	26	2		253	264		23	https://www.scopus.com/inward/record.uri?eid=2-s2.0-84956900977&doi=10.1002%2fbse.1914&partnerID=40&md5=4d9f895f74b98775fcd3dae5b32415ec	Essex Business School, University of Essex, United Kingdom; Sheffield Management School, University of Sheffield, United Kingdom	Holt, D., Essex Business School, University of Essex, United Kingdom; Littlewood, D., Sheffield Management School, University of Sheffield, United Kingdom	Africa; bricolage; entrepreneurship; informal economy; recycling; waste	Article	Scopus
Rizzo M., Atzeni M.	Workers’ Power in Resisting Precarity: Comparing Transport Workers in Buenos Aires and Dar es Salaam	2020	Work, Employment and Society	34	6		1114	1130		5	https://www.scopus.com/inward/record.uri?eid=2-s2.0-85087684064&doi=10.1177%2f0950017020928248&partnerID=40&md5=c5fb04ff0e4d86bb9673425d78642deb	SOAS University of London, UK; Research Associate, Society, Work and Politics Institute (SWOP), University of Witwatersrand, Johannesburg, South Africa; CEIL/CONICET, Argentina	Rizzo, M., SOAS University of London, UK; Research Associate, Society, Work and Politics Institute (SWOP), University of Witwatersrand, Johannesburg, South Africa; Atzeni, M., CEIL/CONICET, Argentina	Africa; Buenos Aires; Dar es Salaam; informal employment; labour process Latin America; precarity; trade union; transport; work	Article	Scopus
Wells J.	Construction and capital formation in less developed economies: Unravelling the informal sector in an African city	2001	Construction Management and Economics	19	3		267	274		44	https://www.scopus.com/inward/record.uri?eid=2-s2.0-0035310430&doi=10.1080%2f01446190010020363&partnerID=40&md5=0a2612353db7e257b406275152675d83	International Labour Organizations, Geneva 22 CH-1211, Switzerland	Wells, J., International Labour Organizations, Geneva 22 CH-1211, Switzerland	Africa; Building; Construction; Informal sector; Nairobi	Article	Scopus
Lyons M., Brown A., Msoka C.	(Why) have pro-poor policies failed africa's working poor?	2012	Journal of International Development	24	8		1008	1029		7	https://www.scopus.com/inward/record.uri?eid=2-s2.0-84867989176&doi=10.1002%2fjid.2876&partnerID=40&md5=473e7566b83b6b1c478ca77e30014d4f	Faculty of Arts and Human Sciences, London South Bank University, London, United Kingdom; School of Town and Regional Planning, University of Cardiff, Cardiff, United Kingdom; Institute of Development Studies, University of Dar es Salaam, Dar es Salaam, Tanzania	Lyons, M., Faculty of Arts and Human Sciences, London South Bank University, London, United Kingdom; Brown, A., School of Town and Regional Planning, University of Cardiff, Cardiff, United Kingdom; Msoka, C., Institute of Development Studies, University of Dar es Salaam, Dar es Salaam, Tanzania	Africa; Business Environment Reforms; Informal economy; Legal Empowerment of the Poor; Pro-poor policy; Right to the City; Urban poverty	Article	Scopus
Kraemer-Mbula E., Lorenz E., Takala-Greenish L., Jegede O.O., Garba T., Mutambala M., Esemu T.	Are African micro- and small enterprises misunderstood? Unpacking the relationship between work organisation, capability development and innovation	2019	International Journal of Technological Learning, Innovation and Development	11	1		1	30		13	https://www.scopus.com/inward/record.uri?eid=2-s2.0-85060586176&doi=10.1504%2fIJTLID.2019.097411&partnerID=40&md5=041668c01a8b6904063a5f5cc20b71e9	SARChI in Industrial Development, School of Economics, College of Business and Economics, University of Johannesburg, 31 Henley Road, Auckland Park, Johannesburg, South Africa; GREDEG, University of Côte d'Azur, 250 rue Albert Einstein, Valbonne, 06560, France; Department of Economics, Faculty of Business and Law, University of the West of England, United Kingdom; Department of Economics, Faculty…	Kraemer-Mbula, E., SARChI in Industrial Development, School of Economics, College of Business and Economics, University of Johannesburg, 31 Henley Road, Auckland Park, Johannesburg, South Africa; Lorenz, E., GREDEG, University of Côte d'Azur, 250 rue Albert Einstein, Valbonne, 06560, France; Takala-Greenish, L., SARChI in Industrial Development, School of Economics, College of Business and Econom…	Africa; Capability building; Informal economy; Innovation; Learning; Micro- and small enterprises; MSEs; Work organisation	Article	Scopus
Sallah A.	Re-reading the narrative of the informal economy in the context of economic development in sub-Saharan Africa	2016	International Journal of Social Economics	43	10		1063	1078		5	https://www.scopus.com/inward/record.uri?eid=2-s2.0-84988913532&doi=10.1108%2fIJSE-04-2015-0091&partnerID=40&md5=ede13ffa74e7f30c9b68dc3389c4d847	Coventry Business School, University of Coventry, Coventry, United Kingdom	Sallah, A., Coventry Business School, University of Coventry, Coventry, United Kingdom	Africa; Capitalism; Development; Free market; Industrialization; Informal economy	Article	Scopus
Henneberg I.	International contact groups: Ad hoc coordination in international conflict management	2020	South African Journal of International Affairs	27	4		445	472			https://www.scopus.com/inward/record.uri?eid=2-s2.0-85101025205&doi=10.1080%2f10220461.2020.1877190&partnerID=40&md5=430aaeedff0370836bb862dc304020f5	University of Freiburg, Freiburg im Breisgau, Germany	Henneberg, I., University of Freiburg, Freiburg im Breisgau, Germany	Africa; Central African Republic; informal governance; International Contact Groups; Multi-actor crisis management; multilateralism; peace and security cooperation	Article	Scopus
Mohamed S.F., Haregu T.N., Khayeka-Wandabwa C., Muthuri S.K., Kyobutungi C.	Magnitude and predictors of normal-weight central obesity– the AWI-Gen study findings	2019	Global Health Action	12	1	1685809				8	https://www.scopus.com/inward/record.uri?eid=2-s2.0-85074626110&doi=10.1080%2f16549716.2019.1685809&partnerID=40&md5=b26b0c80901b3d649332f61cca897d3a	Health and Systems for Health Unit (HSH), African Population and Health Research Center (APHRC), Nairobi, Kenya; Division of Health Sciences, Warwick Medical School, University of Warwick, Coventry, United Kingdom; Non-Communicable Disease Unit, School of Population and Global Health, University of Melbourne, Melbourne, Australia; School of Pharmaceutical Science and Technology (SPST), Health Sci…	Mohamed, S.F., Health and Systems for Health Unit (HSH), African Population and Health Research Center (APHRC), Nairobi, Kenya, Division of Health Sciences, Warwick Medical School, University of Warwick, Coventry, United Kingdom; Haregu, T.N., Health and Systems for Health Unit (HSH), African Population and Health Research Center (APHRC), Nairobi, Kenya, Non-Communicable Disease Unit, School of P…	Africa; Central obesity; informal settlement; normal-weight; slums	Article	Scopus
Horwood C., Hinton R., Haskins L., Luthuli S., Mapumulo S., Rollins N.	‘I can no longer do my work like how I used to’: a mixed methods longitudinal cohort study exploring how informal working mothers balance the requirements of livelihood and safe childcare in South Africa	2021	BMC Women's Health	21	1	288					https://www.scopus.com/inward/record.uri?eid=2-s2.0-85112668684&doi=10.1186%2fs12905-021-01425-y&partnerID=40&md5=69a556e30329a6aee90260cee8064b01	Centre for Rural Health, Howard College Campus, University of KwaZulu-Natal, Durban, South Africa; RHEdit, Geneva, Switzerland; Department of Maternal, Newborn, Child and Adolescent Health, World Health Organization, Geneva, Switzerland	Horwood, C., Centre for Rural Health, Howard College Campus, University of KwaZulu-Natal, Durban, South Africa; Hinton, R., RHEdit, Geneva, Switzerland; Haskins, L., Centre for Rural Health, Howard College Campus, University of KwaZulu-Natal, Durban, South Africa; Luthuli, S., Centre for Rural Health, Howard College Campus, University of KwaZulu-Natal, Durban, South Africa; Mapumulo, S., Centre f…	Africa; Child health; Childcare; Informal economy; Maternal health; South Africa; Working women; Workplace; Workplace health	Article	Scopus
Dos Santos S., De Charles Ouédraogo F., Soura A.B.	Water-related factors and childhood diarrhoea in African informal settlements. A cross-sectional study in Ouagadougou (Burkina Faso)	2015	Journal of Water and Health	13	2		562	574		12	https://www.scopus.com/inward/record.uri?eid=2-s2.0-84930607520&doi=10.2166%2fwh.2014.115&partnerID=40&md5=d0f03d043454eb6bf18dfc9a0ab3a7a9	Laboratoire Population-Environnement- Développement (AMU/IRD), Institut de Recherche Pour Le Développement, BP 182, B-Ouagadougou, Brunei Darussalam; Département de Géographie, Université de Ouagadougou, BP 7021, B-Ouagadougou, Brunei Darussalam; Institut Supérieur des Sciences de la Population, Université de Ouagadougou, BP 7118, B-Ouagadougou, Brunei Darussalam	Dos Santos, S., Laboratoire Population-Environnement- Développement (AMU/IRD), Institut de Recherche Pour Le Développement, BP 182, B-Ouagadougou, Brunei Darussalam; De Charles Ouédraogo, F., Département de Géographie, Université de Ouagadougou, BP 7021, B-Ouagadougou, Brunei Darussalam; Soura, A.B., Institut Supérieur des Sciences de la Population, Université de Ouagadougou, BP 7118, B-Ouagadoug…	Africa; Childhood diarrhoea; Informal settlements; Water-related factors	Article	Scopus
Archambault C.S., de Laat J., Zulu E.M.	Urban Services and Child Migration to the Slums of Nairobi	2012	World Development	40	9		1854	1869		10	https://www.scopus.com/inward/record.uri?eid=2-s2.0-84863207759&doi=10.1016%2fj.worlddev.2012.03.006&partnerID=40&md5=6fca16223b3228e711e9a5dd9e38dd42	Utrecht University, Utrecht, Netherlands; World Bank, Washington, United States; African Institute for Development Policy (AFIDEP), Nairobi, Kenya	Archambault, C.S., Utrecht University, Utrecht, Netherlands; de Laat, J., World Bank, Washington, United States; Zulu, E.M., African Institute for Development Policy (AFIDEP), Nairobi, Kenya	Africa; Children; Informal settlements; Kenya; Slum upgrading; Urban services	Article	Scopus
Ado A., Su Z., Wanjiru R.	Learning and Knowledge Transfer in Africa-China JVs: Interplay between Informalities, Culture, and Social Capital	2017	Journal of International Management	23	2		166	179		24	https://www.scopus.com/inward/record.uri?eid=2-s2.0-85006277366&doi=10.1016%2fj.intman.2016.11.003&partnerID=40&md5=cf5c939786fae6c20ef195b80092e27a	Telfer School of Management, University of Ottawa, 55 Laurier Avenue East, Ottawa, Ontario K1N 6N5, Canada; Laval University, 2325, rue de la Terrasse, Quebec, Quebec G1V 0A6, Canada; Newcastle Business School, Northumbria University, NE1 8ST, City Campus East 1- Room 238, United Kingdom	Ado, A., Telfer School of Management, University of Ottawa, 55 Laurier Avenue East, Ottawa, Ontario K1N 6N5, Canada; Su, Z., Laval University, 2325, rue de la Terrasse, Quebec, Quebec G1V 0A6, Canada; Wanjiru, R., Newcastle Business School, Northumbria University, NE1 8ST, City Campus East 1- Room 238, United Kingdom	Africa; China; Cultural difference; Joint venture; Learning; Social capital	Article	Scopus
Davis D.E., Keating A.M.	Development and Urbanization	2015	International Encyclopedia of the Social & Behavioral Sciences: Second Edition				282	289			https://www.scopus.com/inward/record.uri?eid=2-s2.0-85043429376&doi=10.1016%2fB978-0-08-097086-8.10102-3&partnerID=40&md5=7c2e54f8f5319714e5eb55d6bbe78266	Harvard University, Cambridge, MA, United States; University of Pennsylvania, Philadelphia, PA, United States	Davis, D.E., Harvard University, Cambridge, MA, United States; Keating, A.M., University of Pennsylvania, Philadelphia, PA, United States	Africa; Cities; Decentralization; Democratization; Demographic explosion; Development; East Asia; Economic liberalization; Globalization; Governance; Industrialization; Informality; Latin America; Migration; Primacy; Property rights; Rank-size distribution; Real estate development; Rural decline; South Asia; Territorial rescaling; Urban bias; Urbanization	Book Chapter	Scopus
Wignall R., McQuaid K., Gough K.V., Esson J.	‘We built this city’: Mobilities, urban livelihoods and social infrastructure in the lives of elderly Ghanaians	2019	Geoforum	103			75	84		2	https://www.scopus.com/inward/record.uri?eid=2-s2.0-85065410700&doi=10.1016%2fj.geoforum.2019.03.022&partnerID=40&md5=b4f510aaf7b2ba2a3419a774cead264c	Department of Social Sciences, Oxford Brookes University, Oxford, OX3 0BP, United Kingdom; School of Geography, University of Leeds, Leeds, LS2 9JT, United Kingdom; Department of Geography and Environment, Loughborough University, Loughborough, LE11 3TU, United Kingdom	Wignall, R., Department of Social Sciences, Oxford Brookes University, Oxford, OX3 0BP, United Kingdom; McQuaid, K., School of Geography, University of Leeds, Leeds, LS2 9JT, United Kingdom; Gough, K.V., Department of Geography and Environment, Loughborough University, Loughborough, LE11 3TU, United Kingdom; Esson, J., Department of Geography and Environment, Loughborough University, Loughborough…	Africa; Cities; Informality; Mobilities; Old age; Urbanism	Article	Scopus
Samuel M., Taylor J., Winschiers-Theophilus H., Nieminen M.	Improving the flow of livelihood information among unemployed youth in an informal settlement of Windhoek, Namibia	2017	ACM International Conference Proceeding Series	Part F128532			256	265		2	https://www.scopus.com/inward/record.uri?eid=2-s2.0-85025118709&doi=10.1145%2f3083671.3083687&partnerID=40&md5=a049cf281098ad22b9d71d10e842891f	Namibia University of Science and Technology, P. Bag 13388, Namibia; Queensland University of Technology, P.O. Box 2434, Brisbane, QLD, Australia; Aalto University, P.O. Box 11000, Finland	Samuel, M., Namibia University of Science and Technology, P. Bag 13388, Namibia; Taylor, J., Queensland University of Technology, P.O. Box 2434, Brisbane, QLD, Australia; Winschiers-Theophilus, H., Namibia University of Science and Technology, P. Bag 13388, Namibia; Nieminen, M., Aalto University, P.O. Box 11000, Finland	Africa; Citizen journalism; Co-design; Collective games; Informal communities; Information flow; Namibia; Participatory design; Youth	Conference Paper	Scopus
Monson T.J.	Collective mobilization and the struggle for squatter citizenship: Rereading “xenophobic” violence in a South African settlement	2015	International Journal of Conflict and Violence	9	1		39	55		4	https://www.scopus.com/inward/record.uri?eid=2-s2.0-84962425600&partnerID=40&md5=fcca9ea89072cc8c29fa04779fe83913	Department of Sociology, London School of Economics, African Centre for Migration and Society, University of the Witwatersrand, Johannesburg, South Africa	Monson, T.J., Department of Sociology, London School of Economics, African Centre for Migration and Society, University of the Witwatersrand, Johannesburg, South Africa	Africa; Citizenship; Informal settlements; Mobilization; Squatters; Xenophobia	Article	Scopus
McGregor J., Chatiza K.	Partisan citizenship and its discontents: precarious possession and political agency on Harare City’s expanding margins	2020	Citizenship Studies	24	1		17	39		8	https://www.scopus.com/inward/record.uri?eid=2-s2.0-85075447757&doi=10.1080%2f13621025.2019.1691151&partnerID=40&md5=9eb98284edf195dd70d1b9403a82a6d1	Department of Geography, School of Global Studies, University of Sussex, Brighton, United Kingdom; Development Governance Institute, Harare, Zimbabwe	McGregor, J., Department of Geography, School of Global Studies, University of Sussex, Brighton, United Kingdom; Chatiza, K., Development Governance Institute, Harare, Zimbabwe	Africa; Citizenship; informal settlements; property; tenure security; urban peripheries; Zimbabwe	Article	Scopus
Choplin A.	The urban land in Africa: Between the informal and the rational. The Nouakchott case (Mauritania) [Le foncier urbain en Afrique: Entre informel et rationnel, l'exemple de Nouakchott (Mauritanie)]	2006	Annales de Geographie	115	647		69	91		6	https://www.scopus.com/inward/record.uri?eid=2-s2.0-33644678529&doi=10.3406%2fgeo.2006.21315&partnerID=40&md5=a736f6e284ce391256d12b4aa327b48a	Université Paris I, UMR PRODIG, Institut de Géographie, 191, rue Saint-Jacques, 75005 Paris, France	Choplin, A., Université Paris I, UMR PRODIG, Institut de Géographie, 191, rue Saint-Jacques, 75005 Paris, France	Africa; City; Corruption; Foreign sponsors; Informal sector; Mauritania; Nouakchott; Politics; Urban land	Article	Scopus
Grossman S., Honig D.	Evidence from Lagos on Discrimination across Ethnic and Class Identities in Informal Trade	2017	World Development	96			520	528		9	https://www.scopus.com/inward/record.uri?eid=2-s2.0-85018835180&doi=10.1016%2fj.worlddev.2017.03.033&partnerID=40&md5=3cc17a747eca895c51a332a72c8b6f34	Stanford University, Palo Alto, United States; Johns Hopkins School of Advanced International Studies, Washington, DC, United States	Grossman, S., Stanford University, Palo Alto, United States; Honig, D., Johns Hopkins School of Advanced International Studies, Washington, DC, United States	Africa; class; discrimination; ethnicity; Nigeria	Article	Scopus
Pasquini L., van Aardenne L., Godsmark C.N., Lee J., Jack C.	Emerging climate change-related public health challenges in Africa: A case study of the heat-health vulnerability of informal settlement residents in Dar es Salaam, Tanzania	2020	Science of the Total Environment	747		141355				8	https://www.scopus.com/inward/record.uri?eid=2-s2.0-85089100101&doi=10.1016%2fj.scitotenv.2020.141355&partnerID=40&md5=9f3267dac43b9512c5bbdbdf1765a01c	Climate System Analysis Group, University of Cape Town, Private Bag X3, Rondebosch, 7701, South Africa; African Climate and Development Initiative, University of Cape Town, Private Bag X3, Rondebosch, 7701, South Africa; School of Public Health, University College Cork, Western Gateway Building, Western Road, Cork, T12 XF62, Ireland; Environmental Research Institute, University College Cork, Lee …	Pasquini, L., Climate System Analysis Group, University of Cape Town, Private Bag X3, Rondebosch, 7701, South Africa, African Climate and Development Initiative, University of Cape Town, Private Bag X3, Rondebosch, 7701, South Africa; van Aardenne, L., Climate System Analysis Group, University of Cape Town, Private Bag X3, Rondebosch, 7701, South Africa; Godsmark, C.N., School of Public Health, U…	Africa; Climate change; Health impacts; Heat; Vulnerability	Article	Scopus
de Risi R., Jalayer F., de Paola F., Iervolino I., Giugni M., Topa M.E., Mbuya E., Kyessi A., Manfredi G., Gasparini P.	Flood risk assessment for informal settlements	2013	Natural Hazards	69	1		1003	1032		70	https://www.scopus.com/inward/record.uri?eid=2-s2.0-84884857183&doi=10.1007%2fs11069-013-0749-0&partnerID=40&md5=380bdce207ca80e28bc51c310f055230	Department of Structures for Engineering and Architecture, University of Naples Federico II, Via Claudio 21, 80125 Naples, Italy; Department of Civil, Architectural and Environmental Engineering, University of Naples Federico II, Via Claudio 21, 80125 Naples, Italy; Institute of Human Settlements Studies (IHSS), Ardhi University, Dar es Salaam, Tanzania; Analysis and Monitoring of Environmental R…	de Risi, R., Department of Structures for Engineering and Architecture, University of Naples Federico II, Via Claudio 21, 80125 Naples, Italy; Jalayer, F., Department of Structures for Engineering and Architecture, University of Naples Federico II, Via Claudio 21, 80125 Naples, Italy, Analysis and Monitoring of Environmental Risk (AMRA), Scarl, Via Nuova Agnano 11, Naples, 80125, Italy; de Paola,…	Africa; Climate-related hazard; Extreme meteorological events; Flood; Fragility; Informal settlements	Article	Scopus
Nyatuk D.R., De La Harpe R.	Service Design as a Catalyst for Patient- Centered eHealth Innovation: An Architectural Design Framework for Cloud-Based Maternal Health Information Service in Underserved Setting	2021	International Journal of Information System Modeling and Design	12	3		62	85			https://www.scopus.com/inward/record.uri?eid=2-s2.0-85112866662&doi=10.4018%2fIJISMD.20210701.oa1&partnerID=40&md5=90a29d6fa3a802e4074f494d4d176d04	Cape Peninsula University of Technology, South Africa and Strathmore University, Kenya; Cape Peninsula University of Technology, South Africa	Nyatuk, D.R., Cape Peninsula University of Technology, South Africa and Strathmore University, Kenya; De La Harpe, R., Cape Peninsula University of Technology, South Africa	Africa; Cloud computing; Design research; Developing countries; Healthcare design; Informal settlements; Information and communication technology; Integrated health services; Kenya	Article	Scopus
Harris J.C.	The confounding influence of urban informality on innovation and production specialisation in production clusters: Evidence from Nairobi	2014	African Journal of Science, Technology, Innovation and Development	6	6		529	539		6	https://www.scopus.com/inward/record.uri?eid=2-s2.0-84988901185&doi=10.1080%2f20421338.2014.976989&partnerID=40&md5=de30180c6a5f4898f5e62bbe74893d53	Division of Regional and City Planning, College of Architecture, University of Oklahoma, Norman, United States	Harris, J.C., Division of Regional and City Planning, College of Architecture, University of Oklahoma, Norman, United States	Africa; Cluster; Entrepreneurship; Innovation; Specialisation; Urban informality	Article	Scopus
Acey C.S.	Silence and Voice in Nigeria's Hybrid Urban Water Markets: Implications for Local Governance of Public Goods	2019	International Journal of Urban and Regional Research	43	2		313	336		5	https://www.scopus.com/inward/record.uri?eid=2-s2.0-85057630206&doi=10.1111%2f1468-2427.12715&partnerID=40&md5=53c8a20f3d69a0e3729036820b09e966	Department of City and Regional Planning, University of California, Berkeley, 228 Wurster Hall, MC 1850, Berkeley, CA 94720-1850, United States	Acey, C.S., Department of City and Regional Planning, University of California, Berkeley, 228 Wurster Hall, MC 1850, Berkeley, CA 94720-1850, United States	Africa; collaborative governance; informality; infrastructure; Nigeria; water	Article	Scopus
Fox S.	The Political Economy of Slums: Theory and Evidence from Sub-Saharan Africa	2014	World Development	54			191	203		105	https://www.scopus.com/inward/record.uri?eid=2-s2.0-84884487507&doi=10.1016%2fj.worlddev.2013.08.005&partnerID=40&md5=857fae81568d964d8c6dcb553d776252	University of Bristol, United Kingdom	Fox, S., University of Bristol, United Kingdom	Africa; Colonialism; Informal settlements; Slums; Urban development	Article	Scopus
Woodcraft S., Osuteye E., Ndezi T., Makoba F.D.	Pathways to the ‘good life’: Co-producing prosperity research in informal settlements in Tanzania	2020	Urban Planning	5	3		288	302		2	https://www.scopus.com/inward/record.uri?eid=2-s2.0-85100190381&doi=10.17645%2fup.v5i3.3177&partnerID=40&md5=3c1d3f27f60514613ff5991edd3b37d1	Institute for Global Prosperity, University College London, London, W1T 7NF, United Kingdom; Development Planning Unit, University College London, London, WC1H 9EZ, United Kingdom; Centre for Community Initiatives, Dar es Salaam, 31515, Tanzania	Woodcraft, S., Institute for Global Prosperity, University College London, London, W1T 7NF, United Kingdom; Osuteye, E., Development Planning Unit, University College London, London, WC1H 9EZ, United Kingdom; Ndezi, T., Centre for Community Initiatives, Dar es Salaam, 31515, Tanzania; Makoba, F.D., Centre for Community Initiatives, Dar es Salaam, 31515, Tanzania	Africa; Community innovation; Dar es Salaam; Informal settlements; Knowledge co-production; Prosperity; Socio-economic inequalities; Tanzania	Article	Scopus
Ernstson H., Lawhon M., Duminy J.	Conceptual Vectors of African Urbanism: 'Engaged Theory-Making' and 'Platforms of Engagement' [Des vecteurs conceptuels de l'urbanisme africain: La 'construction des théories engagées' et des 'plates-formes d'engagement']	2014	Regional Studies	48	9		1563	1577		35	https://www.scopus.com/inward/record.uri?eid=2-s2.0-84906837588&doi=10.1080%2f00343404.2014.892573&partnerID=40&md5=251f0f02e5dd71aa28756231e6fada3b	African Centre for Cities, University of Cape Town, Upper Campus, Pvt Bag X3, Rondebosch (Cape Town) 7701, South Africa; Department of History, Stanford University, Stanford, CA, United States; KTH Environmental Humanities Laboratory, Division of History of Science, Technology and Environment, KTH Royal Institute of Technology, Stockholm, Sweden; Department of Geography, Geoinformatics and Meteor…	Ernstson, H., African Centre for Cities, University of Cape Town, Upper Campus, Pvt Bag X3, Rondebosch (Cape Town) 7701, South Africa, Department of History, Stanford University, Stanford, CA, United States, KTH Environmental Humanities Laboratory, Division of History of Science, Technology and Environment, KTH Royal Institute of Technology, Stockholm, Sweden; Lawhon, M., Department of Geography,…	Africa; Comparative urbanism; Conceptual vectors; Informality; Practice; Urban theory	Article	Scopus
Mendi P., Costamagna R.	Managing innovation under competitive pressure from informal producers	2017	Technological Forecasting and Social Change	114			192	202		20	https://www.scopus.com/inward/record.uri?eid=2-s2.0-84994128845&doi=10.1016%2fj.techfore.2016.08.013&partnerID=40&md5=79ab0cb3aa903d12deb54aa0035bdfc1	Department of Economics, Universidad de Navarra, Pamplona, 31009, Spain; INALDE Business School, Universidad de la Sabana, Autopista Norte, Km.7, Chía, Costado Occidental, Colombia	Mendi, P., Department of Economics, Universidad de Navarra, Pamplona, 31009, Spain; Costamagna, R., INALDE Business School, Universidad de la Sabana, Autopista Norte, Km.7, Chía, Costado Occidental, Colombia	Africa; Competitive pressure; Informality; Innovation; Latin America	Article	Scopus
Yeboah-Assiamah E., Muller K., Domfeh K.A.	Two Sides of the Same Coin: Formal and Informal Institutional Synergy in a Case Study of Wildlife Governance in Ghana	2019	Society and Natural Resources	32	12		1364	1382		1	https://www.scopus.com/inward/record.uri?eid=2-s2.0-85070961008&doi=10.1080%2f08941920.2019.1647320&partnerID=40&md5=04b259854592a4feeb9f292746cdbcbd	Department of Political Science, University of Ghana, Accra-Legon, Ghana; Global Development Institute, University of Manchester, Manchester, United Kingdom; School of Public Leadership, Stellenbosch University, Stellenbosch, South Africa; Department of Public Administration & Health Services Management, University of Ghana Business School, Accra-Legon, Ghana	Yeboah-Assiamah, E., Department of Political Science, University of Ghana, Accra-Legon, Ghana, Global Development Institute, University of Manchester, Manchester, United Kingdom, School of Public Leadership, Stellenbosch University, Stellenbosch, South Africa; Muller, K., School of Public Leadership, Stellenbosch University, Stellenbosch, South Africa; Domfeh, K.A., Department of Public Administr…	Africa; complementation; enforcement; informal institutions; natural resources; wildlife governance	Article	Scopus
Kankeu H.T., Ventelou B.	Socioeconomic inequalities in informal payments for health care: An assessment of the 'Robin Hood' hypothesis in 33 African countries	2016	Social Science and Medicine	151			173	186		31	https://www.scopus.com/inward/record.uri?eid=2-s2.0-84955123199&doi=10.1016%2fj.socscimed.2016.01.015&partnerID=40&md5=1a7f81aec1ffe68d25352f0eb9352a3b	Aix-Marseille University (Aix-Marseille School of Economics), CNRS and EHESS, GREQAM - Centre de la Vieille Charité, 2 Rue de la Charité, Marseille, Cedex 2, 13236, France; ORS PACA, Observatoire Régional de la Santé, Provence Alpes Côte d'Azur., 23 rue Stanislas Torrents, Marseille, 13006, France	Kankeu, H.T., Aix-Marseille University (Aix-Marseille School of Economics), CNRS and EHESS, GREQAM - Centre de la Vieille Charité, 2 Rue de la Charité, Marseille, Cedex 2, 13236, France; Ventelou, B., Aix-Marseille University (Aix-Marseille School of Economics), CNRS and EHESS, GREQAM - Centre de la Vieille Charité, 2 Rue de la Charité, Marseille, Cedex 2, 13236, France, ORS PACA, Observatoire Ré…	Africa; Concentration index; Decomposition technique; Informal payments; Socioeconomic inequalities; Supply side factors	Article	Scopus
Kim H.-S., Yoon Y., Mutinda M.	Secure land tenure for urban slum-dwellers: A conjoint experiment in Kenya	2019	Habitat International	93		102048				4	https://www.scopus.com/inward/record.uri?eid=2-s2.0-85072532748&doi=10.1016%2fj.habitatint.2019.102048&partnerID=40&md5=9a77ef8d3c49c868540395166b006fee	Department of Political Science, Winthrop University, Rock Hill, SC, United States; Faculty of Economics, Chulalongkorn University, Bangkok, Thailand; Institute of Mathematical Sciences (SIMS), Strathmore University, Nairobi, Kenya	Kim, H.-S., Department of Political Science, Winthrop University, Rock Hill, SC, United States; Yoon, Y., Faculty of Economics, Chulalongkorn University, Bangkok, Thailand; Mutinda, M., Institute of Mathematical Sciences (SIMS), Strathmore University, Nairobi, Kenya	Africa; Conjoint experiment; Informal settlement; Kenya; Land tenure security; Slum dwelling	Article	Scopus
Chege C.G.K., Sibiko K.W., Wanyama R., Jager M., Birachi E.	Are consumers at the base of the pyramid willing to pay for nutritious foods?	2019	Food Policy	87		101745				9	https://www.scopus.com/inward/record.uri?eid=2-s2.0-85069969957&doi=10.1016%2fj.foodpol.2019.101745&partnerID=40&md5=156ef5c3205204f6cdcc96e5aad21e8d	International Center for Tropical Agriculture (CIAT), Regional Office for Africa, P.O. Box 823-00621, Nairobi, Kenya; Maseno University, Department of Agricultural Economics and Rural Development, Kenya; University of Goettingen, Department of Agricultural Economics and Rural Development, Germany; International Center for Tropical Agriculture (CIAT), Cali, Colombia; International Center for Tropi…	Chege, C.G.K., International Center for Tropical Agriculture (CIAT), Regional Office for Africa, P.O. Box 823-00621, Nairobi, Kenya; Sibiko, K.W., Maseno University, Department of Agricultural Economics and Rural Development, Kenya; Wanyama, R., University of Goettingen, Department of Agricultural Economics and Rural Development, Germany; Jager, M., International Center for Tropical Agriculture (…	Africa; Consumers; Experimental auctions; Informal settlements; Nutritious foods; Willingness to pay	Article	Scopus
[truncated: 9,784 more rows]
